# Supplementary material for: Mammalian APE1 controls miRNA processing and its interactome is linked to cancer RNA metabolism
Source: Nat Commun. 2017 Oct 6;8:797. doi: 10.1038/s41467-017-00842-8 (PMC5630600; doi:10.1038/s41467-017-00842-8)
Supplement: Supplementary file 4 — Supplementary Data 1 [file 41467_2017_842_MOESM4_ESM.xlsx]

## Sheet: sheet A
NanoStringDiff_SCR_H2O2_Vs_SCR_all_3hk_pval							NanoStringDiff_siRNA_APE_Vs_SCR_all_3hk_pval
ID	logFC	lr	pvalue	qvalue			ID	logFC	lr	pvalue	qvalue
hsa-miR-134	26.3245	14.8729	0.000115003	0.0018776			hsa-miR-455-5p	-1.01293	7.66927	0.0056169	0.0641932
hsa-miR-9-5p	24.1359	20.2218	6.89639e-06	0.00017241			hsa-miR-196b-5p	-1.02327	16.8968	3.94673e-05	0.000928643
hsa-miR-545-3p	23.421	20.2601	6.75958e-06	0.00017241			hsa-miR-1180	-1.0554	19.3918	1.06462e-05	0.000315442
hsa-miR-330-3p	4.57037	7.23668	0.00714288	0.0696866			hsa-miR-338-3p	-1.06018	11.1763	0.000828496	0.0135265
hsa-miR-942	4.24578	8.46247	0.00362549	0.038163			hsa-let-7i-5p	-1.06122	20.6571	5.49329e-06	0.000175785
hsa-miR-148a-3p	2.1444	19.7155	8.98702e-06	0.000211459			hsa-miR-421	-1.07138	12.3104	0.00045043	0.00818963
hsa-miR-105-5p	1.88006	8.66104	0.00325085	0.0356258			hsa-miR-660-5p	-1.09577	13.9947	0.000183329	0.00376059
hsa-miR-194-5p	1.87933	11.4521	0.00071414	0.00924701			hsa-miR-1246	-1.12798	22.0976	2.59138e-06	0.000103752
hsa-miR-200c-3p	1.78547	32.7925	1.02541e-08	7.45755e-07			hsa-miR-362-5p	-1.16202	12.0514	0.000517537	0.00920066
hsa-miR-1183	1.76013	11.3255	0.000764511	0.00970808			hsa-miR-485-5p	-1.16461	7.83704	0.00511865	0.0611182
hsa-miR-203	1.64722	17.0658	3.61067e-05	0.000802372			hsa-miR-10a-5p	-1.19515	21.1978	4.1423e-06	0.000157802
hsa-miR-378e	1.59353	31.602	1.89235e-08	1.16452e-06			hsa-miR-494	-1.19529	12.3363	0.000444234	0.00818963
hsa-miR-30c-5p	1.49091	38.3405	5.94168e-10	6.79049e-08			hsa-miR-100-5p	-1.2115	28.3496	1.01267e-07	6.75114e-06
hsa-miR-26a-5p	1.42701	31.6254	1.86967e-08	1.16452e-06			hsa-miR-574-3p	-1.22374	18.2495	1.93773e-05	0.000516727
hsa-miR-221-3p	1.35979	55.7412	8.27116e-14	3.30846e-11			hsa-miR-30b-5p	-1.23592	20.8515	4.96313e-06	0.000165438
hsa-miR-149-5p	1.2002	15.0314	0.000105737	0.00183891			hsa-miR-33a-5p	-1.2488	18.6989	1.53067e-05	0.000422254
hsa-miR-92b-3p	1.12985	14.282	0.000157365	0.00246848			hsa-miR-126-3p	-1.26535	25.1182	5.39215e-07	2.87581e-05
hsa-miR-450b-5p	1.12029	8.57211	0.00341352	0.0364108			hsa-miR-99b-5p	-1.30165	33.6958	6.44389e-09	7.36444e-07
hsa-miR-542-3p	1.10201	6.59311	0.0102374	0.0920218			hsa-miR-218-5p	-1.3636	19.6398	9.35017e-06	0.000287698
hsa-let-7f-5p	1.09158	43.3262	4.63332e-11	7.41331e-09			hsa-miR-574-5p	-1.36579	27.1224	1.90976e-07	1.09129e-05
hsa-miR-30b-5p	1.08405	30.933	2.67091e-08	1.52624e-06			hsa-miR-148b-3p	-1.367	37.6199	8.59642e-10	1.37543e-07
hsa-miR-31-5p	1.07216	29.1879	6.56874e-08	3.43007e-06			hsa-miR-23a-3p	-1.3837	35.9238	2.0519e-09	2.73587e-07
hsa-miR-16-5p	1.06088	42.058	8.8607e-11	1.18143e-08			hsa-miR-24-3p	-1.38402	27.4672	1.59783e-07	9.83281e-06
hsa-miR-4531	1.04884	6.96843	0.00829604	0.0780804			hsa-miR-324-5p	-1.44463	31.6171	1.87771e-08	1.66907e-06
hsa-miR-340-5p	1.02091	11.8773	0.000568228	0.00757637			hsa-miR-454-3p	-1.45751	24.1588	8.87081e-07	4.4354e-05
hsa-miR-20a-5p+hsa-miR-20b-5p	1.0016	56.9052	4.57412e-14	3.30846e-11			hsa-miR-365a-3p	-1.51195	30.0389	4.23476e-08	3.38781e-06
hsa-miR-1246	-1.48322	48.97	2.59903e-12	6.32561e-10			hsa-miR-3195	-1.56167	19.1335	1.21887e-05	0.000348249
hsa-miR-494	-1.71341	24.8129	6.31722e-07	2.29717e-05			hsa-miR-23b-3p	-1.59923	41.4485	1.21016e-10	2.85954e-08
hsa-miR-548aa	-1.84958	7.49591	0.00618392	0.0618392			hsa-miR-4443	-1.61437	20.9511	4.71152e-06	0.000163879
hsa-miR-548ai	-1.87546	21.3379	3.85039e-06	0.000110011			hsa-miR-215	-1.67315	7.71688	0.00547067	0.0634281
							hsa-miR-30d-5p	-1.68709	29.675	5.10906e-08	3.71568e-06
							hsa-miR-412	-1.73978	7.33245	0.00677205	0.0748113
							hsa-miR-107	-1.74683	41.4944	1.18212e-10	2.85954e-08
							hsa-miR-301a-3p	-1.79501	48.18	3.88833e-12	3.11067e-09
							hsa-miR-152	-1.98455	13.6268	0.000222977	0.00445955
							hsa-miR-455-3p	-2.02983	22.0958	2.59379e-06	0.000103752
							hsa-miR-193b-3p	-2.05679	21.0331	4.51407e-06	0.000163879
							hsa-miR-493-3p	-2.09791	8.49867	0.00355407	0.0444259
							hsa-miR-3187-3p	-2.24764	7.14084	0.00753479	0.0803711
							hsa-miR-938	-2.36354	9.51536	0.00203759	0.0291084
							hsa-miR-505-3p	-2.45174	41.1226	1.42977e-10	2.85954e-08
							hsa-miR-92b-3p	-2.46402	16.9788	3.77988e-05	0.000916334
							hsa-miR-548ak	-2.783	9.07242	0.00259493	0.0357922
							hsa-miR-888-5p	-2.9571	12.7009	0.000365475	0.00696142
							hsa-miR-936	-3.23502	10.5662	0.00115176	0.0170632
							hsa-miR-500a-5p+hsa-miR-501-5p	-4.02292	14.7605	0.000122065	0.00256979
							hsa-miR-4286	-6.25444	33.0668	8.90453e-09	8.90453e-07
							hsa-miR-651	-21.6964	16.389	5.1585e-05	0.00117909
							hsa-miR-577	-22.5936	23.3766	1.33191e-06	6.26782e-05
							hsa-miR-484	-24.4465	8.98953	0.00271531	0.0368178
							hsa-miR-635	-24.7262	10.7371	0.0010501	0.0158505
							hsa-miR-410	-24.7543	11.616	0.000653863	0.0108977
							hsa-miR-3175	-26.3399	8.65747	0.00325723	0.0416328
							hsa-miR-1827	-27.1717	10.7408	0.00104797	0.0158505
							hsa-miR-628-5p	-27.4877	22.1839	2.47747e-06	0.000103752

## Sheet: sheet B
ID	logFC	lr	pvalue	qvalue
hsa-miR-20a-5p+hsa-miR-20b-5p	1.0016	56.9052	4.57412e-14	3.30846e-11
hsa-miR-221-3p	1.35979	55.7412	8.27116e-14	3.30846e-11
hsa-miR-1246	-1.48322	48.97	2.59903e-12	6.32561e-10
hsa-miR-132-3p	0.929039	48.585	3.1628e-12	6.32561e-10
hsa-let-7f-5p	1.09158	43.3262	4.63332e-11	7.41331e-09
hsa-miR-16-5p	1.06088	42.058	8.8607e-11	1.18143e-08
hsa-miR-30c-5p	1.49091	38.3405	5.94168e-10	6.79049e-08
hsa-miR-19b-3p	0.858221	36.3701	1.63185e-09	1.63185e-07
hsa-miR-29a-3p	0.980466	35.0977	3.13565e-09	2.78725e-07
hsa-miR-19a-3p	0.841801	34.3316	4.64774e-09	3.71819e-07
hsa-miR-200c-3p	1.78547	32.7925	1.02541e-08	7.45755e-07
hsa-miR-26a-5p	1.42701	31.6254	1.86967e-08	1.16452e-06
hsa-miR-378e	1.59353	31.602	1.89235e-08	1.16452e-06
hsa-miR-30b-5p	1.08405	30.933	2.67091e-08	1.52624e-06
hsa-miR-106a-5p+hsa-miR-17-5p	0.764807	29.1038	6.86015e-08	3.43007e-06
hsa-miR-31-5p	1.07216	29.1879	6.56874e-08	3.43007e-06
hsa-let-7i-5p	0.76616	27.6912	1.42306e-07	6.69675e-06
hsa-miR-21-5p	0.750211	26.8468	2.20243e-07	9.78856e-06
hsa-let-7c	0.917792	26.395	2.78266e-07	1.17165e-05
hsa-miR-4454	0.796862	25.9293	3.54144e-07	1.41658e-05
hsa-miR-24-3p	0.78062	24.9112	6.00342e-07	2.28702e-05
hsa-miR-494	-1.71341	24.8129	6.31722e-07	2.29717e-05
hsa-miR-96-5p	0.977827	23.7962	1.07094e-06	3.72502e-05
hsa-miR-182-5p	0.916442	23.5944	1.18933e-06	3.96442e-05
hsa-miR-361-5p	0.851789	23.1279	1.51576e-06	4.7234e-05
hsa-miR-374b-5p	0.982588	23.1035	1.53511e-06	4.7234e-05
hsa-miR-106b-5p	0.686511	21.4962	3.54522e-06	0.000105043
hsa-miR-548ai	-1.87546	21.3379	3.85039e-06	0.000110011
hsa-miR-365a-3p	0.900797	20.4564	6.10051e-06	0.00016829
hsa-miR-29c-3p	0.854002	20.334	6.50356e-06	0.00017241
hsa-miR-545-3p	23.421	20.2601	6.75958e-06	0.00017241
hsa-miR-9-5p	24.1359	20.2218	6.89639e-06	0.00017241
hsa-let-7e-5p	0.654129	20.1564	7.13608e-06	0.000172996
hsa-miR-148a-3p	2.1444	19.7155	8.98702e-06	0.000211459
hsa-let-7a-5p	0.63805	18.2199	1.96811e-05	0.000449855
hsa-miR-203	1.64722	17.0658	3.61067e-05	0.000802372
hsa-miR-92a-3p	0.662937	16.8155	4.11955e-05	0.000890713
hsa-miR-22-3p	0.721514	16.4573	4.97584e-05	0.00104754
hsa-miR-23b-3p	0.628195	16.3781	5.18803e-05	0.00106421
hsa-miR-30a-5p	0.618757	16.1517	5.84648e-05	0.00111362
hsa-miR-582-5p	0.761984	16.1846	5.74602e-05	0.00111362
hsa-miR-99a-5p	0.632922	16.2323	5.60312e-05	0.00111362
hsa-let-7d-5p	0.678163	15.6448	7.64209e-05	0.00139392
hsa-miR-98	0.704129	15.6388	7.66655e-05	0.00139392
hsa-miR-27b-3p	0.601396	15.2289	9.52332e-05	0.00169303
hsa-miR-149-5p	1.2002	15.0314	0.000105737	0.00183891
hsa-miR-454-3p	0.837957	14.9866	0.000108275	0.00184298
hsa-miR-134	26.3245	14.8729	0.000115003	0.0018776
hsa-miR-423-3p	0.968772	14.8785	0.000114665	0.0018776
hsa-miR-125b-5p	0.595884	14.7323	0.000123907	0.00198251
hsa-miR-92b-3p	1.12985	14.282	0.000157365	0.00246848
hsa-miR-155-5p	0.88742	13.9224	0.000190514	0.00293098
hsa-miR-15b-5p	0.511994	13.8037	0.00020294	0.00306324
hsa-miR-18a-5p	0.625727	13.4732	0.000242	0.00358518
hsa-miR-450a-5p	0.585191	13.1315	0.000290372	0.00422359
hsa-miR-151a-3p	0.756843	12.9878	0.000313521	0.00447887
hsa-miR-34a-5p	0.610292	12.5943	0.000386925	0.00543053
hsa-miR-130a-3p	0.613969	12.482	0.000410899	0.00566758
hsa-miR-1260a	0.748281	12.2342	0.000469218	0.00636227
hsa-miR-340-5p	1.02091	11.8773	0.000568228	0.00757637
hsa-miR-183-5p	0.624311	11.4456	0.000716643	0.00924701
hsa-miR-194-5p	1.87933	11.4521	0.00071414	0.00924701
hsa-miR-1183	1.76013	11.3255	0.000764511	0.00970808
hsa-miR-26b-5p	0.676555	11.2633	0.000790537	0.00988172
hsa-miR-720	0.573193	11.0028	0.000909724	0.0110488
hsa-miR-93-5p	0.490514	10.9992	0.000911528	0.0110488
hsa-miR-574-3p	0.633776	10.5199	0.00118095	0.0141009
hsa-miR-186-5p	0.777855	10.1905	0.00141168	0.016608
hsa-miR-99b-5p	0.46607	9.84754	0.00170059	0.019717
hsa-miR-137	0.995898	9.80803	0.00173751	0.0198573
hsa-miR-107	0.646402	9.38299	0.00219007	0.0246769
hsa-miR-126-3p	0.521678	9.21386	0.0024019	0.0266878
hsa-miR-105-5p	1.88006	8.66104	0.00325085	0.0356258
hsa-miR-29b-3p	0.384161	8.5955	0.00336995	0.0364108
hsa-miR-450b-5p	1.12029	8.57211	0.00341352	0.0364108
hsa-miR-942	4.24578	8.46247	0.00362549	0.038163
hsa-miR-374a-5p	0.368078	7.93537	0.00484778	0.0503665
hsa-miR-193a-5p	0.929329	7.81194	0.00519023	0.0532331
hsa-miR-32-5p	0.446333	7.76147	0.00533725	0.0540481
hsa-miR-548aa	-1.84958	7.49591	0.00618392	0.0618392
hsa-miR-421	0.598215	7.46694	0.00628422	0.0620664
hsa-miR-330-3p	4.57037	7.23668	0.00714288	0.0696866
hsa-miR-301a-3p	0.466037	7.128	0.00758893	0.0731463
hsa-miR-196b-5p	0.462632	7.06118	0.00787719	0.0750209
hsa-miR-4531	1.04884	6.96843	0.00829604	0.0780804
hsa-miR-125a-5p	0.346762	6.90495	0.00859575	0.0799605
hsa-miR-590-5p	0.514561	6.85021	0.00886308	0.0814996
hsa-miR-144-3p	0.769191	6.70641	0.0096067	0.0873336
hsa-miR-542-3p	1.10201	6.59311	0.0102374	0.0920218
hsa-miR-28-5p	0.511625	6.55164	0.0104787	0.0931444
hsa-miR-10a-5p	0.463532	6.49043	0.0108457	0.0953465
hsa-let-7b-5p	0.367978	6.13895	0.0132236	0.114987
hsa-miR-598	0.97688	6.09258	0.0135751	0.116775
hsa-miR-142-3p	0.840358	5.67444	0.0172138	0.1465
hsa-miR-30d-5p	0.576725	5.623	0.0177263	0.149274
hsa-miR-376b	24.7879	5.50302	0.0189837	0.158197
hsa-miR-367-3p	2.13292	5.43846	0.019698	0.162458
hsa-miR-3676-3p	29.015	5.35066	0.0207144	0.169097
hsa-miR-151a-5p	0.819061	5.27262	0.0216634	0.175057
hsa-miR-1248	-7.30083	5.23231	0.0221711	0.177369
hsa-miR-1200	2.02422	5.15251	0.0232128	0.182061
hsa-miR-455-5p	0.625754	5.16366	0.0230642	0.182061
hsa-miR-150-5p	30.2238	4.98081	0.0256299	0.199067
hsa-miR-23a-3p	0.399212	4.92797	0.0264253	0.200116
hsa-miR-455-3p	0.601685	4.90587	0.0267655	0.200116
hsa-miR-505-3p	0.515448	4.92966	0.0263995	0.200116
hsa-miR-562	20.9849	4.90978	0.026705	0.200116
hsa-miR-4443	0.612681	4.78213	0.0287566	0.213012
hsa-miR-495	1.80982	4.50087	0.0338776	0.247483
hsa-miR-612	-0.718397	4.49325	0.0340289	0.247483
hsa-miR-578	0.792043	4.46455	0.0346051	0.249406
hsa-miR-1255b-5p	1.05262	4.3155	0.0377667	0.269762
hsa-miR-2277-3p	25.4039	4.16873	0.0411768	0.291517
hsa-miR-335-5p	0.643687	4.07218	0.0435951	0.304591
hsa-miR-382-5p	23.8911	4.05021	0.0441658	0.304591
hsa-miR-579	0.523359	4.0647	0.0437884	0.304591
hsa-miR-1238	1.43745	4.00772	0.0452922	0.309691
hsa-miR-139-5p	25.6666	3.94234	0.0470853	0.318817
hsa-miR-766-3p	1.27246	3.93028	0.047424	0.318817
hsa-miR-574-5p	0.364417	3.79395	0.051438	0.34292
hsa-miR-128	0.737658	3.75231	0.0527345	0.342989
hsa-miR-135b-5p	0.402414	3.76072	0.05247	0.342989
hsa-miR-302b-3p	0.682327	3.76147	0.0524465	0.342989
hsa-miR-28-3p	0.543394	3.68431	0.0549266	0.354365
hsa-let-7g-5p	0.174598	3.66256	0.0556481	0.356148
hsa-miR-27a-3p	0.408518	3.63108	0.0567101	0.360064
hsa-miR-100-5p	0.313172	3.53987	0.0599102	0.377387
hsa-miR-425-5p	0.409621	3.50428	0.0612106	0.382566
hsa-miR-1287	1.51888	3.38107	0.0659493	0.406569
hsa-miR-302a-3p	24.6116	3.37812	0.0660675	0.406569
hsa-miR-504	0.798312	3.28395	0.0699602	0.427238
hsa-miR-4458	1.03556	3.18813	0.0741746	0.449543
hsa-miR-1323	0.811178	3.07423	0.0795422	0.478449
hsa-miR-3175	0.990805	2.98504	0.0840371	0.501714
hsa-miR-376a-3p	6.15804	2.93921	0.0864529	0.512314
hsa-miR-142-5p	-1.06755	2.9049	0.0883108	0.519475
hsa-miR-129-2-3p	0.579953	2.88197	0.0895766	0.52094
hsa-miR-499a-5p	23.5314	2.87684	0.0898622	0.52094
hsa-miR-193a-3p	24.0935	2.85506	0.0910868	0.524241
hsa-miR-125a-3p	-1.5928	2.76846	0.0961385	0.541625
hsa-miR-424-5p	0.388788	2.78972	0.0948711	0.541625
hsa-miR-646	1.54795	2.77703	0.0956255	0.541625
hsa-miR-664-3p	1.3038	2.64286	0.104016	0.581909
hsa-miR-2052	1.02974	2.46335	0.11653	0.638519
hsa-miR-515-3p	0.631626	2.4825	0.115119	0.638519
hsa-miR-890	0.61056	2.46441	0.116451	0.638519
hsa-miR-140-5p	0.291249	2.43277	0.118823	0.642287
hsa-miR-200b-3p	22.162	2.43965	0.118303	0.642287
hsa-miR-3136-5p	1.09828	2.38454	0.122541	0.657939
hsa-miR-324-5p	0.271563	2.3521	0.125114	0.658496
hsa-miR-519c-3p	0.502449	2.36422	0.124146	0.658496
hsa-miR-622	1.14026	2.35563	0.124831	0.658496
hsa-miR-301b	21.0737	2.31067	0.128489	0.663167
hsa-miR-492	0.797436	2.32326	0.127453	0.663167
hsa-miR-548am-3p	0.506431	2.31263	0.128326	0.663167
hsa-miR-1973	0.88943	2.29432	0.129848	0.665888
hsa-miR-548t-5p	22.5349	2.28151	0.130925	0.667132
hsa-miR-139-3p	0.528562	2.2705	0.131857	0.667632
hsa-miR-1307-3p	25.792	2.22724	0.135596	0.678676
hsa-miR-337-5p	0.570362	2.22565	0.135735	0.678676
hsa-miR-1	0.540307	1.81976	0.177341	0.685496
hsa-miR-101-3p	-22.0847	0.375338	0.540109	0.685496
hsa-miR-103a-3p	0	0.552494	0.457301	0.685496
hsa-miR-1178	0.264883	0.510994	0.474709	0.685496
hsa-miR-1179	0.960547	1.08535	0.297503	0.685496
hsa-miR-1182	0	0.739874	0.389701	0.685496
hsa-miR-1184	0	0.707766	0.400187	0.685496
hsa-miR-1185-5p	-1.08619	1.12745	0.288321	0.685496
hsa-miR-1193	-8.5371	0.392139	0.531177	0.685496
hsa-miR-1203	0	0.591801	0.441724	0.685496
hsa-miR-1204	8.5371	0.43834	0.507925	0.685496
hsa-miR-1205	1.25884	0.932821	0.334131	0.685496
hsa-miR-1206	0.363668	0.960915	0.326956	0.685496
hsa-miR-1207-3p	0	0.744275	0.388295	0.685496
hsa-miR-1224-3p	8.5371	0.722308	0.395388	0.685496
hsa-miR-1225-3p	8.5371	0.447167	0.503683	0.685496
hsa-miR-1225-5p	-7.37659	0.482204	0.487426	0.685496
hsa-miR-1227	0	0.755796	0.384647	0.685496
hsa-miR-1229	0	0.749766	0.38655	0.685496
hsa-miR-1231	0	0.891056	0.345191	0.685496
hsa-miR-1233	0.480759	0.563197	0.452975	0.685496
hsa-miR-1234	0.412807	1.24465	0.264576	0.685496
hsa-miR-1236	0	0.505604	0.477048	0.685496
hsa-miR-1237	0	0.616613	0.432309	0.685496
hsa-miR-124-3p	8.5371	0.55221	0.457416	0.685496
hsa-miR-1243	0	0.510741	0.474818	0.685496
hsa-miR-1244	8.5371	0.583559	0.44492	0.685496
hsa-miR-1245a	0	0.788708	0.374491	0.685496
hsa-miR-1245b-5p	-0.566281	1.12222	0.289441	0.685496
hsa-miR-1247-5p	-0.288565	0.536076	0.464063	0.685496
hsa-miR-1249	0.264883	0.648659	0.420593	0.685496
hsa-miR-1250	0	0.657414	0.417474	0.685496
hsa-miR-1253	0	1.13526	0.286656	0.685496
hsa-miR-1254	0	0.699462	0.402965	0.685496
hsa-miR-1256	0	0.48041	0.488236	0.685496
hsa-miR-1258	0.72909	1.06106	0.302973	0.685496
hsa-miR-1261	8.5371	0.792902	0.373224	0.685496
hsa-miR-1262	0	0.464218	0.495659	0.685496
hsa-miR-1263	0.264883	0.804622	0.369715	0.685496
hsa-miR-1264	0.264883	0.829808	0.362328	0.685496
hsa-miR-1265	0	0.652852	0.419095	0.685496
hsa-miR-1266	8.5371	0.724039	0.394822	0.685496
hsa-miR-1268b	0.264883	0.702249	0.402029	0.685496
hsa-miR-1269a	0	0.47216	0.491995	0.685496
hsa-miR-1269b	0	0.696692	0.403898	0.685496
hsa-miR-127-3p	8.5371	0.40699	0.523501	0.685496
hsa-miR-127-5p	0.462868	0.768197	0.380775	0.685496
hsa-miR-1271-5p	0	0.498529	0.480147	0.685496
hsa-miR-1272	0.528309	0.696144	0.404082	0.685496
hsa-miR-1273a	0	0.502986	0.478191	0.685496
hsa-miR-1273c	0	0.657116	0.41758	0.685496
hsa-miR-1273d	-0.474338	0.476754	0.489896	0.685496
hsa-miR-1273e	0	0.695756	0.404213	0.685496
hsa-miR-1273f	0.264883	0.661929	0.41588	0.685496
hsa-miR-1273g-5p	0	0.689835	0.40622	0.685496
hsa-miR-1276	0.264883	0.974914	0.323458	0.685496
hsa-miR-1278	8.5371	0.676692	0.410728	0.685496
hsa-miR-1279	0	0.392077	0.531209	0.685496
hsa-miR-1280	0	0.721027	0.395807	0.685496
hsa-miR-1282	8.5371	0.432469	0.51078	0.685496
hsa-miR-1283	0	1.13526	0.286656	0.685496
hsa-miR-1284	-0.499019	0.628695	0.427834	0.685496
hsa-miR-1285-3p	0.264883	0.801582	0.370621	0.685496
hsa-miR-1286	1.70379	0.525386	0.468553	0.685496
hsa-miR-1288	-0.425684	0.521696	0.470119	0.685496
hsa-miR-1289	0	0.692916	0.405174	0.685496
hsa-miR-1291	8.5371	0.460682	0.497305	0.685496
hsa-miR-1292	0	0.595827	0.440175	0.685496
hsa-miR-1293	0	0.750286	0.386386	0.685496
hsa-miR-1294	0.264883	0.838642	0.359786	0.685496
hsa-miR-1295a	0	0.531239	0.466087	0.685496
hsa-miR-1296	0	0.703168	0.401721	0.685496
hsa-miR-1298	0	0.590553	0.442205	0.685496
hsa-miR-1302	-0.264883	0.534308	0.464801	0.685496
hsa-miR-1303	0	0.815205	0.366586	0.685496
hsa-miR-1304-5p	0	0.673731	0.411754	0.685496
hsa-miR-1306-3p	0	0.726998	0.393858	0.685496
hsa-miR-130b-3p	0.276985	1.23477	0.266481	0.685496
hsa-miR-1322	0	0.426066	0.513925	0.685496
hsa-miR-1324	0.480218	0.628862	0.427773	0.685496
hsa-miR-133a	8.5371	0.600628	0.438339	0.685496
hsa-miR-135a-5p	8.5371	0.589157	0.442745	0.685496
hsa-miR-136-5p	0	0.776575	0.378191	0.685496
hsa-miR-138-5p	0	0.610842	0.434471	0.685496
hsa-miR-143-3p	0	1.13526	0.286656	0.685496
hsa-miR-145-5p	0.2491	1.2978	0.254615	0.685496
hsa-miR-1468	0	0.673593	0.411802	0.685496
hsa-miR-1469	0	0.70227	0.402022	0.685496
hsa-miR-146a-5p	0	0.403855	0.525105	0.685496
hsa-miR-146b-3p	0	0.571544	0.449646	0.685496
hsa-miR-146b-5p	0.264883	0.775481	0.378527	0.685496
hsa-miR-1470	8.5371	0.523209	0.469476	0.685496
hsa-miR-1471	0	0.755382	0.384778	0.685496
hsa-miR-147a	8.5371	0.573671	0.448804	0.685496
hsa-miR-147b	8.5371	0.514377	0.47325	0.685496
hsa-miR-151b	0	0.488707	0.484505	0.685496
hsa-miR-152	0.284615	0.596844	0.439785	0.685496
hsa-miR-1538	8.5371	0.430203	0.511889	0.685496
hsa-miR-1539	8.5371	0.531165	0.466118	0.685496
hsa-miR-154-5p	2.88969	0.760856	0.383061	0.685496
hsa-miR-15a-5p	-0.123449	0.945274	0.330925	0.685496
hsa-miR-181a-5p	0.226818	2.04603	0.152604	0.685496
hsa-miR-181b-5p+hsa-miR-181d	0.213463	1.47969	0.223823	0.685496
hsa-miR-184	0	0.743656	0.388492	0.685496
hsa-miR-185-5p	0.187826	0.861243	0.353391	0.685496
hsa-miR-187-3p	0	0.423981	0.514957	0.685496
hsa-miR-188-3p	0.397571	0.646885	0.421228	0.685496
hsa-miR-18b-5p	8.5371	0.477601	0.489511	0.685496
hsa-miR-1908	0.408422	0.743104	0.388668	0.685496
hsa-miR-190b	0	0.671813	0.41242	0.685496
hsa-miR-191-5p	-0.0919554	0.5214	0.470245	0.685496
hsa-miR-1910	0	0.973009	0.323931	0.685496
hsa-miR-1911-5p	0	0.502014	0.478617	0.685496
hsa-miR-1912	0	0.717136	0.397085	0.685496
hsa-miR-1913	0	0.579801	0.44639	0.685496
hsa-miR-1914-5p	0	0.513282	0.473721	0.685496
hsa-miR-1915-3p	0	0.60113	0.438147	0.685496
hsa-miR-193b-3p	0.305098	1.07186	0.300526	0.685496
hsa-miR-195-5p	0.310559	0.904124	0.341678	0.685496
hsa-miR-196a-5p	0.0985892	0.379621	0.537806	0.685496
hsa-miR-197-3p	0.262487	1.06572	0.301915	0.685496
hsa-miR-1972	8.5371	0.67689	0.41066	0.685496
hsa-miR-1976	0	0.891492	0.345073	0.685496
hsa-miR-199a-3p+hsa-miR-199b-3p	25.9143	1.81072	0.178422	0.685496
hsa-miR-199a-5p	0	0.478549	0.48908	0.685496
hsa-miR-199b-5p	8.5371	0.62576	0.428915	0.685496
hsa-miR-202-3p	8.5371	0.525199	0.468632	0.685496
hsa-miR-204-5p	8.5371	0.543842	0.460845	0.685496
hsa-miR-205-5p	8.5371	0.531117	0.466138	0.685496
hsa-miR-2053	8.5371	0.370914	0.542507	0.685496
hsa-miR-2054	0	0.685215	0.407797	0.685496
hsa-miR-206	-8.5371	0.441432	0.506432	0.685496
hsa-miR-208a	0	0.440152	0.507049	0.685496
hsa-miR-208b	0	0.578089	0.447062	0.685496
hsa-miR-211-5p	0	0.52262	0.469726	0.685496
hsa-miR-2110	0	0.569222	0.450568	0.685496
hsa-miR-2113	0	0.831906	0.361722	0.685496
hsa-miR-2114-5p	0	0.78549	0.375467	0.685496
hsa-miR-2115-5p	0	0.679141	0.409883	0.685496
hsa-miR-212-3p	0	0.66541	0.414657	0.685496
hsa-miR-214-3p	8.5371	0.753386	0.385406	0.685496
hsa-miR-215	0.244192	0.36253	0.547104	0.685496
hsa-miR-216a	0.653804	1.96455	0.161028	0.685496
hsa-miR-219-2-3p	8.5371	0.53928	0.462731	0.685496
hsa-miR-222-3p	0.246983	1.6153	0.203749	0.685496
hsa-miR-223-3p	0	0.518291	0.471572	0.685496
hsa-miR-2277-5p	8.5371	0.744273	0.388296	0.685496
hsa-miR-2278	0	0.564537	0.452438	0.685496
hsa-miR-25-3p	-0.0956592	0.581263	0.445818	0.685496
hsa-miR-296-3p	0.264883	0.844924	0.357992	0.685496
hsa-miR-297	-0.455929	0.680022	0.409579	0.685496
hsa-miR-298	0	0.649799	0.420185	0.685496
hsa-miR-299-5p	8.5371	0.512204	0.474186	0.685496
hsa-miR-300	8.5371	0.631323	0.42687	0.685496
hsa-miR-302c-3p	1.09611	2.0588	0.151329	0.685496
hsa-miR-302f	-0.383866	0.700983	0.402453	0.685496
hsa-miR-3123	8.5371	0.645842	0.421603	0.685496
hsa-miR-3127-5p	0	0.645121	0.421863	0.685496
hsa-miR-3131	8.5371	0.748003	0.387109	0.685496
hsa-miR-3144-5p	0	0.557969	0.45508	0.685496
hsa-miR-3147	8.5371	0.544674	0.460502	0.685496
hsa-miR-3151	0	0.702763	0.401857	0.685496
hsa-miR-3154	0	0.695418	0.404328	0.685496
hsa-miR-3161	-8.5371	0.361742	0.54754	0.685496
hsa-miR-3164	0	0.677928	0.410301	0.685496
hsa-miR-3178	0	0.772353	0.37949	0.685496
hsa-miR-3180	0.264883	0.421697	0.516092	0.685496
hsa-miR-3180-3p	0	0.686446	0.407376	0.685496
hsa-miR-3180-5p	0	0.642335	0.422866	0.685496
hsa-miR-3184-5p	0	0.546742	0.459652	0.685496
hsa-miR-3187-3p	0.39705	0.682551	0.40871	0.685496
hsa-miR-3192	0	0.715294	0.397692	0.685496
hsa-miR-3196	8.5371	0.675212	0.41124	0.685496
hsa-miR-3200-3p	0.264883	0.471813	0.492154	0.685496
hsa-miR-320c	0	0.448758	0.502925	0.685496
hsa-miR-320d	8.5371	0.466382	0.494656	0.685496
hsa-miR-320e	-0.131841	0.366547	0.544892	0.685496
hsa-miR-323b-3p	7.4245	0.363477	0.546582	0.685496
hsa-miR-323b-5p	0	0.505136	0.477252	0.685496
hsa-miR-324-3p	0	0.48793	0.484852	0.685496
hsa-miR-326	8.5371	0.721224	0.395743	0.685496
hsa-miR-328	8.5371	0.387618	0.533554	0.685496
hsa-miR-329	-8.5371	0.524477	0.468938	0.685496
hsa-miR-331-3p	0.352764	1.65187	0.198704	0.685496
hsa-miR-331-5p	7.02591	0.439047	0.507583	0.685496
hsa-miR-337-3p	-0.399777	1.01776	0.313051	0.685496
hsa-miR-339-5p	0	0.573692	0.448796	0.685496
hsa-miR-33b-5p	0	0.584354	0.444611	0.685496
hsa-miR-342-3p	0.262067	1.94693	0.162918	0.685496
hsa-miR-342-5p	0	0.794347	0.372789	0.685496
hsa-miR-345-5p	1.17698	0.49214	0.482974	0.685496
hsa-miR-34b-3p	8.5371	0.608054	0.435521	0.685496
hsa-miR-34c-3p	0.708259	1.66109	0.197457	0.685496
hsa-miR-34c-5p	-8.5371	0.366338	0.545007	0.685496
hsa-miR-361-3p	0.164638	0.737038	0.390611	0.685496
hsa-miR-3614-5p	0	0.395217	0.52957	0.685496
hsa-miR-362-3p	0.352821	1.13233	0.28728	0.685496
hsa-miR-362-5p	0.282917	1.05755	0.303774	0.685496
hsa-miR-363-3p	0	1.13526	0.286656	0.685496
hsa-miR-3690	0.264883	0.403249	0.525416	0.685496
hsa-miR-371a-5p	0	0.641368	0.423216	0.685496
hsa-miR-371b-3p	8.5371	0.424114	0.514891	0.685496
hsa-miR-371b-5p	0.264883	0.659374	0.416781	0.685496
hsa-miR-372	-7.37659	0.472442	0.491866	0.685496
hsa-miR-373-3p	0	0.566417	0.451686	0.685496
hsa-miR-374c-5p	0	0.86491	0.352368	0.685496
hsa-miR-375	8.5371	0.460732	0.497282	0.685496
hsa-miR-378b	0.350476	0.374738	0.540433	0.685496
hsa-miR-378c	7.35924	0.478313	0.489188	0.685496
hsa-miR-378d	8.5371	0.451889	0.501439	0.685496
hsa-miR-378h	8.5371	0.374796	0.540402	0.685496
hsa-miR-380-3p	8.5371	0.495689	0.4814	0.685496
hsa-miR-381	0	0.470523	0.492747	0.685496
hsa-miR-384	0	0.553727	0.456799	0.685496
hsa-miR-3928	0	0.798654	0.371496	0.685496
hsa-miR-3934	0	0.656478	0.417806	0.685496
hsa-miR-409-5p	21.2124	0.782235	0.376459	0.685496
hsa-miR-412	0.395422	0.922639	0.336783	0.685496
hsa-miR-423-5p	0.323835	1.91314	0.166615	0.685496
hsa-miR-4284	24.5057	1.56864	0.210405	0.685496
hsa-miR-429	0.264883	0.465149	0.495227	0.685496
hsa-miR-431-5p	0	0.488286	0.484693	0.685496
hsa-miR-432-5p	8.5371	0.363488	0.546575	0.685496
hsa-miR-433	-0.264883	0.761012	0.383012	0.685496
hsa-miR-4421	0.264883	0.585027	0.444349	0.685496
hsa-miR-4425	0	0.705586	0.400913	0.685496
hsa-miR-4431	0.810042	0.501275	0.47894	0.685496
hsa-miR-4435	0.264883	0.746496	0.387588	0.685496
hsa-miR-4448	0	0.684487	0.408046	0.685496
hsa-miR-4451	8.5371	0.400815	0.526669	0.685496
hsa-miR-4455	22.82	0.475566	0.490438	0.685496
hsa-miR-4461	0	0.493746	0.482261	0.685496
hsa-miR-448	0	0.413398	0.52025	0.685496
hsa-miR-4484	0	0.859176	0.353969	0.685496
hsa-miR-4485	0	0.481144	0.487905	0.685496
hsa-miR-4488	-18.5019	0.641541	0.423153	0.685496
hsa-miR-449b-5p	0	0.802079	0.370472	0.685496
hsa-miR-4508	0	0.764025	0.382072	0.685496
hsa-miR-4516	0.54838	1.61667	0.203557	0.685496
hsa-miR-451a	0	0.776901	0.378091	0.685496
hsa-miR-452-5p	24.044	0.959978	0.327192	0.685496
hsa-miR-4521	0	0.722718	0.395254	0.685496
hsa-miR-4532	0.837263	1.8415	0.174776	0.685496
hsa-miR-4647	-8.5371	0.591444	0.441861	0.685496
hsa-miR-4741	0	0.533223	0.465255	0.685496
hsa-miR-4792	8.5371	0.424877	0.514513	0.685496
hsa-miR-483-5p	8.5371	0.364973	0.545757	0.685496
hsa-miR-484	0.677515	1.61143	0.20429	0.685496
hsa-miR-485-3p	0.230204	0.572208	0.449383	0.685496
hsa-miR-486-3p	-0.521111	0.373213	0.541258	0.685496
hsa-miR-487b	0.604858	1.02626	0.311038	0.685496
hsa-miR-488-3p	0	0.632257	0.426529	0.685496
hsa-miR-489	0.308153	0.465451	0.495088	0.685496
hsa-miR-490-3p	0	0.53649	0.463891	0.685496
hsa-miR-490-5p	0.264883	0.789958	0.374113	0.685496
hsa-miR-491-3p	0	0.777792	0.377817	0.685496
hsa-miR-493-3p	-0.546718	1.06912	0.301145	0.685496
hsa-miR-496	8.5371	0.570629	0.450009	0.685496
hsa-miR-499b-3p	0	0.889131	0.345713	0.685496
hsa-miR-499b-5p	0	0.746259	0.387663	0.685496
hsa-miR-500b	0	0.571773	0.449555	0.685496
hsa-miR-502-3p	0	0.740406	0.389531	0.685496
hsa-miR-503	0.150214	0.412672	0.520617	0.685496
hsa-miR-506-3p	8.5371	0.479307	0.488737	0.685496
hsa-miR-507	0	0.485012	0.486161	0.685496
hsa-miR-508-3p	-8.5371	0.501163	0.47899	0.685496
hsa-miR-508-5p	0	0.588964	0.44282	0.685496
hsa-miR-509-3-5p	0	0.614259	0.433189	0.685496
hsa-miR-509-3p	3.67648	0.498577	0.480126	0.685496
hsa-miR-509-5p	-0.264883	0.595618	0.440255	0.685496
hsa-miR-510	5.3012	0.452393	0.501201	0.685496
hsa-miR-511	0	0.525067	0.468688	0.685496
hsa-miR-512-3p	0.73004	1.15649	0.282194	0.685496
hsa-miR-513b	0	0.711441	0.398966	0.685496
hsa-miR-513c-5p	8.5371	0.445891	0.504293	0.685496
hsa-miR-514a-3p	8.5371	0.70321	0.401707	0.685496
hsa-miR-514b-3p	8.5371	0.45143	0.501657	0.685496
hsa-miR-514b-5p	-8.5371	0.376158	0.539667	0.685496
hsa-miR-516a-3p	0.574878	1.83198	0.175893	0.685496
hsa-miR-516a-5p	3.79001	0.409683	0.52213	0.685496
hsa-miR-517b-3p	0	0.593919	0.440908	0.685496
hsa-miR-517c-3p+hsa-miR-519a-3p	8.5371	0.509816	0.475218	0.685496
hsa-miR-518a-3p	0.616386	0.863532	0.352752	0.685496
hsa-miR-518b	0.540763	1.87539	0.17086	0.685496
hsa-miR-518d-3p	8.5371	0.535343	0.464369	0.685496
hsa-miR-518e-3p	0	0.743467	0.388553	0.685496
hsa-miR-518f-3p	0.264883	0.677543	0.410434	0.685496
hsa-miR-519b-3p	0	0.527622	0.467608	0.685496
hsa-miR-520a-5p	0.264883	0.539492	0.462643	0.685496
hsa-miR-520c-3p	0.35726	0.420331	0.516772	0.685496
hsa-miR-520d-3p	0	0.553182	0.457021	0.685496
hsa-miR-520d-5p+hsa-miR-518a-5p+hsa-miR-527	23.354	0.39903	0.52759	0.685496
hsa-miR-520e	0.264883	0.595812	0.440181	0.685496
hsa-miR-520g	0	0.728277	0.393442	0.685496
hsa-miR-521	8.5371	0.530364	0.466454	0.685496
hsa-miR-522-3p	0	0.531783	0.465858	0.685496
hsa-miR-523-3p	0.264883	0.48524	0.486058	0.685496
hsa-miR-524-3p	0.326636	0.434907	0.509591	0.685496
hsa-miR-524-5p	0	0.606947	0.43594	0.685496
hsa-miR-525-5p	0	0.41095	0.521488	0.685496
hsa-miR-526b-5p	-0.264883	0.578602	0.446861	0.685496
hsa-miR-532-3p	0	0.510344	0.47499	0.685496
hsa-miR-532-5p	0.191939	0.613973	0.433296	0.685496
hsa-miR-539-5p	0.264883	0.810757	0.367897	0.685496
hsa-miR-541-3p	0.556902	1.11766	0.290423	0.685496
hsa-miR-542-5p	0.264883	0.532341	0.465624	0.685496
hsa-miR-543	8.5371	0.462039	0.496672	0.685496
hsa-miR-544a	-0.315797	0.719009	0.396469	0.685496
hsa-miR-544b	0	0.943088	0.331485	0.685496
hsa-miR-548a-3p	0	0.479077	0.488841	0.685496
hsa-miR-548a-5p	-0.66379	1.81608	0.177781	0.685496
hsa-miR-548ab	0	0.642602	0.42277	0.685496
hsa-miR-548ac	0	0.673665	0.411777	0.685496
hsa-miR-548ah-5p	0	0.399441	0.527378	0.685496
hsa-miR-548aj-3p	0	0.543777	0.460872	0.685496
hsa-miR-548ak	-0.918798	2.02782	0.154442	0.685496
hsa-miR-548b-3p	-8.5371	0.493292	0.482463	0.685496
hsa-miR-548b-5p	0	0.652673	0.419159	0.685496
hsa-miR-548c-3p	0.315856	0.381444	0.536831	0.685496
hsa-miR-548c-5p	-2.2039	1.16374	0.280691	0.685496
hsa-miR-548d-3p	0.338652	0.676876	0.410664	0.685496
hsa-miR-548d-5p	-18.8652	0.670697	0.412809	0.685496
hsa-miR-548e	8.5371	0.642581	0.422778	0.685496
hsa-miR-548f	0	0.945919	0.33076	0.685496
hsa-miR-548g-3p	0	0.416783	0.518546	0.685496
hsa-miR-548h-5p	0.264883	0.675139	0.411266	0.685496
hsa-miR-548i	8.5371	0.681592	0.409039	0.685496
hsa-miR-548j	0	0.741254	0.38926	0.685496
hsa-miR-548k	-0.567162	0.559415	0.454496	0.685496
hsa-miR-548l	8.5371	0.669194	0.413333	0.685496
hsa-miR-548m	8.5371	0.412866	0.520519	0.685496
hsa-miR-548n	0	0.613854	0.43334	0.685496
hsa-miR-548o-3p	0	0.697669	0.403568	0.685496
hsa-miR-548q	0	0.687143	0.407138	0.685496
hsa-miR-548s	8.5371	0.600822	0.438265	0.685496
hsa-miR-548u	8.5371	0.687472	0.407025	0.685496
hsa-miR-548v	0	0.55291	0.457131	0.685496
hsa-miR-548w	8.5371	0.518132	0.47164	0.685496
hsa-miR-549	0	1.13526	0.286656	0.685496
hsa-miR-550b-3p	-26.9806	0.697762	0.403537	0.685496
hsa-miR-551a	0.264883	0.728037	0.39352	0.685496
hsa-miR-551b-3p	-0.959603	0.822371	0.364488	0.685496
hsa-miR-552	0	0.37392	0.540875	0.685496
hsa-miR-553	8.5371	0.543698	0.460904	0.685496
hsa-miR-554	-0.394803	0.516503	0.472337	0.685496
hsa-miR-555	0	0.596091	0.440073	0.685496
hsa-miR-556-3p	0	0.747824	0.387166	0.685496
hsa-miR-556-5p	8.5371	0.558646	0.454806	0.685496
hsa-miR-557	0.470251	0.634305	0.425781	0.685496
hsa-miR-558	0	0.706771	0.400518	0.685496
hsa-miR-559	3.45667	0.368125	0.544028	0.685496
hsa-miR-561-3p	3.79683	0.810779	0.36789	0.685496
hsa-miR-564	8.5371	0.651755	0.419486	0.685496
hsa-miR-566	0	0.440793	0.50674	0.685496
hsa-miR-567	8.5371	0.640907	0.423382	0.685496
hsa-miR-569	0	0.410987	0.521469	0.685496
hsa-miR-571	4.9022	0.585289	0.444246	0.685496
hsa-miR-572	0	0.786119	0.375276	0.685496
hsa-miR-573	0.264883	0.37251	0.541639	0.685496
hsa-miR-575	-24.4902	0.911051	0.339836	0.685496
hsa-miR-577	-0.428292	0.855604	0.354972	0.685496
hsa-miR-581	0.372062	0.452646	0.501081	0.685496
hsa-miR-582-3p	0.720777	1.24113	0.265253	0.685496
hsa-miR-583	8.5371	0.436091	0.509015	0.685496
hsa-miR-584-5p	-0.264883	0.480681	0.488114	0.685496
hsa-miR-585	0	0.587458	0.443404	0.685496
hsa-miR-586	0.888679	1.91865	0.166005	0.685496
hsa-miR-587	23.7405	0.615789	0.432616	0.685496
hsa-miR-588	0	0.658448	0.417108	0.685496
hsa-miR-589-5p	-0.264883	0.502339	0.478474	0.685496
hsa-miR-590-3p	24.3889	1.47009	0.225332	0.685496
hsa-miR-591	8.5371	0.647592	0.420975	0.685496
hsa-miR-592	-7.08353	0.515296	0.472855	0.685496
hsa-miR-593-3p	5.3012	0.507608	0.476176	0.685496
hsa-miR-595	8.5371	0.437038	0.508555	0.685496
hsa-miR-599	0.264883	0.761823	0.382759	0.685496
hsa-miR-600	0	0.663711	0.415253	0.685496
hsa-miR-602	0	0.461438	0.496953	0.685496
hsa-miR-603	0.264883	0.480045	0.488402	0.685496
hsa-miR-604	0	0.475793	0.490334	0.685496
hsa-miR-605	5.3012	0.442231	0.506048	0.685496
hsa-miR-606	20.5122	1.6446	0.199695	0.685496
hsa-miR-607	0	0.690945	0.405843	0.685496
hsa-miR-608	0.264883	0.621187	0.430607	0.685496
hsa-miR-609	25.2858	1.98104	0.159281	0.685496
hsa-miR-610	0	0.596943	0.439747	0.685496
hsa-miR-611	0	0.706172	0.400718	0.685496
hsa-miR-613	4.9022	0.514306	0.473281	0.685496
hsa-miR-614	0.486999	0.633153	0.426201	0.685496
hsa-miR-615-3p	0	0.533618	0.46509	0.685496
hsa-miR-615-5p	-0.264883	0.578381	0.446948	0.685496
hsa-miR-616-3p	0	0.597803	0.439417	0.685496
hsa-miR-617	-8.5371	0.44687	0.503825	0.685496
hsa-miR-618	1.22422	1.7599	0.184637	0.685496
hsa-miR-619	0.275577	0.373781	0.54095	0.685496
hsa-miR-620	0	0.599786	0.43866	0.685496
hsa-miR-621	0.264883	0.573395	0.448913	0.685496
hsa-miR-623	0.264883	0.720915	0.395844	0.685496
hsa-miR-624-3p	0	0.483667	0.486766	0.685496
hsa-miR-625-5p	0.418938	0.57371	0.448788	0.685496
hsa-miR-627	0.215696	0.468432	0.49371	0.685496
hsa-miR-628-3p	0	0.59977	0.438666	0.685496
hsa-miR-628-5p	0.590975	1.89378	0.168776	0.685496
hsa-miR-631	0.24876	0.434395	0.50984	0.685496
hsa-miR-632	0	0.686421	0.407385	0.685496
hsa-miR-633	0	0.702413	0.401974	0.685496
hsa-miR-636	0	0.865679	0.352154	0.685496
hsa-miR-637	0	0.482659	0.48722	0.685496
hsa-miR-639	7.35924	0.430544	0.511722	0.685496
hsa-miR-640	8.5371	0.461132	0.497096	0.685496
hsa-miR-642b-3p	8.5371	0.688907	0.406536	0.685496
hsa-miR-643	-8.5371	0.542718	0.461309	0.685496
hsa-miR-644a	5.3012	0.521048	0.470395	0.685496
hsa-miR-645	0.264883	0.579664	0.446444	0.685496
hsa-miR-647	8.5371	0.587715	0.443304	0.685496
hsa-miR-648	0.264883	0.57383	0.448741	0.685496
hsa-miR-649	0	0.45094	0.501889	0.685496
hsa-miR-650	0	0.725232	0.394433	0.685496
hsa-miR-651	-0.390649	0.55827	0.454958	0.685496
hsa-miR-652-3p	23.9927	1.84185	0.174734	0.685496
hsa-miR-654-3p	0.943338	1.25431	0.262731	0.685496
hsa-miR-654-5p	0	0.859281	0.35394	0.685496
hsa-miR-657	8.5371	0.567072	0.451425	0.685496
hsa-miR-658	0	0.705152	0.401058	0.685496
hsa-miR-659-3p	22.0807	1.85411	0.173306	0.685496
hsa-miR-660-5p	0.242636	1.24893	0.263757	0.685496
hsa-miR-661	-0.264883	0.460639	0.497325	0.685496
hsa-miR-662	8.5371	0.551769	0.457596	0.685496
hsa-miR-663a	0	0.815125	0.366609	0.685496
hsa-miR-663b	0	0.661756	0.415941	0.685496
hsa-miR-665	0.264883	0.846625	0.357509	0.685496
hsa-miR-668	8.5371	0.440826	0.506724	0.685496
hsa-miR-670	0	0.495241	0.481599	0.685496
hsa-miR-671-3p	0	0.946054	0.330726	0.685496
hsa-miR-671-5p	0.909632	1.31566	0.251372	0.685496
hsa-miR-675-5p	8.5371	0.535144	0.464452	0.685496
hsa-miR-7-5p	0.368069	1.83197	0.175895	0.685496
hsa-miR-708-5p	0	0.783532	0.376063	0.685496
hsa-miR-711	0	0.519452	0.471075	0.685496
hsa-miR-718	0	0.696025	0.404123	0.685496
hsa-miR-744-5p	8.5371	0.527187	0.467792	0.685496
hsa-miR-760	8.5371	0.540856	0.462078	0.685496
hsa-miR-761	0.372923	0.534297	0.464806	0.685496
hsa-miR-764	8.5371	0.524384	0.468978	0.685496
hsa-miR-765	0	0.603205	0.437358	0.685496
hsa-miR-767-3p	0.746893	1.47407	0.224705	0.685496
hsa-miR-767-5p	0.53329	1.76116	0.18448	0.685496
hsa-miR-769-3p	3.34937	0.439583	0.507324	0.685496
hsa-miR-769-5p	3.01371	2.14226	0.143291	0.685496
hsa-miR-770-5p	0.455635	0.861854	0.35322	0.685496
hsa-miR-873-5p	0.264883	0.515459	0.472785	0.685496
hsa-miR-874	0	0.417064	0.518406	0.685496
hsa-miR-875-3p	5.3012	0.474556	0.490899	0.685496
hsa-miR-876-3p	8.5371	0.537501	0.46347	0.685496
hsa-miR-876-5p	0	0.637677	0.424553	0.685496
hsa-miR-877-5p	0	0.57065	0.450001	0.685496
hsa-miR-885-3p	0	0.821249	0.364815	0.685496
hsa-miR-885-5p	1.13757	0.628194	0.428019	0.685496
hsa-miR-887	8.5371	0.547011	0.459542	0.685496
hsa-miR-888-5p	-0.304455	0.399842	0.527171	0.685496
hsa-miR-889	0.703735	0.56617	0.451785	0.685496
hsa-miR-891b	0	0.452082	0.501348	0.685496
hsa-miR-892a	0.687471	0.791202	0.373737	0.685496
hsa-miR-892b	-0.690634	1.4548	0.227759	0.685496
hsa-miR-920	0	0.645259	0.421813	0.685496
hsa-miR-921	0	0.774554	0.378812	0.685496
hsa-miR-924	8.5371	0.428099	0.512923	0.685496
hsa-miR-933	8.5371	0.485383	0.485994	0.685496
hsa-miR-934	0.787363	1.72392	0.18919	0.685496
hsa-miR-935	8.5371	0.507094	0.4764	0.685496
hsa-miR-936	-0.519767	0.87498	0.34958	0.685496
hsa-miR-937	8.5371	0.511264	0.474592	0.685496
hsa-miR-938	-0.415514	0.577426	0.447323	0.685496
hsa-miR-939	8.5371	0.470301	0.492849	0.685496
hsa-miR-940	0	0.415921	0.51898	0.685496
hsa-miR-941	-25.4926	0.375004	0.540289	0.685496
hsa-miR-943	0	0.683378	0.408426	0.685496
hsa-miR-944	0	0.690732	0.405915	0.685496
hsa-miR-95	0.201879	0.669122	0.413358	0.685496
hsa-miR-1537	5.3012	0.352277	0.552827	0.687594
hsa-miR-320b	0	0.352801	0.552532	0.687594
hsa-miR-422a	5.3012	0.354424	0.551619	0.687594
hsa-miR-497-5p	0	0.351061	0.553513	0.687594
hsa-miR-548z	7.02591	0.35339	0.5522	0.687594
hsa-miR-216b	-0.307201	0.349472	0.554412	0.687643
hsa-miR-596	8.5371	0.346154	0.556299	0.68785
hsa-miR-656	-8.5371	0.347232	0.555684	0.68785
hsa-miR-2116-5p	0	0.33792	0.561032	0.689934
hsa-miR-219-5p	0	0.337671	0.561177	0.689934
hsa-miR-323a-5p	0.264883	0.337228	0.561433	0.689934
hsa-miR-548ag	25.3225	0.340171	0.559731	0.689934
hsa-miR-122-5p	28.9605	0.326955	0.567458	0.691393
hsa-miR-1275	-0.264883	0.327857	0.566924	0.691393
hsa-miR-140-3p	0	0.326408	0.567782	0.691393
hsa-miR-296-5p	0.0928007	0.328057	0.566805	0.691393
hsa-miR-3182	0.273294	0.324912	0.56867	0.691393
hsa-miR-520a-3p	8.5371	0.325321	0.568427	0.691393
hsa-miR-580	0.322107	0.33021	0.565535	0.691393
hsa-miR-519e-3p	-6.90613	0.322396	0.570171	0.692166
hsa-miR-1208	3.26169	0.305318	0.580568	0.692365
hsa-miR-1228-3p	3.59502	0.303676	0.581587	0.692365
hsa-miR-1252	0.264883	0.315793	0.574147	0.692365
hsa-miR-1281	7.02591	0.308602	0.578539	0.692365
hsa-miR-198	-0.31228	0.30726	0.579366	0.692365
hsa-miR-23c	-8.5371	0.315747	0.574175	0.692365
hsa-miR-330-5p	0	0.310977	0.577081	0.692365
hsa-miR-339-3p	0	0.308105	0.578845	0.692365
hsa-miR-409-3p	0	0.305133	0.580682	0.692365
hsa-miR-410	-0.379321	0.309632	0.577906	0.692365
hsa-miR-483-3p	21.4405	0.304777	0.580903	0.692365
hsa-miR-520b	8.5371	0.311466	0.576782	0.692365
hsa-miR-548y	-6.7502	0.317569	0.573072	0.692365
hsa-miR-200a-3p	0	0.298443	0.58486	0.694855
hsa-miR-449a	5.3012	0.296186	0.586283	0.694855
hsa-miR-548an	0.232309	0.297219	0.585631	0.694855
hsa-miR-450b-3p	0.523049	0.293539	0.587962	0.695813
hsa-miR-411-5p	0.223552	0.292166	0.588836	0.695818
hsa-miR-377-3p	8.5371	0.290733	0.589751	0.695871
hsa-miR-1299	11.3046	0.287851	0.591601	0.696052
hsa-miR-181c-5p	0.15193	0.287784	0.591644	0.696052
hsa-miR-1277-3p	5.3012	0.285501	0.593118	0.696761
hsa-miR-320a	0.213024	0.277427	0.598393	0.701927
hsa-miR-379-5p	11.0933	0.270573	0.602948	0.703399
hsa-miR-513a-5p	3.59502	0.27308	0.601273	0.703399
hsa-miR-519d	-10.3883	0.26894	0.604044	0.703399
hsa-miR-630	7.02591	0.271653	0.602225	0.703399
hsa-miR-655	-0.735813	0.270082	0.603277	0.703399
hsa-miR-10b-5p	8.5371	0.263275	0.607879	0.704819
hsa-miR-1197	-3.02782	0.262597	0.608342	0.704819
hsa-miR-548al	-8.5371	0.261945	0.608787	0.704819
hsa-miR-629-5p	-7.63774	0.264361	0.60714	0.704819
hsa-miR-378f	0	0.254274	0.614082	0.709661
hsa-miR-634	0.283967	0.253325	0.614744	0.709661
hsa-miR-1224-5p	9.0931	0.244478	0.62099	0.710719
hsa-miR-1301	0.315856	0.248454	0.618165	0.710719
hsa-miR-3190-5p	-7.10112	0.246939	0.619239	0.710719
hsa-miR-378g	0.391923	0.248794	0.617926	0.710719
hsa-miR-501-3p	16.0291	0.246882	0.619279	0.710719
hsa-miR-759	-1.78445	0.245008	0.620612	0.710719
hsa-miR-338-3p	0.121692	0.239377	0.624657	0.712875
hsa-miR-601	-0.227336	0.239731	0.6244	0.712875
hsa-miR-133b	3.45667	0.237057	0.62634	0.713778
hsa-miR-1909-3p	6.69257	0.232558	0.629633	0.71651
hsa-miR-1255a	-3.37652	0.228261	0.632816	0.719109
hsa-miR-568	0.279204	0.224864	0.635359	0.720975
hsa-miR-491-5p	0	0.220825	0.638412	0.72239
hsa-miR-626	3.59502	0.220837	0.638403	0.72239
hsa-miR-891a	2.05178	0.219005	0.639799	0.722937
hsa-miR-576-3p	-0.256555	0.215419	0.642553	0.724461
hsa-miR-875-5p	4.85446	0.214893	0.642959	0.724461
hsa-miR-516b-5p	-9.16623	0.209579	0.647097	0.727408
hsa-miR-548x-3p	22.565	0.209203	0.647393	0.727408
hsa-miR-1251	0.330237	0.200191	0.654567	0.731419
hsa-miR-1260b	-4.14069	0.19962	0.655028	0.731419
hsa-miR-1305	15.2568	0.200645	0.654201	0.731419
hsa-miR-4286	-0.172433	0.202089	0.65304	0.731419
hsa-miR-515-5p	0.179893	0.197899	0.656422	0.731419
hsa-miR-520f	7.23568	0.197867	0.656448	0.731419
hsa-miR-1181	11.7033	0.184795	0.667285	0.740341
hsa-miR-1267	-0.315768	0.184113	0.667862	0.740341
hsa-miR-498	-5.3012	0.186593	0.665767	0.740341
hsa-miR-762	0.305022	0.183765	0.668158	0.740341
hsa-miR-3185	0	0.176871	0.674076	0.74502
hsa-miR-525-3p	0.315856	0.176679	0.674243	0.74502
hsa-miR-346	7.52825	0.174088	0.676504	0.746487
hsa-miR-192-5p	0.111052	0.172603	0.677809	0.746897
hsa-miR-210	0	0.167535	0.682312	0.750825
hsa-miR-597	4.81815	0.164762	0.684809	0.752538
hsa-miR-548ae	0.195117	0.162796	0.686595	0.753466
hsa-miR-302e	-0.191839	0.160825	0.688398	0.754409
hsa-miR-2276	3.34937	0.159429	0.689683	0.754783
hsa-miR-129-5p	10.4313	0.154842	0.69395	0.756349
hsa-miR-1827	-0.281393	0.155869	0.692989	0.756349
hsa-miR-219-1-3p	7.23299	0.154932	0.693866	0.756349
hsa-miR-383	18.8248	0.150632	0.697932	0.758628
hsa-miR-449c-5p	0.207624	0.150626	0.697937	0.758628
hsa-miR-218-5p	0.0881884	0.148766	0.699717	0.75953
hsa-miR-1290	-23.6427	0.145213	0.703152	0.761651
hsa-miR-548p	27.0186	0.144779	0.703575	0.761651
hsa-miR-1202	6.79283	0.140789	0.707498	0.764862
hsa-miR-499a-3p	0.224268	0.134224	0.714092	0.77095
hsa-miR-1270	13.6048	0.130142	0.718285	0.774431
hsa-miR-2682-5p	-0.15854	0.126958	0.721607	0.776966
hsa-miR-30e-5p	0.107126	0.121735	0.727161	0.781893
hsa-miR-502-5p	-0.185719	0.117367	0.731908	0.78279
hsa-miR-519b-5p+hsa-miR-519c-5p	3.62568	0.118269	0.730919	0.78279
hsa-miR-550a-5p	-0.230942	0.119977	0.72906	0.78279
hsa-miR-802	-2.37852	0.1182	0.730995	0.78279
hsa-miR-153	0.217304	0.114868	0.734668	0.784693
hsa-miR-299-3p	0.664404	0.11285	0.736922	0.785004
hsa-miR-370	0.203365	0.112882	0.736887	0.785004
hsa-miR-548ad	-1.9097	0.110958	0.739056	0.78623
hsa-miR-638	0.138202	0.10978	0.740395	0.786608
hsa-miR-217	-0.151765	0.101815	0.749662	0.795398
hsa-miR-325	14.3785	0.0996702	0.752226	0.79706
hsa-miR-3195	-0.0870176	0.0987589	0.753324	0.797168
hsa-miR-1297	5.3012	0.0947246	0.758255	0.801326
hsa-miR-1245b-3p	-0.252699	0.092625	0.760866	0.801967
hsa-miR-635	0.171669	0.0929741	0.76043	0.801967
hsa-miR-500a-5p+hsa-miR-501-5p	0.122457	0.0760272	0.782755	0.82287
hsa-miR-518c-3p	20.1927	0.0760371	0.782741	0.82287
hsa-miR-33a-5p	-0.0574146	0.071033	0.789839	0.828745
hsa-miR-922	0.111243	0.0706343	0.790415	0.828745
hsa-miR-376c	-17.6055	0.0693873	0.792231	0.829561
hsa-miR-1257	0.12922	0.0674615	0.795069	0.831051
hsa-miR-1268a	3.78882	0.0670163	0.795732	0.831051
hsa-miR-1321	6.42014	0.064916	0.798888	0.83326
hsa-miR-517a-3p	-3.30966	0.0630506	0.801738	0.835143
hsa-miR-148b-3p	0.0353997	0.0515707	0.820352	0.851787
hsa-miR-224-5p	20.5791	0.051902	0.819786	0.851787
hsa-miR-641	0.62216	0.0512458	0.82091	0.851787
hsa-miR-369-3p	0.105197	0.0503776	0.822407	0.852236
hsa-miR-3168	-0.117875	0.048959	0.824885	0.853697
hsa-miR-369-5p	18.9546	0.0482241	0.826183	0.853936
hsa-miR-642a-5p	-0.216844	0.0471788	0.828047	0.854758
hsa-miR-302d-3p	-0.0535673	0.0460755	0.830039	0.85571
hsa-miR-2117	-0.309873	0.0395202	0.842422	0.867358
hsa-miR-3605-5p	-0.0817751	0.0362461	0.849008	0.871895
hsa-miR-758	0.124421	0.0363481	0.848798	0.871895
hsa-miR-653	0.147399	0.0342095	0.853262	0.87514
hsa-miR-371a-3p	-0.0687019	0.0332869	0.855232	0.876038
hsa-miR-1226-3p	0.0779237	0.0319057	0.858235	0.87799
hsa-miR-141-3p	0.066634	0.0249492	0.874494	0.89234
hsa-miR-338-5p	-0.0899874	0.0250639	0.874208	0.89234
hsa-miR-570-3p	-0.23071	0.0165113	0.897756	0.914911
hsa-miR-1825	-0.0717292	0.0137419	0.906681	0.922831
hsa-miR-378a-3p+hsa-miR-378i	0.0264833	0.011414	0.914919	0.930032
hsa-miR-563	0.0384594	0.00802416	0.928623	0.942764
hsa-miR-520h	0.274455	0.00716731	0.932532	0.945533
hsa-miR-1180	0.0142517	0.00632972	0.936588	0.948443
hsa-miR-323a-3p	0.571386	0.00539191	0.941464	0.952176
hsa-miR-3141	0.284499	0.0048086	0.944716	0.954258
hsa-miR-513a-3p	0.0230664	0.00249429	0.960168	0.968644
hsa-miR-485-5p	-0.0157356	0.00233571	0.961454	0.968719
hsa-miR-576-5p	0.0315228	0.000917093	0.975841	0.981978
hsa-miR-487a	0.0124613	0.000383381	0.984378	0.989325
hsa-miR-526a+hsa-miR-520c-5p+hsa-miR-518d-5p	0.0111902	0.000239066	0.987664	0.991381
hsa-miR-188-5p	-0.00395056	0.000159902	0.989911	0.992392
hsa-miR-190a	0.0205046	8.50633e-05	0.992641	0.993884
hsa-miR-512-5p	0.00220753	1.68261e-05	0.996727	0.996727

## Sheet: sheet C
ID	logFC	lr	pvalue	qvalue
hsa-miR-301a-3p	-1.79501	48.18	3.88833e-12	3.11067e-09
hsa-miR-107	-1.74683	41.4944	1.18212e-10	2.85954e-08
hsa-miR-23b-3p	-1.59923	41.4485	1.21016e-10	2.85954e-08
hsa-miR-505-3p	-2.45174	41.1226	1.42977e-10	2.85954e-08
hsa-miR-148b-3p	-1.367	37.6199	8.59642e-10	1.37543e-07
hsa-miR-23a-3p	-1.3837	35.9238	2.0519e-09	2.73587e-07
hsa-miR-99b-5p	-1.30165	33.6958	6.44389e-09	7.36444e-07
hsa-miR-4286	-6.25444	33.0668	8.90453e-09	8.90453e-07
hsa-miR-324-5p	-1.44463	31.6171	1.87771e-08	1.66907e-06
hsa-miR-365a-3p	-1.51195	30.0389	4.23476e-08	3.38781e-06
hsa-miR-30d-5p	-1.68709	29.675	5.10906e-08	3.71568e-06
hsa-miR-100-5p	-1.2115	28.3496	1.01267e-07	6.75114e-06
hsa-miR-24-3p	-1.38402	27.4672	1.59783e-07	9.83281e-06
hsa-miR-574-5p	-1.36579	27.1224	1.90976e-07	1.09129e-05
hsa-miR-126-3p	-1.26535	25.1182	5.39215e-07	2.87581e-05
hsa-miR-454-3p	-1.45751	24.1588	8.87081e-07	4.4354e-05
hsa-miR-577	-22.5936	23.3766	1.33191e-06	6.26782e-05
hsa-miR-1246	-1.12798	22.0976	2.59138e-06	0.000103752
hsa-miR-455-3p	-2.02983	22.0958	2.59379e-06	0.000103752
hsa-miR-628-5p	-27.4877	22.1839	2.47747e-06	0.000103752
hsa-miR-10a-5p	-1.19515	21.1978	4.1423e-06	0.000157802
hsa-miR-193b-3p	-2.05679	21.0331	4.51407e-06	0.000163879
hsa-miR-4443	-1.61437	20.9511	4.71152e-06	0.000163879
hsa-miR-30b-5p	-1.23592	20.8515	4.96313e-06	0.000165438
hsa-let-7i-5p	-1.06122	20.6571	5.49329e-06	0.000175785
hsa-miR-218-5p	-1.3636	19.6398	9.35017e-06	0.000287698
hsa-miR-1180	-1.0554	19.3918	1.06462e-05	0.000315442
hsa-miR-3195	-1.56167	19.1335	1.21887e-05	0.000348249
hsa-miR-33a-5p	-1.2488	18.6989	1.53067e-05	0.000422254
hsa-miR-574-3p	-1.22374	18.2495	1.93773e-05	0.000516727
hsa-miR-191-5p	-0.889883	17.892	2.33806e-05	0.000603371
hsa-miR-196a-5p	-0.917608	17.0818	3.58033e-05	0.000895082
hsa-miR-92b-3p	-2.46402	16.9788	3.77988e-05	0.000916334
hsa-miR-196b-5p	-1.02327	16.8968	3.94673e-05	0.000928643
hsa-miR-651	-21.6964	16.389	5.1585e-05	0.00117909
hsa-let-7d-5p	-0.904533	16.1019	6.00223e-05	0.00133383
hsa-miR-98	-0.938632	15.2029	9.65565e-05	0.00208771
hsa-miR-500a-5p+hsa-miR-501-5p	-4.02292	14.7605	0.000122065	0.00256979
hsa-miR-660-5p	-1.09577	13.9947	0.000183329	0.00376059
hsa-miR-152	-1.98455	13.6268	0.000222977	0.00445955
hsa-miR-93-5p	-0.809292	13.301	0.000265267	0.00517594
hsa-miR-888-5p	-2.9571	12.7009	0.000365475	0.00696142
hsa-miR-421	-1.07138	12.3104	0.00045043	0.00818963
hsa-miR-494	-1.19529	12.3363	0.000444234	0.00818963
hsa-miR-362-5p	-1.16202	12.0514	0.000517537	0.00920066
hsa-miR-320e	-0.982809	11.8952	0.000562778	0.00978745
hsa-miR-1260a	-0.909257	11.7545	0.000606967	0.0103314
hsa-miR-410	-24.7543	11.616	0.000653863	0.0108977
hsa-miR-338-3p	-1.06018	11.1763	0.000828496	0.0135265
hsa-miR-99a-5p	-0.738175	10.9164	0.000953151	0.0152504
hsa-miR-27b-3p	-0.749175	10.8674	0.000978731	0.0153526
hsa-miR-1827	-27.1717	10.7408	0.00104797	0.0158505
hsa-miR-635	-24.7262	10.7371	0.0010501	0.0158505
hsa-miR-936	-3.23502	10.5662	0.00115176	0.0170632
hsa-miR-423-5p	-0.902231	9.60948	0.00193576	0.0281565
hsa-miR-938	-2.36354	9.51536	0.00203759	0.0291084
hsa-miR-424-5p	-0.88645	9.11517	0.00253498	0.0355786
hsa-miR-548ak	-2.783	9.07242	0.00259493	0.0357922
hsa-miR-484	-24.4465	8.98953	0.00271531	0.0368178
hsa-miR-32-5p	-0.666275	8.94851	0.00277697	0.0370262
hsa-miR-106b-5p	-0.680379	8.75144	0.00309358	0.0405715
hsa-miR-18a-5p	-0.731305	8.64556	0.00327859	0.0416328
hsa-miR-3175	-26.3399	8.65747	0.00325723	0.0416328
hsa-miR-493-3p	-2.09791	8.49867	0.00355407	0.0444259
hsa-miR-185-5p	-0.768294	8.28325	0.00400125	0.0492461
hsa-let-7c	-0.707272	8.20437	0.00417896	0.0506541
hsa-miR-485-5p	-1.16461	7.83704	0.00511865	0.0611182
hsa-let-7a-5p	-0.644095	7.7711	0.00530887	0.0624573
hsa-miR-215	-1.67315	7.71688	0.00547067	0.0634281
hsa-miR-455-5p	-1.01293	7.66927	0.0056169	0.0641932
hsa-miR-425-5p	-0.750469	7.5253	0.00608383	0.0685503
hsa-miR-28-5p	-0.74979	7.31805	0.00682653	0.0748113
hsa-miR-412	-1.73978	7.33245	0.00677205	0.0748113
hsa-miR-612	-0.987175	7.1817	0.0073651	0.0796227
hsa-miR-3187-3p	-2.24764	7.14084	0.00753479	0.0803711
hsa-miR-361-3p	-0.674984	6.971	0.00828412	0.0872013
hsa-miR-296-5p	-0.587004	6.76128	0.00931569	0.0961378
hsa-miR-29c-3p	-0.706228	6.75025	0.00937344	0.0961378
hsa-miR-15b-5p	-0.583348	6.69829	0.00965055	0.097727
hsa-miR-516a-3p	-1.59937	6.45712	0.0110509	0.110509
hsa-miR-1272	-23.6672	6.39209	0.011463	0.113215
hsa-miR-892b	-1.74717	6.27477	0.0122469	0.119482
hsa-miR-127-5p	-2.68001	6.20333	0.012751	0.120157
hsa-miR-151a-3p	-0.730116	6.19545	0.0128079	0.120157
hsa-miR-186-5p	-0.797073	6.16297	0.0130452	0.120157
hsa-miR-3605-5p	-1.30147	6.20979	0.0127046	0.120157
hsa-miR-551b-3p	-23.6291	6.16001	0.0130671	0.120157
hsa-miR-137	0.875663	6.10479	0.0134816	0.121183
hsa-miR-1825	-2.84396	6.10622	0.0134707	0.121183
hsa-miR-1248	-20.6913	6.02347	0.0141169	0.124989
hsa-miR-192-5p	-0.807103	5.99207	0.0143703	0.124989
hsa-miR-495	1.95727	5.99166	0.0143737	0.124989
hsa-miR-142-5p	-1.71726	5.95011	0.0147163	0.125807
hsa-miR-337-3p	-1.08807	5.94222	0.0147824	0.125807
hsa-miR-198	-1.97643	5.85957	0.0154926	0.130464
hsa-miR-195-5p	-1.04888	5.79084	0.0161099	0.134249
hsa-let-7b-5p	-0.529228	5.75304	0.0164602	0.135754
hsa-miR-548d-3p	-1.32683	5.57764	0.0181912	0.1485
hsa-miR-557	-3.29941	5.55531	0.0184247	0.148886
hsa-let-7e-5p	-0.542366	5.4885	0.019142	0.150945
hsa-miR-302d-3p	-0.690659	5.48954	0.0191306	0.150945
hsa-miR-34a-5p	-0.589944	5.47907	0.0192455	0.150945
hsa-miR-151a-5p	-1.18104	5.42943	0.0198001	0.152309
hsa-miR-532-5p	-0.700862	5.42988	0.019795	0.152309
hsa-miR-217	-1.43853	5.37114	0.0204726	0.155662
hsa-miR-374a-5p	-0.51534	5.35819	0.0206252	0.155662
hsa-miR-563	-1.26627	5.28607	0.0214967	0.160723
hsa-miR-1288	-1.81252	5.19938	0.0225949	0.165834
hsa-miR-148a-3p	-24.6427	5.20469	0.0225261	0.165834
hsa-miR-520c-3p	-2.27629	5.09899	0.0239397	0.174107
hsa-miR-26b-5p	-0.657393	4.98583	0.0255558	0.184186
hsa-miR-1273d	-2.25974	4.94576	0.0261547	0.186819
hsa-miR-550a-5p	-2.3904	4.90636	0.026758	0.187776
hsa-miR-766-3p	-23.5928	4.91217	0.0266681	0.187776
hsa-miR-1185-5p	-5.40521	4.83101	0.0279522	0.19445
hsa-miR-770-5p	-1.70457	4.70842	0.0300153	0.207002
hsa-miR-638	-1.18451	4.65851	0.0309	0.211282
hsa-miR-15a-5p	-0.436335	4.40771	0.0357768	0.242555
hsa-miR-378b	-2.02124	4.29907	0.0381332	0.254222
hsa-miR-503	-0.593141	4.30947	0.0379007	0.254222
hsa-miR-141-3p	-1.05355	4.20316	0.0403488	0.266769
hsa-miR-450a-5p	-0.482661	4.17833	0.040944	0.268485
hsa-miR-1226-3p	-1.09851	4.00056	0.0454851	0.295107
hsa-miR-128	-1.03793	3.98607	0.0458779	0.295107
hsa-miR-29b-3p	-0.431192	3.96414	0.0464793	0.295107
hsa-miR-369-3p	-1.23997	3.97102	0.0462897	0.295107
hsa-miR-4531	-1.20588	3.93934	0.0471694	0.29713
hsa-miR-581	-1.68513	3.85059	0.0497286	0.310804
hsa-miR-331-3p	-0.686227	3.82553	0.0504775	0.313039
hsa-miR-106a-5p+hsa-miR-17-5p	-0.454681	3.76076	0.0524689	0.322885
hsa-miR-320a	-0.997898	3.70027	0.0544037	0.332236
hsa-miR-1247-5p	-0.882253	3.67759	0.0551484	0.334233
hsa-miR-30a-5p	-0.489932	3.62464	0.0569298	0.342435
hsa-miR-664-3p	-27.0207	3.6012	0.0577378	0.344703
hsa-miR-576-3p	-1.28421	3.54426	0.0597519	0.354085
hsa-miR-486-3p	-2.45996	3.52962	0.0602816	0.354598
hsa-miR-125a-5p	-0.41525	3.47995	0.0621165	0.362724
hsa-miR-518b	-1.0177	3.44911	0.0632859	0.366875
hsa-miR-548a-5p	-0.962185	3.43569	0.0638021	0.367206
hsa-miR-183-5p	-0.505437	3.37206	0.0663108	0.376231
hsa-miR-302e	-1.01937	3.38059	0.0659686	0.376231
hsa-miR-767-5p	-0.941858	3.28475	0.0699262	0.39395
hsa-miR-1179	-25.9359	3.24299	0.0717295	0.401284
hsa-miR-27a-3p	-0.498091	3.18752	0.0742025	0.409393
hsa-miR-548an	-0.822931	3.1933	0.0739405	0.409393
hsa-miR-335-5p	-0.728767	3.14963	0.0759443	0.416133
hsa-miR-423-3p	-0.593859	3.07532	0.0794889	0.432593
hsa-miR-3168	-1.06167	3.05382	0.0805473	0.435391
hsa-let-7g-5p	-0.36586	2.97186	0.0847243	0.453544
hsa-miR-449c-5p	-1.25907	2.96289	0.0851954	0.453544
hsa-miR-892a	-5.08375	2.95511	0.0856065	0.453544
hsa-miR-222-3p	-0.412355	2.94061	0.086378	0.454621
hsa-miR-302b-3p	-0.770575	2.89216	0.0890117	0.465421
hsa-miR-524-3p	-1.13276	2.87841	0.0897746	0.466361
hsa-miR-1287	-25.2249	2.83502	0.0922295	0.473931
hsa-miR-181a-5p	0.36677	2.83177	0.0924165	0.473931
hsa-miR-578	-0.828388	2.80648	0.0938843	0.478391
hsa-miR-634	-1.29502	2.7429	0.0976876	0.494621
hsa-miR-502-5p	-1.03004	2.72402	0.0988488	0.497352
hsa-miR-338-5p	-1.13858	2.70688	0.0999165	0.499583
hsa-miR-297	-0.974633	2.68699	0.101171	0.502712
hsa-miR-758	-1.58923	2.67627	0.101854	0.502984
hsa-miR-135b-5p	0.417628	2.63455	0.104562	0.513187
hsa-miR-655	-23.6613	2.55725	0.109789	0.535556
hsa-miR-485-3p	-0.581185	2.53745	0.111175	0.539028
hsa-miR-342-3p	-0.406992	2.52661	0.11194	0.539471
hsa-miR-1324	-1.47504	2.38961	0.122144	0.58512
hsa-miR-144-3p	-0.571881	2.32031	0.127695	0.606822
hsa-miR-30e-5p	-0.561342	2.31427	0.128191	0.606822
hsa-let-7f-5p	-0.243847	1.00012	0.317283	0.636397
hsa-miR-1	-0.360654	0.565563	0.452027	0.636397
hsa-miR-101-3p	-25.6525	0.532664	0.465489	0.636397
hsa-miR-103a-3p	-8.5371	0.7051	0.401075	0.636397
hsa-miR-105-5p	-0.935565	0.457634	0.498732	0.636397
hsa-miR-10b-5p	-8.5371	0.484898	0.486212	0.636397
hsa-miR-1178	-0.264883	0.598056	0.439321	0.636397
hsa-miR-1182	-0.264883	0.794786	0.372657	0.636397
hsa-miR-1183	0.588229	0.762914	0.382418	0.636397
hsa-miR-1184	0	0.788415	0.37458	0.636397
hsa-miR-1200	-25.9627	1.64915	0.199075	0.636397
hsa-miR-1203	-8.5371	0.673084	0.411979	0.636397
hsa-miR-1204	-8.5371	0.582075	0.4455	0.636397
hsa-miR-1206	-0.56972	1.52379	0.217047	0.636397
hsa-miR-1207-3p	0	0.604625	0.436819	0.636397
hsa-miR-1208	6.43815	0.468525	0.493667	0.636397
hsa-miR-1224-3p	0	0.817804	0.365823	0.636397
hsa-miR-1225-3p	0	0.553228	0.457002	0.636397
hsa-miR-1225-5p	0	0.526846	0.467936	0.636397
hsa-miR-1227	-8.5371	0.793688	0.372987	0.636397
hsa-miR-1229	0	0.791718	0.373581	0.636397
hsa-miR-1231	0	0.91465	0.338884	0.636397
hsa-miR-1233	-1.09	1.40677	0.235593	0.636397
hsa-miR-1236	-8.5371	0.53182	0.465843	0.636397
hsa-miR-1237	-8.5371	0.712798	0.398516	0.636397
hsa-miR-124-3p	4.87236	0.598291	0.439231	0.636397
hsa-miR-1243	-8.5371	0.561758	0.453553	0.636397
hsa-miR-1244	0	0.656207	0.417902	0.636397
hsa-miR-1245a	-8.5371	0.933321	0.334001	0.636397
hsa-miR-1245b-3p	-0.831147	0.800866	0.370835	0.636397
hsa-miR-1245b-5p	-0.694241	1.68135	0.194745	0.636397
hsa-miR-1249	0	0.713912	0.398148	0.636397
hsa-miR-1250	-8.5371	0.778611	0.377566	0.636397
hsa-miR-1251	-1.39248	1.55963	0.21172	0.636397
hsa-miR-1253	0	1.13993	0.285668	0.636397
hsa-miR-1254	0	0.649332	0.420352	0.636397
hsa-miR-1255b-5p	-0.584458	0.627466	0.428286	0.636397
hsa-miR-1256	-8.5371	0.636099	0.425127	0.636397
hsa-miR-1257	-0.698912	1.42096	0.233246	0.636397
hsa-miR-1258	-2.1771	2.13366	0.144097	0.636397
hsa-miR-125a-3p	-0.527266	0.561056	0.453835	0.636397
hsa-miR-125b-5p	-0.32279	2.07131	0.150092	0.636397
hsa-miR-1261	0	0.883402	0.347272	0.636397
hsa-miR-1262	-8.5371	0.580992	0.445924	0.636397
hsa-miR-1263	0	0.896828	0.343634	0.636397
hsa-miR-1264	0	0.915856	0.338565	0.636397
hsa-miR-1265	-8.5371	0.715136	0.397744	0.636397
hsa-miR-1266	0	0.705626	0.4009	0.636397
hsa-miR-1267	-1.17769	1.84732	0.174095	0.636397
hsa-miR-1268b	0.264883	0.641801	0.42306	0.636397
hsa-miR-1269a	-0.264883	0.46162	0.496868	0.636397
hsa-miR-1269b	0	0.619951	0.431066	0.636397
hsa-miR-127-3p	0	0.460114	0.497571	0.636397
hsa-miR-1271-5p	-0.264883	0.562453	0.453274	0.636397
hsa-miR-1273a	-8.5371	0.520915	0.470452	0.636397
hsa-miR-1273c	0	0.609761	0.434878	0.636397
hsa-miR-1273e	0	0.72176	0.395567	0.636397
hsa-miR-1273f	-8.5371	0.842742	0.358614	0.636397
hsa-miR-1273g-5p	-8.5371	0.758503	0.383797	0.636397
hsa-miR-1276	0	1.06596	0.30186	0.636397
hsa-miR-1277-3p	-8.5371	0.473219	0.49151	0.636397
hsa-miR-1278	0	0.727126	0.393816	0.636397
hsa-miR-1280	-8.5371	0.696707	0.403893	0.636397
hsa-miR-1281	0	0.493173	0.482515	0.636397
hsa-miR-1282	-8.5371	0.597131	0.439675	0.636397
hsa-miR-1283	0	1.13993	0.285668	0.636397
hsa-miR-1285-3p	0	0.888998	0.345749	0.636397
hsa-miR-1289	0	0.725637	0.394301	0.636397
hsa-miR-129-2-3p	-0.399859	0.898645	0.343145	0.636397
hsa-miR-1291	-0.264883	0.558527	0.454854	0.636397
hsa-miR-1292	-0.264883	0.660957	0.416222	0.636397
hsa-miR-1293	-8.5371	0.797689	0.371785	0.636397
hsa-miR-1294	0	0.930853	0.334641	0.636397
hsa-miR-1295a	-8.5371	0.71199	0.398784	0.636397
hsa-miR-1296	-0.264883	0.77022	0.380149	0.636397
hsa-miR-1298	0	0.610023	0.434779	0.636397
hsa-miR-1299	0	0.462548	0.496436	0.636397
hsa-miR-1301	-8.5371	0.528929	0.467057	0.636397
hsa-miR-1302	-8.5371	0.594049	0.440858	0.636397
hsa-miR-1303	-0.264883	0.899801	0.342835	0.636397
hsa-miR-1304-5p	-8.5371	0.71302	0.398443	0.636397
hsa-miR-1306-3p	-0.264883	0.73086	0.392605	0.636397
hsa-miR-130a-3p	-0.261839	1.28588	0.256809	0.636397
hsa-miR-130b-3p	-0.230137	0.50115	0.478995	0.636397
hsa-miR-132-3p	-0.251765	1.34143	0.246783	0.636397
hsa-miR-1322	0	0.55983	0.454329	0.636397
hsa-miR-133a	-0.264883	0.73395	0.391606	0.636397
hsa-miR-135a-5p	0	0.719661	0.396255	0.636397
hsa-miR-136-5p	-0.264883	0.766395	0.381335	0.636397
hsa-miR-138-5p	0	0.629457	0.427555	0.636397
hsa-miR-139-3p	-0.561035	1.5736	0.209685	0.636397
hsa-miR-140-3p	0	0.447964	0.503303	0.636397
hsa-miR-140-5p	-0.318825	1.60573	0.205093	0.636397
hsa-miR-142-3p	-0.359794	0.706725	0.400533	0.636397
hsa-miR-143-3p	0	1.13993	0.285668	0.636397
hsa-miR-145-5p	0.370365	2.15164	0.142418	0.636397
hsa-miR-1468	0	0.646768	0.421271	0.636397
hsa-miR-1469	0	0.747259	0.387345	0.636397
hsa-miR-146a-5p	-8.5371	0.479129	0.488817	0.636397
hsa-miR-146b-3p	0	0.576466	0.447701	0.636397
hsa-miR-146b-5p	0	0.85043	0.356431	0.636397
hsa-miR-1470	0	0.680721	0.409339	0.636397
hsa-miR-1471	0	0.758441	0.383817	0.636397
hsa-miR-147a	0	0.692352	0.405365	0.636397
hsa-miR-147b	0	0.57838	0.446948	0.636397
hsa-miR-149-5p	0.311822	0.67885	0.409983	0.636397
hsa-miR-150-5p	-8.5371	0.602422	0.437655	0.636397
hsa-miR-151b	-0.264883	0.548127	0.459084	0.636397
hsa-miR-1537	-8.5371	0.573554	0.44885	0.636397
hsa-miR-1538	0	0.535803	0.464177	0.636397
hsa-miR-1539	0	0.629912	0.427387	0.636397
hsa-miR-155-5p	-0.24398	0.797095	0.371963	0.636397
hsa-miR-184	-8.5371	0.785443	0.375482	0.636397
hsa-miR-187-3p	-8.5371	0.487165	0.485195	0.636397
hsa-miR-188-3p	-0.800498	1.60299	0.20548	0.636397
hsa-miR-188-5p	-0.240766	0.453527	0.500665	0.636397
hsa-miR-18b-5p	-8.5371	0.672421	0.412209	0.636397
hsa-miR-1908	-0.58723	1.02096	0.312291	0.636397
hsa-miR-190a	-25.9301	0.963283	0.326361	0.636397
hsa-miR-190b	-8.5371	0.817023	0.366052	0.636397
hsa-miR-1910	0	0.948013	0.330226	0.636397
hsa-miR-1911-5p	-8.5371	0.623549	0.429732	0.636397
hsa-miR-1912	0	0.763461	0.382248	0.636397
hsa-miR-1913	-0.264883	0.637738	0.424531	0.636397
hsa-miR-1914-5p	-0.264883	0.495278	0.481582	0.636397
hsa-miR-1915-3p	-0.264883	0.615387	0.432767	0.636397
hsa-miR-194-5p	-2.36634	2.02296	0.154937	0.636397
hsa-miR-197-3p	-0.221673	0.537916	0.463298	0.636397
hsa-miR-1972	0	0.805107	0.369571	0.636397
hsa-miR-1976	0	0.973866	0.323718	0.636397
hsa-miR-199a-5p	0	0.433664	0.510197	0.636397
hsa-miR-199b-5p	0	0.736396	0.390818	0.636397
hsa-miR-200c-3p	-0.654714	2.14986	0.142583	0.636397
hsa-miR-202-3p	0	0.602809	0.437508	0.636397
hsa-miR-203	-0.476316	0.569404	0.450496	0.636397
hsa-miR-204-5p	0	0.682412	0.408757	0.636397
hsa-miR-205-5p	-0.264883	0.635178	0.425462	0.636397
hsa-miR-2052	-1.81182	1.91857	0.166015	0.636397
hsa-miR-2054	-8.5371	0.728952	0.393223	0.636397
hsa-miR-208a	-8.5371	0.587318	0.443458	0.636397
hsa-miR-208b	0	0.479528	0.488636	0.636397
hsa-miR-21-5p	0.158343	0.442123	0.506099	0.636397
hsa-miR-211-5p	-8.5371	0.54427	0.460668	0.636397
hsa-miR-2110	-0.264883	0.653096	0.419008	0.636397
hsa-miR-2113	0	0.817351	0.365956	0.636397
hsa-miR-2114-5p	0	0.80266	0.370299	0.636397
hsa-miR-2115-5p	0	0.648332	0.42071	0.636397
hsa-miR-212-3p	-8.5371	0.774754	0.37875	0.636397
hsa-miR-214-3p	-0.264883	0.9031	0.341952	0.636397
hsa-miR-216a	-1.0007	2.22682	0.135633	0.636397
hsa-miR-216b	-0.505617	0.965479	0.32581	0.636397
hsa-miR-219-2-3p	0	0.560912	0.453893	0.636397
hsa-miR-219-5p	-8.5371	0.538592	0.463017	0.636397
hsa-miR-221-3p	0.313934	1.54752	0.213502	0.636397
hsa-miR-223-3p	0	0.58609	0.443935	0.636397
hsa-miR-2277-5p	0	0.81156	0.367659	0.636397
hsa-miR-2278	-8.5371	0.60302	0.437428	0.636397
hsa-miR-23c	-5.3012	0.463805	0.495851	0.636397
hsa-miR-25-3p	-0.304094	2.0964	0.147646	0.636397
hsa-miR-28-3p	-0.261802	0.557626	0.455218	0.636397
hsa-miR-296-3p	0	0.860762	0.353526	0.636397
hsa-miR-298	-0.264883	0.705683	0.400881	0.636397
hsa-miR-299-5p	0.264883	0.505464	0.477109	0.636397
hsa-miR-29a-3p	-0.272217	1.37294	0.241308	0.636397
hsa-miR-300	0	0.723522	0.394991	0.636397
hsa-miR-302c-3p	-0.845719	0.452483	0.501158	0.636397
hsa-miR-302f	-0.594029	1.599	0.206045	0.636397
hsa-miR-30c-5p	-0.397195	1.25105	0.263352	0.636397
hsa-miR-3123	0	0.764015	0.382075	0.636397
hsa-miR-3127-5p	0	0.688648	0.406625	0.636397
hsa-miR-3131	0	0.822361	0.364491	0.636397
hsa-miR-3136-5p	-0.87795	0.562259	0.453352	0.636397
hsa-miR-3144-5p	-8.5371	0.624694	0.429308	0.636397
hsa-miR-3147	-8.5371	0.76597	0.381467	0.636397
hsa-miR-3151	-0.264883	0.765692	0.381553	0.636397
hsa-miR-3154	-8.5371	0.733782	0.39166	0.636397
hsa-miR-3164	-8.5371	0.788946	0.374419	0.636397
hsa-miR-3178	-0.264883	0.830656	0.362083	0.636397
hsa-miR-3180	-8.5371	0.579239	0.446611	0.636397
hsa-miR-3180-3p	0	0.721128	0.395774	0.636397
hsa-miR-3180-5p	0	0.606234	0.436209	0.636397
hsa-miR-3182	-0.431444	0.617968	0.431804	0.636397
hsa-miR-3184-5p	-8.5371	0.518458	0.4715	0.636397
hsa-miR-3192	0	0.775967	0.378377	0.636397
hsa-miR-3196	-0.264883	0.798396	0.371573	0.636397
hsa-miR-3200-3p	-8.5371	0.651356	0.419628	0.636397
hsa-miR-320c	-8.5371	0.569369	0.45051	0.636397
hsa-miR-320d	-0.264883	0.578768	0.446796	0.636397
hsa-miR-323a-5p	-8.5371	0.550531	0.458101	0.636397
hsa-miR-323b-3p	0	0.4774	0.489603	0.636397
hsa-miR-323b-5p	-8.5371	0.588707	0.44292	0.636397
hsa-miR-324-3p	-0.264883	0.690153	0.406112	0.636397
hsa-miR-326	0	0.849911	0.356578	0.636397
hsa-miR-328	0	0.474012	0.491147	0.636397
hsa-miR-329	-8.5371	0.452723	0.501045	0.636397
hsa-miR-330-5p	-15.2568	0.538746	0.462953	0.636397
hsa-miR-331-5p	-0.197651	0.559272	0.454554	0.636397
hsa-miR-337-5p	-0.309249	0.457683	0.498709	0.636397
hsa-miR-339-5p	-0.264883	0.671267	0.41261	0.636397
hsa-miR-33b-5p	0	0.578357	0.446957	0.636397
hsa-miR-342-5p	-8.5371	0.893955	0.344408	0.636397
hsa-miR-345-5p	-21.2921	0.536494	0.463889	0.636397
hsa-miR-34b-3p	-0.264883	0.785708	0.375401	0.636397
hsa-miR-34c-3p	-0.698608	0.889006	0.345747	0.636397
hsa-miR-34c-5p	-5.3012	0.457982	0.498569	0.636397
hsa-miR-361-5p	-0.229952	0.863946	0.352637	0.636397
hsa-miR-3614-5p	-8.5371	0.435806	0.509154	0.636397
hsa-miR-362-3p	-0.449436	1.29942	0.254319	0.636397
hsa-miR-363-3p	0	1.13993	0.285668	0.636397
hsa-miR-3676-3p	0	0.524268	0.469027	0.636397
hsa-miR-3690	-8.5371	0.507563	0.476196	0.636397
hsa-miR-370	-0.474601	0.469524	0.493206	0.636397
hsa-miR-371a-5p	-8.5371	0.664416	0.415005	0.636397
hsa-miR-371b-3p	-0.264883	0.564028	0.452642	0.636397
hsa-miR-371b-5p	0	0.741561	0.389161	0.636397
hsa-miR-372	-0.264883	0.53147	0.46599	0.636397
hsa-miR-373-3p	-8.5371	0.684411	0.408072	0.636397
hsa-miR-374c-5p	0	0.795244	0.372519	0.636397
hsa-miR-375	0	0.587884	0.443239	0.636397
hsa-miR-376a-3p	5.58842	1.11321	0.291384	0.636397
hsa-miR-378c	7.29981	0.484257	0.4865	0.636397
hsa-miR-378d	0	0.512051	0.474252	0.636397
hsa-miR-378g	-1.61442	1.5387	0.214812	0.636397
hsa-miR-379-5p	0	0.458855	0.49816	0.636397
hsa-miR-380-3p	0	0.647474	0.421017	0.636397
hsa-miR-384	-8.5371	0.65986	0.416609	0.636397
hsa-miR-3928	-0.264883	0.790663	0.3739	0.636397
hsa-miR-3934	-0.264883	0.729389	0.393081	0.636397
hsa-miR-411-5p	-0.361539	0.595501	0.4403	0.636397
hsa-miR-422a	-8.5371	0.589414	0.442646	0.636397
hsa-miR-429	0	0.46505	0.495273	0.636397
hsa-miR-431-5p	-0.264883	0.537489	0.463475	0.636397
hsa-miR-432-5p	-0.264883	0.536271	0.463982	0.636397
hsa-miR-433	-0.264883	0.689017	0.406499	0.636397
hsa-miR-4421	0	0.56873	0.450764	0.636397
hsa-miR-4425	-8.5371	0.701021	0.402441	0.636397
hsa-miR-4431	-22.8091	1.64389	0.199792	0.636397
hsa-miR-4435	0	0.746953	0.387443	0.636397
hsa-miR-4448	0	0.681853	0.408949	0.636397
hsa-miR-4451	0	0.520997	0.470417	0.636397
hsa-miR-4461	-8.5371	0.576669	0.447621	0.636397
hsa-miR-448	-8.5371	0.505385	0.477143	0.636397
hsa-miR-4484	0	0.84803	0.35711	0.636397
hsa-miR-4485	-0.264883	0.483866	0.486676	0.636397
hsa-miR-4488	-22.6108	1.35329	0.244703	0.636397
hsa-miR-449a	-0.264883	0.452153	0.501314	0.636397
hsa-miR-449b-5p	0	0.763385	0.382271	0.636397
hsa-miR-4508	0.264883	0.656843	0.417677	0.636397
hsa-miR-450b-5p	-0.361243	0.580584	0.446083	0.636397
hsa-miR-451a	0	0.820644	0.364992	0.636397
hsa-miR-4521	0	0.774457	0.378842	0.636397
hsa-miR-4532	-1.72549	2.18107	0.139717	0.636397
hsa-miR-4647	-8.5371	0.584596	0.444516	0.636397
hsa-miR-4741	0	0.537872	0.463316	0.636397
hsa-miR-4792	-8.5371	0.659907	0.416593	0.636397
hsa-miR-483-5p	-8.5371	0.6288	0.427796	0.636397
hsa-miR-487a	-1.06123	1.7732	0.182987	0.636397
hsa-miR-488-3p	0	0.609254	0.435069	0.636397
hsa-miR-490-3p	-8.5371	0.680416	0.409443	0.636397
hsa-miR-490-5p	0	0.845217	0.357909	0.636397
hsa-miR-491-3p	-8.5371	0.810113	0.368087	0.636397
hsa-miR-496	0	0.559712	0.454377	0.636397
hsa-miR-497-5p	-8.5371	0.527971	0.467461	0.636397
hsa-miR-499a-3p	-0.551482	0.591717	0.441756	0.636397
hsa-miR-499b-3p	0	0.814792	0.366707	0.636397
hsa-miR-499b-5p	0	0.72828	0.393441	0.636397
hsa-miR-500b	0	0.570395	0.450102	0.636397
hsa-miR-501-3p	7.29981	0.51215	0.47421	0.636397
hsa-miR-502-3p	-8.5371	0.864199	0.352566	0.636397
hsa-miR-506-3p	-8.5371	0.636735	0.424896	0.636397
hsa-miR-507	-8.5371	0.549259	0.458621	0.636397
hsa-miR-508-3p	-8.5371	0.476859	0.489849	0.636397
hsa-miR-508-5p	0	0.532861	0.465407	0.636397
hsa-miR-509-3-5p	0	0.664005	0.41515	0.636397
hsa-miR-509-3p	0	0.613881	0.43333	0.636397
hsa-miR-509-5p	-8.5371	0.631381	0.426849	0.636397
hsa-miR-510	0	0.590052	0.442399	0.636397
hsa-miR-511	-8.5371	0.680565	0.409392	0.636397
hsa-miR-512-5p	-0.425704	0.63814	0.424385	0.636397
hsa-miR-513a-3p	-0.590875	1.28191	0.257545	0.636397
hsa-miR-513b	0	0.687241	0.407104	0.636397
hsa-miR-513c-5p	-8.5371	0.654701	0.418437	0.636397
hsa-miR-514a-3p	0	0.830466	0.362138	0.636397
hsa-miR-514b-3p	-0.264883	0.571165	0.449796	0.636397
hsa-miR-515-3p	-0.563719	1.2283	0.267738	0.636397
hsa-miR-515-5p	-0.559951	1.41661	0.233961	0.636397
hsa-miR-516a-5p	6.96647	0.516955	0.472143	0.636397
hsa-miR-517b-3p	-8.5371	0.685042	0.407856	0.636397
hsa-miR-517c-3p+hsa-miR-519a-3p	-8.5371	0.676814	0.410686	0.636397
hsa-miR-518d-3p	-8.5371	0.699307	0.403017	0.636397
hsa-miR-518e-3p	-8.5371	0.718894	0.396507	0.636397
hsa-miR-518f-3p	0.264883	0.605194	0.436603	0.636397
hsa-miR-519b-3p	-8.5371	0.675106	0.411277	0.636397
hsa-miR-519c-3p	-0.359163	0.82337	0.364197	0.636397
hsa-miR-520a-3p	-8.5371	0.517807	0.471778	0.636397
hsa-miR-520a-5p	-8.5371	0.663601	0.415291	0.636397
hsa-miR-520b	-8.5371	0.432615	0.510709	0.636397
hsa-miR-520d-3p	-0.264883	0.53579	0.464183	0.636397
hsa-miR-520d-5p+hsa-miR-518a-5p+hsa-miR-527	0	0.440137	0.507056	0.636397
hsa-miR-520e	0	0.621456	0.430507	0.636397
hsa-miR-520g	-8.5371	0.787021	0.375002	0.636397
hsa-miR-521	-0.264883	0.667264	0.414007	0.636397
hsa-miR-522-3p	-8.5371	0.582472	0.445345	0.636397
hsa-miR-523-3p	-7.39008	0.482363	0.487354	0.636397
hsa-miR-524-5p	0	0.493798	0.482238	0.636397
hsa-miR-525-3p	-5.3012	0.448013	0.50328	0.636397
hsa-miR-526a+hsa-miR-520c-5p+hsa-miR-518d-5p	-1.32297	1.89057	0.169137	0.636397
hsa-miR-526b-5p	-8.5371	0.660548	0.416367	0.636397
hsa-miR-532-3p	-8.5371	0.535617	0.464255	0.636397
hsa-miR-539-5p	0	0.819071	0.365452	0.636397
hsa-miR-541-3p	-0.532218	0.630621	0.427128	0.636397
hsa-miR-542-3p	-0.49855	0.684332	0.408099	0.636397
hsa-miR-542-5p	-8.5371	0.673503	0.411833	0.636397
hsa-miR-543	0	0.471743	0.492187	0.636397
hsa-miR-544b	0	0.908079	0.340625	0.636397
hsa-miR-548a-3p	0	0.458719	0.498223	0.636397
hsa-miR-548aa	-0.36193	0.552704	0.457215	0.636397
hsa-miR-548ab	0	0.699509	0.402949	0.636397
hsa-miR-548ac	-8.5371	0.725321	0.394404	0.636397
hsa-miR-548ad	-24.7595	0.482246	0.487407	0.636397
hsa-miR-548ag	-4.15418	0.454047	0.500419	0.636397
hsa-miR-548ah-5p	-8.5371	0.473818	0.491236	0.636397
hsa-miR-548ai	-0.346065	1.04221	0.307308	0.636397
hsa-miR-548aj-3p	-8.5371	0.532208	0.46568	0.636397
hsa-miR-548am-3p	-0.466094	1.30339	0.253595	0.636397
hsa-miR-548b-5p	-8.5371	0.760055	0.383311	0.636397
hsa-miR-548c-3p	0	0.536771	0.463774	0.636397
hsa-miR-548c-5p	-3.01482	1.61801	0.203369	0.636397
hsa-miR-548d-5p	-28.9181	1.36923	0.241944	0.636397
hsa-miR-548e	-0.264883	0.808143	0.36867	0.636397
hsa-miR-548f	-0.264883	0.977792	0.322745	0.636397
hsa-miR-548g-3p	-8.5371	0.526854	0.467933	0.636397
hsa-miR-548h-5p	0	0.740991	0.389343	0.636397
hsa-miR-548i	0	0.724484	0.394677	0.636397
hsa-miR-548j	0	0.728878	0.393247	0.636397
hsa-miR-548k	-1.0373	1.58018	0.208734	0.636397
hsa-miR-548l	0	0.786076	0.375289	0.636397
hsa-miR-548m	0	0.545709	0.460076	0.636397
hsa-miR-548n	0	0.578339	0.446964	0.636397
hsa-miR-548o-3p	-0.264883	0.71477	0.397865	0.636397
hsa-miR-548q	-0.264883	0.720909	0.395846	0.636397
hsa-miR-548s	0	0.656934	0.417645	0.636397
hsa-miR-548u	0	0.730229	0.392809	0.636397
hsa-miR-548v	-8.5371	0.640952	0.423366	0.636397
hsa-miR-548w	-8.5371	0.769515	0.380367	0.636397
hsa-miR-549	0	1.13993	0.285668	0.636397
hsa-miR-550b-3p	-27.6449	1.00459	0.316203	0.636397
hsa-miR-551a	0	0.710322	0.399337	0.636397
hsa-miR-553	0	0.59006	0.442396	0.636397
hsa-miR-554	-0.545147	0.966402	0.325579	0.636397
hsa-miR-555	-8.5371	0.762404	0.382577	0.636397
hsa-miR-556-3p	0	0.733585	0.391724	0.636397
hsa-miR-556-5p	-8.5371	0.784195	0.375861	0.636397
hsa-miR-558	0	0.746043	0.387732	0.636397
hsa-miR-559	6.63314	0.550715	0.458026	0.636397
hsa-miR-561-3p	0	0.818223	0.3657	0.636397
hsa-miR-564	0	0.704362	0.401322	0.636397
hsa-miR-566	-0.264883	0.471431	0.49233	0.636397
hsa-miR-567	0	0.701123	0.402407	0.636397
hsa-miR-568	-0.452149	0.437786	0.508193	0.636397
hsa-miR-569	-8.5371	0.451432	0.501656	0.636397
hsa-miR-571	0	0.660411	0.416415	0.636397
hsa-miR-572	-8.5371	0.76919	0.380468	0.636397
hsa-miR-573	-8.5371	0.492751	0.482703	0.636397
hsa-miR-575	-24.173	1.56237	0.211319	0.636397
hsa-miR-576-5p	-3.03315	1.87152	0.171301	0.636397
hsa-miR-580	-0.753267	1.14604	0.28438	0.636397
hsa-miR-582-3p	-1.52316	1.92375	0.165444	0.636397
hsa-miR-582-5p	0.293758	1.29006	0.256037	0.636397
hsa-miR-583	0	0.499425	0.479753	0.636397
hsa-miR-584-5p	-8.5371	0.586877	0.443629	0.636397
hsa-miR-585	0	0.654967	0.418342	0.636397
hsa-miR-588	0	0.576494	0.44769	0.636397
hsa-miR-589-5p	-0.264883	0.444545	0.504937	0.636397
hsa-miR-590-5p	-0.317467	1.38952	0.238486	0.636397
hsa-miR-591	0	0.701342	0.402333	0.636397
hsa-miR-592	0.264883	0.53427	0.464817	0.636397
hsa-miR-593-3p	0.264883	0.617877	0.431837	0.636397
hsa-miR-595	-8.5371	0.566357	0.45171	0.636397
hsa-miR-599	0	0.878125	0.348716	0.636397
hsa-miR-600	-0.264883	0.639614	0.423851	0.636397
hsa-miR-601	-0.513307	1.10524	0.293119	0.636397
hsa-miR-602	-8.5371	0.589513	0.442608	0.636397
hsa-miR-603	-0.264883	0.572944	0.449091	0.636397
hsa-miR-604	0	0.4878	0.48491	0.636397
hsa-miR-605	0	0.547575	0.45931	0.636397
hsa-miR-607	0	0.723241	0.395083	0.636397
hsa-miR-608	0	0.623993	0.429567	0.636397
hsa-miR-609	-8.5371	0.518015	0.47169	0.636397
hsa-miR-610	-8.5371	0.670945	0.412722	0.636397
hsa-miR-611	0	0.696604	0.403927	0.636397
hsa-miR-613	-8.5371	0.624907	0.42923	0.636397
hsa-miR-615-3p	-8.5371	0.633224	0.426175	0.636397
hsa-miR-615-5p	-8.5371	0.575186	0.448205	0.636397
hsa-miR-616-3p	-8.5371	0.650175	0.42005	0.636397
hsa-miR-617	-8.5371	0.469982	0.492996	0.636397
hsa-miR-618	-1.57723	0.631249	0.426898	0.636397
hsa-miR-619	0	0.525463	0.468521	0.636397
hsa-miR-620	-8.5371	0.735671	0.391051	0.636397
hsa-miR-621	-8.5371	0.72954	0.393032	0.636397
hsa-miR-623	0	0.773192	0.379231	0.636397
hsa-miR-624-3p	-8.5371	0.543841	0.460845	0.636397
hsa-miR-627	-0.387568	1.10053	0.294149	0.636397
hsa-miR-628-3p	-8.5371	0.666025	0.414441	0.636397
hsa-miR-629-5p	0	0.434346	0.509864	0.636397
hsa-miR-632	0	0.634374	0.425755	0.636397
hsa-miR-633	-8.5371	0.828111	0.362819	0.636397
hsa-miR-636	0	0.921963	0.33696	0.636397
hsa-miR-637	-8.5371	0.555405	0.456118	0.636397
hsa-miR-639	0	0.610508	0.434597	0.636397
hsa-miR-640	0	0.59557	0.440273	0.636397
hsa-miR-641	-23.8703	0.453428	0.500712	0.636397
hsa-miR-642b-3p	0	0.733246	0.391833	0.636397
hsa-miR-643	-8.5371	0.513508	0.473624	0.636397
hsa-miR-644a	8.5371	0.589974	0.442429	0.636397
hsa-miR-645	-0.264883	0.677517	0.410443	0.636397
hsa-miR-647	0	0.694532	0.404627	0.636397
hsa-miR-648	-0.264883	0.671697	0.412461	0.636397
hsa-miR-649	-0.264883	0.433056	0.510493	0.636397
hsa-miR-650	0	0.680604	0.409379	0.636397
hsa-miR-653	-1.09197	1.0342	0.309175	0.636397
hsa-miR-654-3p	0.814045	0.912681	0.339404	0.636397
hsa-miR-654-5p	0	0.819264	0.365395	0.636397
hsa-miR-657	0	0.677919	0.410304	0.636397
hsa-miR-658	0	0.668968	0.413412	0.636397
hsa-miR-661	-8.5371	0.436831	0.508656	0.636397
hsa-miR-662	0	0.641168	0.423288	0.636397
hsa-miR-663a	0	0.720845	0.395867	0.636397
hsa-miR-663b	0	0.688902	0.406538	0.636397
hsa-miR-665	0	0.925735	0.335974	0.636397
hsa-miR-668	-0.264883	0.602526	0.437616	0.636397
hsa-miR-670	-8.5371	0.558982	0.454671	0.636397
hsa-miR-671-3p	0	0.99827	0.317729	0.636397
hsa-miR-671-5p	-1.01863	0.639944	0.423731	0.636397
hsa-miR-675-5p	-0.264883	0.668283	0.413651	0.636397
hsa-miR-708-5p	0	0.82125	0.364815	0.636397
hsa-miR-711	-0.264883	0.59812	0.439296	0.636397
hsa-miR-718	-8.5371	0.727207	0.39379	0.636397
hsa-miR-744-5p	0	0.61194	0.434058	0.636397
hsa-miR-759	6.43815	0.438669	0.507765	0.636397
hsa-miR-760	-8.5371	0.733519	0.391745	0.636397
hsa-miR-764	0	0.537798	0.463347	0.636397
hsa-miR-765	-0.264883	0.670748	0.412791	0.636397
hsa-miR-767-3p	-0.96021	1.11923	0.290083	0.636397
hsa-miR-769-3p	6.52583	0.513095	0.473802	0.636397
hsa-miR-873-5p	-8.5371	0.641812	0.423055	0.636397
hsa-miR-874	-8.5371	0.516254	0.472444	0.636397
hsa-miR-875-3p	0	0.684669	0.407983	0.636397
hsa-miR-876-3p	-7.39008	0.571542	0.449647	0.636397
hsa-miR-876-5p	0	0.631993	0.426625	0.636397
hsa-miR-877-5p	0	0.581458	0.445742	0.636397
hsa-miR-885-3p	0	0.775073	0.378652	0.636397
hsa-miR-885-5p	-24.4589	1.05522	0.304309	0.636397
hsa-miR-887	-0.264883	0.687251	0.407101	0.636397
hsa-miR-889	-1.05616	0.524601	0.468886	0.636397
hsa-miR-891a	-8.5371	0.536013	0.46409	0.636397
hsa-miR-891b	-8.5371	0.561484	0.453663	0.636397
hsa-miR-9-5p	21.2389	1.44921	0.228656	0.636397
hsa-miR-920	-8.5371	0.776817	0.378116	0.636397
hsa-miR-921	0	0.740367	0.389543	0.636397
hsa-miR-922	-0.619686	1.63534	0.200965	0.636397
hsa-miR-924	-8.5371	0.634631	0.425662	0.636397
hsa-miR-933	0.264883	0.476632	0.489952	0.636397
hsa-miR-935	-8.5371	0.64413	0.422219	0.636397
hsa-miR-937	0	0.532466	0.465572	0.636397
hsa-miR-939	0	0.521692	0.470121	0.636397
hsa-miR-940	-8.5371	0.649012	0.420466	0.636397
hsa-miR-941	-24.0273	0.567384	0.4513	0.636397
hsa-miR-942	2.68546	1.04687	0.306229	0.636397
hsa-miR-943	-8.5371	0.681454	0.409086	0.636397
hsa-miR-944	3.79683	0.541514	0.461806	0.636397
hsa-miR-95	0.409524	2.12185	0.145211	0.636397
hsa-miR-96-5p	-0.190982	0.497387	0.48065	0.636397
hsa-miR-1228-3p	6.77149	0.419684	0.517095	0.637805
hsa-miR-1260b	-5.3012	0.414024	0.519934	0.637805
hsa-miR-129-5p	-8.5371	0.409766	0.522088	0.637805
hsa-miR-153	-0.470338	0.416456	0.518711	0.637805
hsa-miR-2053	0	0.400858	0.526646	0.637805
hsa-miR-206	-8.5371	0.402423	0.525841	0.637805
hsa-miR-2682-5p	-0.294434	0.416355	0.518761	0.637805
hsa-miR-3190-5p	-8.5371	0.405165	0.524434	0.637805
hsa-miR-367-3p	0.81986	0.406648	0.523676	0.637805
hsa-miR-378h	-7.4896	0.408271	0.522848	0.637805
hsa-miR-381	0.264883	0.398457	0.527887	0.637805
hsa-miR-409-3p	-0.264883	0.407434	0.523275	0.637805
hsa-miR-452-5p	-8.5371	0.418165	0.517854	0.637805
hsa-miR-504	-0.3545	0.398591	0.527818	0.637805
hsa-miR-519e-3p	0	0.404103	0.524978	0.637805
hsa-miR-520h	-24.1947	0.401884	0.526118	0.637805
hsa-miR-544a	-0.252611	0.422558	0.515663	0.637805
hsa-miR-548b-3p	-8.5371	0.426039	0.513939	0.637805
hsa-miR-548x-3p	0	0.39712	0.528581	0.637805
hsa-miR-586	-0.591986	0.421459	0.51621	0.637805
hsa-miR-597	-5.3012	0.427423	0.513256	0.637805
hsa-miR-383	-5.3012	0.391263	0.531636	0.640525
hsa-miR-320b	0	0.388747	0.532959	0.641153
hsa-miR-378f	-15.2568	0.385642	0.534599	0.641202
hsa-miR-520f	0	0.385636	0.534602	0.641202
hsa-miR-1255a	-8.5371	0.382497	0.53627	0.641301
hsa-miR-890	-0.293577	0.382463	0.536288	0.641301
hsa-miR-596	0	0.378259	0.538536	0.643029
hsa-miR-1279	0	0.375668	0.539931	0.643732
hsa-miR-133b	6.63314	0.373324	0.541198	0.643732
hsa-miR-1909-3p	-5.70079	0.372693	0.54154	0.643732
hsa-miR-1297	-5.3012	0.369116	0.543486	0.644132
hsa-miR-934	-0.478998	0.369778	0.543125	0.644132
hsa-miR-519b-5p+hsa-miR-519c-5p	-10.2727	0.366687	0.544815	0.644752
hsa-miR-1252	0	0.361733	0.547545	0.646071
hsa-miR-875-5p	-8.5371	0.362818	0.546945	0.646071
hsa-miR-199a-3p+hsa-miR-199b-3p	8.5371	0.352057	0.552951	0.6481
hsa-miR-302a-3p	-8.5371	0.351411	0.553315	0.6481
hsa-miR-513a-5p	6.77149	0.352594	0.552649	0.6481
hsa-miR-525-5p	0	0.352766	0.552551	0.6481
hsa-miR-548y	0	0.353638	0.552061	0.6481
hsa-miR-1193	-8.5371	0.346812	0.555924	0.650203
hsa-miR-1275	-8.5371	0.344684	0.557138	0.650672
hsa-miR-1197	-0.264883	0.340158	0.559738	0.652755
hsa-miR-3185	-4.82586	0.338708	0.560576	0.652781
hsa-miR-512-3p	-0.532339	0.33679	0.561688	0.653125
hsa-miR-626	6.77149	0.327805	0.566955	0.658293
hsa-miR-552	0	0.3257	0.568202	0.658785
hsa-miR-548z	6.96647	0.322909	0.569865	0.659757
hsa-miR-652-3p	-10.3027	0.31934	0.572004	0.661277
hsa-miR-2116-5p	0	0.315384	0.574395	0.663082
hsa-miR-200a-3p	-8.5371	0.31205	0.576425	0.664467
hsa-miR-139-5p	-8.5371	0.308398	0.578665	0.665132
hsa-miR-3141	-22.7418	0.308934	0.578335	0.665132
hsa-miR-516b-5p	6.85939	0.303522	0.581683	0.667641
hsa-miR-519d	7.29981	0.301149	0.583163	0.668382
hsa-miR-219-1-3p	6.96647	0.296247	0.586245	0.670953
hsa-miR-299-3p	-0.712194	0.285744	0.592961	0.677669
hsa-miR-339-3p	0	0.283895	0.59416	0.678071
hsa-miR-1286	-23.7593	0.279184	0.597237	0.679124
hsa-miR-193a-3p	0	0.279807	0.596828	0.679124
hsa-miR-210	-5.3012	0.277538	0.598319	0.679124
hsa-miR-491-5p	-3.92036	0.277298	0.598478	0.679124
hsa-miR-1305	-8.50448	0.274938	0.600039	0.67993
hsa-miR-1202	6.96647	0.27053	0.602976	0.682293
hsa-miR-548ae	-9.77439	0.268298	0.604476	0.683024
hsa-miR-22-3p	0.124142	0.261025	0.609417	0.687584
hsa-miR-514b-5p	-3.39204	0.259839	0.610231	0.687584
hsa-miR-656	0	0.254562	0.613881	0.690724
hsa-miR-802	-22.1758	0.253147	0.614868	0.690863
hsa-miR-1181	7.29981	0.249831	0.617194	0.692504
hsa-miR-1284	-0.290564	0.247356	0.618943	0.693346
hsa-miR-346	0	0.246321	0.619678	0.693346
hsa-miR-1307-3p	0	0.244599	0.620904	0.693747
hsa-miR-1224-5p	2.71487	0.239265	0.624738	0.696465
hsa-miR-4458	-0.399248	0.23792	0.625713	0.696465
hsa-miR-548al	-8.5371	0.237596	0.625948	0.696465
hsa-miR-598	0.221349	0.232185	0.629908	0.699895
hsa-miR-761	-0.278752	0.231005	0.63078	0.699895
hsa-miR-587	5.3012	0.228067	0.632961	0.701342
hsa-miR-483-3p	-4.85446	0.225577	0.634823	0.702432
hsa-miR-4284	6.77149	0.223454	0.636421	0.703228
hsa-miR-16-5p	-0.112766	0.219045	0.639768	0.704009
hsa-miR-224-5p	2.5204	0.219387	0.639507	0.704009
hsa-miR-450b-3p	-0.593913	0.219864	0.639144	0.704009
hsa-miR-1321	-4.85446	0.214612	0.643176	0.704364
hsa-miR-2276	6.52583	0.214688	0.643118	0.704364
hsa-miR-325	-12.1236	0.214048	0.643613	0.704364
hsa-miR-369-5p	-5.3012	0.217274	0.641125	0.704364
hsa-miR-1268a	-7.75738	0.207062	0.64908	0.709377
hsa-miR-122-5p	3.39724	0.196939	0.657203	0.717275
hsa-miR-3161	-5.64531	0.189893	0.663006	0.722622
hsa-miR-376b	6.96647	0.186711	0.665668	0.724537
hsa-miR-2277-3p	6.77149	0.178248	0.672883	0.73042
hsa-miR-4516	-0.212611	0.178229	0.6729	0.73042
hsa-miR-1205	-1.14567	0.173005	0.677455	0.732555
hsa-miR-377-3p	10.4407	0.170926	0.67929	0.732555
hsa-miR-382-5p	22.8755	0.171207	0.679041	0.732555
hsa-miR-409-5p	-20.7287	0.173127	0.677348	0.732555
hsa-miR-489	0.191733	0.170751	0.679445	0.732555
hsa-miR-26a-5p	-0.126134	0.168541	0.681412	0.733687
hsa-miR-134	-0.0324301	0.166884	0.682896	0.734297
hsa-miR-181c-5p	0.12984	0.159459	0.689655	0.740569
hsa-miR-548p	5.3012	0.156503	0.692397	0.742517
hsa-miR-590-3p	3.73057	0.155345	0.693479	0.742682
hsa-miR-1290	-21.7508	0.152706	0.695962	0.744345
hsa-miR-1270	12.2028	0.145925	0.70246	0.750291
hsa-miR-517a-3p	-7.90473	0.144257	0.704085	0.751024
hsa-miR-487b	-0.267159	0.14072	0.707566	0.753732
hsa-miR-2117	-20.5904	0.138532	0.709744	0.755047
hsa-miR-606	18.352	0.136161	0.712127	0.756576
hsa-miR-19b-3p	0.0877752	0.131296	0.717092	0.76084
hsa-miR-630	27.1149	0.12403	0.724704	0.767898
hsa-miR-499a-5p	-11.1174	0.123016	0.725786	0.768027
hsa-miR-154-5p	-22.4651	0.117541	0.731717	0.772261
hsa-miR-4455	9.66209	0.117594	0.731659	0.772261
hsa-miR-614	-0.239252	0.114889	0.734645	0.77433
hsa-miR-548t-5p	10.2513	0.113343	0.736369	0.775126
hsa-miR-492	-0.220514	0.111921	0.737967	0.775787
hsa-miR-720	0.0882254	0.106673	0.743964	0.781065
hsa-miR-323a-3p	-18.298	0.104329	0.746695	0.782904
hsa-miR-646	-0.528949	0.0952632	0.75759	0.793288
hsa-miR-498	-3.59253	0.0932313	0.760109	0.794885
hsa-miR-622	-0.309945	0.0897976	0.764435	0.798365
hsa-miR-631	-0.115041	0.0870473	0.767965	0.801007
hsa-miR-659-3p	0.250466	0.0832579	0.77293	0.805135
hsa-miR-200b-3p	-22.2739	0.0807921	0.776227	0.807518
hsa-miR-562	20.6225	0.077687	0.780457	0.810864
hsa-miR-545-3p	-21.5326	0.0733742	0.786486	0.816068
hsa-miR-518c-3p	19.7125	0.0661959	0.796958	0.825717
hsa-miR-570-3p	0.363977	0.0656038	0.797849	0.825717
hsa-miR-1323	0.133823	0.0648623	0.79897	0.825808
hsa-miR-301b	-6.77631	0.0619138	0.803496	0.829416
hsa-miR-340-5p	-0.0813433	0.053114	0.817731	0.843021
hsa-miR-625-5p	-0.141629	0.0514404	0.820576	0.844866
hsa-miR-1973	-0.154482	0.0474237	0.827608	0.851011
hsa-miR-20a-5p+hsa-miR-20b-5p	-0.0473628	0.037457	0.846537	0.867714
hsa-miR-579	-0.0605546	0.0371766	0.847106	0.867714
hsa-miR-642a-5p	0.167525	0.0374409	0.84657	0.867714
hsa-miR-1234	-0.070874	0.0313987	0.859354	0.878011
hsa-miR-330-3p	-18.5931	0.0318663	0.858321	0.878011
hsa-miR-181b-5p+hsa-miR-181d	0.036092	0.0242797	0.876175	0.892918
hsa-miR-376c	-19.2562	0.0244537	0.875736	0.892918
hsa-miR-371a-3p	0.0584019	0.023261	0.87878	0.894433
hsa-miR-4454	-0.0389982	0.0177967	0.893874	0.908639
hsa-miR-92a-3p	0.0296822	0.0157695	0.900067	0.913774
hsa-miR-31-5p	0.0312325	0.0130141	0.909175	0.920683
hsa-miR-762	0.0832791	0.0132745	0.908275	0.920683
hsa-miR-769-5p	0.546977	0.010974	0.916569	0.926997
hsa-miR-1238	0.0983153	0.00969614	0.92156	0.930869
hsa-miR-19a-3p	0.0232578	0.00898973	0.924462	0.932623
hsa-miR-378a-3p+hsa-miR-378i	-0.0261828	0.00866262	0.925845	0.932842
hsa-miR-378e	-0.0298254	0.00784362	0.929428	0.935274
hsa-miR-182-5p	-0.0206617	0.00663052	0.935102	0.939801
hsa-miR-518a-3p	-0.0420272	0.0030716	0.955802	0.9594
hsa-miR-193a-5p	-0.00969568	0.000528109	0.981666	0.984126
hsa-miR-374b-5p	0.00025124	2.81295e-07	0.999577	0.999577
hsa-miR-7-5p	7.89785e-05	4.07994e-07	0.99949	0.999577

## Sheet: sheet D
Ingenuity Canonical Pathways	-log(p-value)	Ratio	Molecules
Molecular Mechanisms of Cancer	8.39	0.12	GAB2,PLCB2,FZD3,ARHGEF7,HRAS,KRAS,CCND1,MAPK11,FAS,MYC,RB1,E2F6,PAK1,NLK,RHOG,RHOB,GNAT1,FANCD2,E2F5,IRS2,HIPK2,FRS2,FASLG,E2F2,CDC25A,AKT2,PMAIP1,NRAS,CASP3,ARHGEF15,RALB,CDK6,MAPK9,AURKA,BCL2L1,ADCY9,CDH1,CCND2,CBL,FZD4,RASGRP1,CDKN1A,CFLAR,GNAL,PRKCB
Chronic Myeloid Leukemia Signaling	6.61	0.183	GAB2,AKT2,NRAS,CDK6,HRAS,IKBKE,KRAS,CCND1,MYC,E2F6,RB1,BCL2L1,HDAC11,CDKN1A,E2F5,IRS2,CHUK,FRS2,E2F2
Cardiac Hypertrophy Signaling	6.36	0.128	PLCB2,HAND1,HRAS,KRAS,IL6,MAPK11,ADRB3,ADRB1,RHOG,CACNA1E,GNAT1,RHOB,IGF1,IGF1R,IRS2,GNG5,FRS2,ADRB2,MAP3K2,CACNA1D,NRAS,IL6R,MAP3K1,MAPK9,ADCY9,CALM1 (includes others),MEF2D,MEF2C,MAP3K3,GNAL
Glioma Signaling	6.22	0.173	AKT2,NRAS,CDK6,HRAS,KRAS,CCND1,PDGFB,E2F6,RB1,CALM1 (includes others),IGF1,CDKN1A,E2F5,IGF1R,IRS2,IDH2,FRS2,E2F2,PRKCB
Estrogen-mediated S-phase Entry	6.2	0.375	MYC,RB1,E2F6,CDKN1A,E2F5,CCND1,ESR2,E2F2,CDC25A
Glioblastoma Multiforme Signaling	5.96	0.145	PLCB2,AKT2,NRAS,FZD3,CDK6,NF2,HRAS,KRAS,CCND1,PDGFB,MYC,RB1,E2F6,RHOG,FZD4,IGF1,RHOB,CDKN1A,E2F5,IGF1R,IRS2,FRS2,E2F2
IL-8 Signaling	5.87	0.132	PLCB2,NAPEPLD,HRAS,KRAS,LIMK2,CCND1,ITGB3,HMOX1,RHOG,RHOB,IRS2,CHUK,GNG5,FRS2,AKT2,PLD3,NRAS,MAPK9,HBEGF,IKBKE,BCL2L1,CDH1,CCND2,PTGS2,MAP4K4,PRKCB
PPARÎ±/RXRÎ± Activation	5.63	0.135	PPARA,PLCB2,NRAS,PRKAB2,HRAS,IKBKE,KRAS,IL6,ACVR2B,ACVR1B,NCOA3,ADCY9,GHR,PRKAA2,NCOR1,MEF2C,CHUK,INSR,ADIPOR2,MAP4K4,ACVR1C,ACVR2A,PPARGC1A,PRKCB
Endothelin-1 Signaling	5.25	0.128	NOS1,NAPEPLD,PLCB2,NRAS,PLD3,CASP3,MAPK6,HRAS,PLA2G3,MAPK9,KRAS,MAPK11,MYC,HMOX1,ADCY9,GNAT1,PLA2G2F,EDN1,IRS2,PTGS2,FRS2,CASP14,GNAL,PRKCB
PEDF Signaling	5.22	0.179	AKT2,NRAS,HRAS,IKBKE,KRAS,NGF,MAPK11,FAS,BCL2L1,IRS2,DOCK3,CHUK,CFLAR,FRS2,FASLG
Myc Mediated Apoptosis Signaling	4.8	0.186	AKT2,NRAS,CASP3,HRAS,MAPK9,KRAS,FAS,MYC,IGF1,IGF1R,IRS2,FRS2,FASLG
HGF Signaling	4.69	0.148	AKT2,NRAS,MAP3K1,HRAS,MAPK9,KRAS,IL6,CCND1,ELF4,PAK1,CDKN1A,IRS2,PTGS2,FRS2,MAP3K3,MAP3K2,PRKCB
Glucocorticoid Receptor Signaling	4.59	0.105	POLR2D,PRKAB2,POU2F2,PBX1,HRAS,KRAS,IL6,CCL3,MAPK11,POLR2C,PRKAA2,IRS2,NCOR1,CHUK,FRS2,ADRB2,AKT2,NRAS,IL10,MAP3K1,MAPK9,IKBKE,IL13,NCOA3,BCL2L1,POU2F1,DUSP1,CDKN1A,NCOA1,PTGS2
Pancreatic Adenocarcinoma Signaling	4.55	0.144	NAPEPLD,AKT2,PLD3,HBEGF,MAPK9,KRAS,CCND1,E2F6,HMOX1,BCL2L1,RB1,CDKN1A,E2F5,IRS2,PTGS2,FRS2,E2F2
Hepatic Fibrosis / Hepatic Stellate Cell Activation	4.42	0.12	COL5A2,COL4A5,COL4A1,COL4A6,IL10,IL6R,COL9A3,IL6,COL4A2,COL15A1,FAS,PDGFB,COL1A2,COL1A1,IGF1,EDN1,IGF1R,COL24A1,COL11A1,CCR7,FASLG,COL3A1
G-Protein Coupled Receptor Signaling	4.26	0.104	PLCB2,HTR4,PDE12,LHCGR,HRAS,KRAS,ADRB3,ADRB1,HTR1E,IRS2,CHUK,DRD3,FRS2,MC2R,ADRB2,AKT2,NRAS,OPRM1,RGS16,IKBKE,GABBR2,ADCY9,DUSP9,DUSP1,RASGRP1,DUSP4,GNAL,PRKCB
Role of NFAT in Cardiac Hypertrophy	4.11	0.115	AKAP5,AKT2,PLCB2,NRAS,MAP3K1,HRAS,HAND1,MAPK9,KRAS,IL6,MAPK11,CALM1 (includes others),ADCY9,IGF1,HDAC11,MEF2D,IGF1R,IRS2,MEF2C,GNG5,FRS2,PRKCB
PTEN Signaling	3.95	0.134	AKT2,NRAS,CASP3,HRAS,IKBKE,KRAS,CCND1,BCL2L1,CBL,GHR,NTRK3,CDKN1A,IGF1R,INSR,CHUK,FASLG
STAT3 Pathway	3.93	0.164	MYC,GHR,NRAS,NTRK3,CDKN1A,IGF1R,MAPK9,HRAS,KRAS,INSR,MAPK11,CDC25A
Superpathway of Inositol Phosphate Compounds	3.9	0.106	PLCB2,PTPN7,PPP1R8,DOT1L,PPTC7,ACP1,INPP5A,NUDT15,PLPP6,CALM1 (includes others),CD80,PPP1R7,PPP1R16B,DUSP1,PTPRO,CDIPT,DUSP23,CD86,IRS2,PALD1,DUSP12,FRS2,DUSP16,CDC25A
3-phosphoinositide Biosynthesis	3.86	0.113	PTPN7,PPP1R8,DOT1L,PPTC7,ACP1,NUDT15,PLPP6,CD80,PTPRO,DUSP1,PPP1R16B,PPP1R7,CDIPT,DUSP23,CD86,IRS2,PALD1,DUSP12,FRS2,CDC25A,DUSP16
Pyridoxal 5'-phosphate Salvage Pathway	3.83	0.172	DAPK1,AKT2,PAK1,CSNK1D,PRKAA2,CDK6,MAPK6,MAPK9,LIMK2,ACVR2A,DYRK1A
Cell Cycle: G1/S Checkpoint Regulation	3.83	0.172	MYC,RB1,E2F6,CCND2,HDAC11,CDKN1A,E2F5,CDK6,CCND1,E2F2,CDC25A
Melanoma Signaling	3.74	0.182	RB1,CDH1,AKT2,NRAS,CDKN1A,HRAS,IRS2,KRAS,CCND1,FRS2
HER-2 Signaling in Breast Cancer	3.73	0.148	AKT2,NRAS,CDK6,HRAS,PARD6B,KRAS,ITGB8,CCND1,ITGB3,CDKN1A,IRS2,FRS2,PRKCB
IL-6 Signaling	3.61	0.126	AKT2,NRAS,IL6R,HRAS,MAPK9,IKBKE,KRAS,IL6,MAPK11,COL1A1,CYP19A1,HSPB7,IRS2,CHUK,MAP4K4,FRS2
Macropinocytosis Signaling	3.5	0.148	PAK1,NRAS,ANKFY1,HRAS,IRS2,KRAS,ITGB8,NGF,FRS2,PDGFB,ITGB3,PRKCB
Salvage Pathways of Pyrimidine Ribonucleotides	3.48	0.14	DAPK1,AKT2,NME4,MAPK6,CSNK1D,CDK6,MAPK9,LIMK2,NME6,PAK1,PRKAA2,ACVR2A,DYRK1A
PPAR Signaling	3.48	0.14	PPARA,NRAS,NCOA1,HRAS,NCOR1,IKBKE,KRAS,CHUK,PTGS2,INSR,MAP4K4,PDGFB,PPARGC1A
D-myo-inositol (1,4,5,6)-Tetrakisphosphate Biosynthesis	3.46	0.122	PTPN7,PPP1R8,DOT1L,PPTC7,ACP1,NUDT15,PLPP6,PTPRO,PPP1R16B,PPP1R7,DUSP1,DUSP23,PALD1,DUSP12,CDC25A,DUSP16
D-myo-inositol (3,4,5,6)-tetrakisphosphate Biosynthesis	3.46	0.122	PTPN7,PPP1R8,DOT1L,PPTC7,ACP1,NUDT15,PLPP6,PTPRO,PPP1R16B,PPP1R7,DUSP1,DUSP23,PALD1,DUSP12,CDC25A,DUSP16
Role of NFAT in Regulation of the Immune Response	3.45	0.108	AKAP5,AKT2,PLCB2,NRAS,CSNK1D,HRAS,IKBKE,KRAS,CALM1 (includes others),GNAT1,CD80,MEF2D,CD86,IRS2,IKBKAP,MEF2C,CHUK,GNG5,FRS2,GNAL
B Cell Receptor Signaling	3.45	0.108	GAB2,AKT2,NRAS,POU2F2,MAP3K1,HRAS,MAPK9,IKBKE,KRAS,MAPK11,BCL2L1,CALM1 (includes others),PAG1,IRS2,MEF2C,CHUK,MAP3K3,FRS2,MAP3K2,PRKCB
Thyroid Cancer Signaling	3.39	0.2	MYC,CDH1,NRAS,NTRK3,HRAS,KRAS,NGF,CCND1
Small Cell Lung Cancer Signaling	3.35	0.143	NOS1,MYC,BCL2L1,RB1,AKT2,CDK6,IKBKE,IRS2,CHUK,PTGS2,CCND1,FRS2
3-phosphoinositide Degradation	3.32	0.115	PTPN7,PPP1R8,DOT1L,PPTC7,ACP1,NUDT15,PLPP6,PTPRO,DUSP1,PPP1R16B,PPP1R7,DUSP23,PALD1,DUSP12,CDC25A,DUSP16,MTMR3
Role of Tissue Factor in Cancer	3.31	0.123	AKT2,NRAS,CASP3,HRAS,HBEGF,KRAS,LIMK2,MAPK11,F2,ITGB3,BCL2L1,PAK1,IRS2,FRS2,FGF5
D-myo-inositol-5-phosphate Metabolism	3.29	0.114	PLCB2,PTPN7,PPP1R8,DOT1L,PPTC7,ACP1,NUDT15,PLPP6,PTPRO,DUSP1,PPP1R16B,PPP1R7,DUSP23,PALD1,DUSP12,CDC25A,DUSP16
Pyrimidine Ribonucleotides Interconversion	3.28	0.219	NME4,CTPS2,NUDT15,CTPS1,CANT1,ENTPD7,NME6
CD27 Signaling in Lymphocytes	3.26	0.173	BCL2L1,CASP3,MAP3K1,MAPK9,IKBKE,IKBKAP,CHUK,MAP3K3,MAP3K2
NF-ÎºB Activation by Viruses	3.25	0.14	AKT2,NRAS,MAP3K1,HRAS,KRAS,IKBKE,IRS2,IKBKAP,CHUK,FRS2,ITGB3,PRKCB
ERK5 Signaling	3.25	0.159	MYC,NRAS,MEF2D,HRAS,KRAS,MEF2C,NGF,MAP3K3,ELK4,MAP3K2
Bladder Cancer Signaling	3.21	0.138	MYC,RB1,DAPK1,CDH1,NRAS,CDKN1A,HRAS,FGF11,KRAS,MMP11,CCND1,FGF5
Endometrial Cancer Signaling	3.19	0.156	MYC,CDH1,AKT2,NRAS,APC2,HRAS,IRS2,KRAS,CCND1,FRS2
Estrogen-Dependent Breast Cancer Signaling	3.11	0.143	AKT2,HSD17B13,NRAS,IGF1,CYP19A1,IGF1R,HRAS,IRS2,KRAS,CCND1,FRS2
Pyrimidine Ribonucleotides De Novo Biosynthesis	3.11	0.206	NME4,CTPS2,NUDT15,CTPS1,CANT1,ENTPD7,NME6
HIF1Î± Signaling	3.08	0.122	NOS1,EGLN2,AKT2,NRAS,MAPK6,MAPK9,HRAS,KRAS,MAPK11,EDN1,NCOA1,MMP11,IRS2,FRS2
Cyclins and Cell Cycle Regulation	3.07	0.141	RB1,E2F6,CCND2,PPP2R2A,HDAC11,CDKN1A,E2F5,CDK6,CCND1,E2F2,CDC25A
Cell Cycle Regulation by BTG Family Proteins	3.03	0.2	RB1,E2F6,PPP2R2A,BTG2,E2F5,CCND1,E2F2
SAPK/JNK Signaling	3.01	0.125	MAP4K3,NRAS,MAP3K1,MAPK9,HRAS,DUSP4,IRS2,KRAS,GNG5,MAP3K3,MAP4K4,FRS2,MAP3K2
NGF Signaling	3.01	0.12	AKT2,NRAS,MAP3K1,HRAS,MAPK9,IKBKE,KRAS,NGF,RHOG,IRS2,CHUK,MAP3K3,FRS2,MAP3K2
Colorectal Cancer Metastasis Signaling	2.96	0.0931	AKT2,NRAS,CASP3,FZD3,GRK3,IL6R,HRAS,MAPK9,KRAS,IL6,CCND1,MYC,BCL2L1,ADCY9,CDH1,RHOG,FZD4,RHOB,IRS2,MMP11,PTGS2,GNG5,FRS2
Breast Cancer Regulation by Stathmin1	2.94	0.0985	PLCB2,NRAS,PPP2R2A,ARHGEF15,ARHGEF7,HRAS,LIMK2,KRAS,ADCY9,E2F6,CALM1 (includes others),PAK1,PPP1R7,CDKN1A,E2F5,IRS2,GNG5,FRS2,E2F2,PRKCB
Protein Kinase A Signaling	2.92	0.0821	PLCB2,AKAP8,PDE12,ACP1,ANAPC1,NTN1,GYS1,PPP1R7,PTPRO,DUSP7,CHUK,GNG5,DUSP12,MTMR3,CDC25A,AKAP5,PTPN7,PTPRD,MAP3K1,AKAP6,ANAPC13,ADCY9,CALM1 (includes others),PTPRU,DUSP9,DUSP1,PTPRB,CDC14B,DUSP4,PTGS2,DUSP16,PRKCB
cAMP-mediated signaling	2.86	0.095	AKAP5,HTR4,AKAP8,OPRM1,PDE12,LHCGR,AKAP6,ADRB3,ADCY9,GABBR2,CALM1 (includes others),DUSP9,ADRB1,DUSP1,HTR1E,DUSP4,PKIA,DRD3,MC2R,GNAL,ADRB2
T Cell Receptor Signaling	2.82	0.119	CALM1 (includes others),PTPN7,CBL,NRAS,PAG1,RASGRP1,MAP3K1,HRAS,IRS2,KRAS,IKBKE,CHUK,FRS2
Role of MAPK Signaling in the Pathogenesis of Influenza	2.79	0.139	AKT2,NRAS,CASP3,PLA2G2F,PLA2G3,MAPK9,HRAS,KRAS,PTGS2,MAPK11
Amyotrophic Lateral Sclerosis Signaling	2.75	0.117	NOS1,CACNA1D,CASP3,NEFM,GRIN3A,BCL2L1,PAK1,CACNA1E,IGF1,IRS2,GRIK2,FRS2,CAPN3
p53 Signaling	2.75	0.117	BCL2L1,RB1,PMAIP1,MDM4,AKT2,CCND2,CDKN1A,CSNK1D,IRS2,HIPK2,CCND1,FRS2,FAS
LPS-stimulated MAPK Signaling	2.71	0.128	PAK1,NRAS,MAPK9,HRAS,IKBKE,IRS2,KRAS,CHUK,MAPK11,FRS2,PRKCB
Paxillin Signaling	2.68	0.115	PAK1,NRAS,ITGA11,ARHGEF7,MAPK9,HRAS,IRS2,KRAS,ITGB8,FRS2,MAPK11,ACTA1,ITGB3
Wnt/Î²-catenin Signaling	2.68	0.101	AKT2,FZD3,PPP2R2A,CSNK1D,KREMEN1,ACVR2B,CCND1,ACVR1B,MYC,CDH1,FZD4,NLK,APC2,DKK3,DVL3,ACVR1C,ACVR2A
Type II Diabetes Mellitus Signaling	2.67	0.11	AKT2,PRKAB2,ACSL6,MAP3K1,MAPK9,IKBKE,KCNJ11,PRKAA2,IRS2,CHUK,INSR,ADIPOR2,FRS2,PRKCB
mTOR Signaling	2.66	0.0955	AKT2,NAPEPLD,PLD3,NRAS,PRKAB2,PPP2R2A,HRAS,EIF3J,KRAS,RICTOR,HMOX1,RHOG,EIF4G2,RHOB,PRKAA2,IRS2,INSR,FRS2,PRKCB
Choline Biosynthesis III	2.64	0.308	HMOX1,NAPEPLD,PCYT1B,PLD3
Cholecystokinin/Gastrin-mediated Signaling	2.63	0.119	PLCB2,RHOG,NRAS,RHOB,MEF2D,MAPK9,HRAS,KRAS,MEF2C,EPHA4,PTGS2,PRKCB
PAK Signaling	2.63	0.119	PAK1,NRAS,CASP3,ARHGEF7,MAPK9,HRAS,IRS2,KRAS,LIMK2,EPHA3,FRS2,PDGFB
RANK Signaling in Osteoclasts	2.63	0.119	CALM1 (includes others),AKT2,CBL,MAP3K1,MAPK9,IKBKE,IRS2,CHUK,MAPK11,MAP3K3,FRS2,MAP3K2
IL-15 Signaling	2.61	0.132	BCL2L1,AKT2,NRAS,HRAS,IRS2,KRAS,IL6,MAPK11,FRS2,FASLG
UVA-Induced MAPK Signaling	2.6	0.118	BCL2L1,PARP16,PLCB2,NRAS,CASP3,PARP8,MAPK9,HRAS,IRS2,KRAS,MAPK11,FRS2
Apoptosis Signaling	2.59	0.124	BCL2L1,NRAS,CASP3,HRAS,IKBKE,KRAS,CHUK,MAP4K4,FAS,FASLG,CAPN3
CCR3 Signaling in Eosinophils	2.57	0.108	PLCB2,NRAS,HRAS,PLA2G3,KRAS,LIMK2,MAPK11,CALM1 (includes others),PAK1,PLA2G2F,IRS2,GNG5,FRS2,PRKCB
GÎ±12/13 Signaling	2.57	0.108	CDH1,AKT2,NRAS,MEF2D,MAP3K1,MAPK9,HRAS,MEF2C,IRS2,KRAS,IKBKE,CHUK,FRS2,F2
Germ Cell-Sertoli Cell Junction Signaling	2.57	0.0983	NRAS,MAP3K1,HRAS,MAPK9,AFDN,LIMK2,KRAS,PAK1,CDH1,RHOG,RHOB,IRS2,MAP3K3,FRS2,ACTA1,RAB8B,MAP3K2
Angiopoietin Signaling	2.56	0.13	AKT2,PAK1,NRAS,HRAS,IKBKE,IRS2,KRAS,IKBKAP,CHUK,FRS2
Antioxidant Action of Vitamin C	2.56	0.117	HMOX1,NAPEPLD,PLCB2,PLD3,PLA2G2F,PLA2G3,MAPK9,IKBKE,CHUK,NXN,GLRX,MAPK11
PDGF Signaling	2.55	0.122	MYC,NRAS,ABL2,MAP3K1,HRAS,ACP1,IRS2,KRAS,FRS2,PDGFB,PRKCB
GÎ±q Signaling	2.53	0.1	HMOX1,CALM1 (includes others),NAPEPLD,PLCB2,AKT2,PLD3,RHOG,GYS1,RHOB,RGS16,IKBKE,IRS2,CHUK,GNG5,FRS2,PRKCB
Phospholipase C Signaling	2.49	0.0886	NAPEPLD,PLCB2,NRAS,PLD3,ARHGEF15,ARHGEF7,RALB,HRAS,PLA2G3,KRAS,CALM1 (includes others),ADCY9,HMOX1,RHOG,PLA2G2F,RHOB,HDAC11,MEF2D,MEF2C,GNG5,PRKCB
Death Receptor Signaling	2.48	0.12	PARP16,CASP3,PARP8,IKBKE,HSPB7,CHUK,CFLAR,MAP4K4,ACTA1,FAS,FASLG
Xenobiotic Metabolism Signaling	2.46	0.0839	NDST3,NRAS,FMO2,PPP2R2A,ABCC2,MAP3K1,HS2ST1,HRAS,MAPK9,KRAS,IL6,MAPK11,HMOX1,ANKRA2,NCOA1,CHST3,IRS2,NDST2,MAP3K3,FMO4,FRS2,MAP3K2,PPARGC1A,PRKCB
Sertoli Cell-Sertoli Cell Junction Signaling	2.44	0.0955	NOS1,AKT2,NRAS,MAP3K1,HRAS,MAPK9,AFDN,KRAS,MAPK11,EPB41,CDH1,CLDN12,CLDN16,MAP3K3,RAB8B,ACTA1,MAP3K2
Cardiac Î²-adrenergic Signaling	2.42	0.104	ADCY9,AKAP5,CACNA1E,ADRB1,CACNA1D,AKAP8,PPP1R7,PPP2R2A,GRK3,PDE12,AKAP6,PKIA,GNG5,ATP2A2
CXCR4 Signaling	2.4	0.097	ADCY9,PAK1,AKT2,PLCB2,RHOG,NRAS,GNAT1,RHOB,MAPK9,HRAS,IRS2,KRAS,GNG5,FRS2,GNAL,PRKCB
nNOS Signaling in Skeletal Muscle Cells	2.39	0.267	NOS1,CALM1 (includes others),DMD,CAPN3
ILK Signaling	2.37	0.0918	AKT2,CASP3,PPP2R2A,MAPK9,ITGB8,RICTOR,CCND1,ITGB3,MYC,PARVB,CDH1,RHOG,RHOB,IRS2,PTGS2,FRS2,ACTA1,DSP
Agrin Interactions at Neuromuscular Junction	2.37	0.13	PAK1,NRAS,ARHGEF7,MAPK9,GABPA,HRAS,KRAS,ACTA1,ITGB3
Glycoaminoglycan-protein Linkage Region Biosynthesis	2.34	0.375	GXYLT1,B3GAT1,B3GAT3
PI3K/AKT Signaling	2.33	0.105	GAB2,BCL2L1,AKT2,GYS1,NRAS,PPP2R2A,CDKN1A,HRAS,IKBKE,KRAS,CHUK,PTGS2,CCND1
IL-17A Signaling in Fibroblasts	2.32	0.171	CEBPD,IKBKE,CHUK,IL6,MAPK11,CCL7
Chondroitin Sulfate Biosynthesis	2.31	0.138	NDST3,CHSY3,GXYLT1,HS2ST1,CHST3,B3GAT1,B3GAT3,NDST2
ERK/MAPK Signaling	2.3	0.0905	MYCN,NRAS,PPP2R2A,HRAS,PLA2G3,KRAS,MYC,ELF4,PAK1,DUSP9,PLA2G2F,DUSP1,PPP1R7,HSPB7,IRS2,DUSP4,FRS2,PRKCB
Role of JAK family kinases in IL-6-type Cytokine Signaling	2.3	0.2	IL6R,MAPK9,OSMR,IL6,MAPK11
Telomerase Signaling	2.29	0.108	MYC,RB1,ELF4,AKT2,NRAS,PPP2R2A,HDAC11,CDKN1A,HRAS,IRS2,KRAS,FRS2
Chemokine Signaling	2.29	0.127	CALM1 (includes others),PLCB2,NRAS,HRAS,KRAS,LIMK2,MAPK11,PRKCB,CCL7
Axonal Guidance Signaling	2.26	0.0737	ADAMTS8,PLCB2,FZD3,ARHGEF7,HRAS,EPHA4,LIMK2,KRAS,NGF,NTN1,PAK1,GNAT1,IGF1,MMP11,IRS2,GNG5,ADAMTS5,FRS2,PAPPA,AKT2,PLXNC1,NRAS,ADAMTS1,ARHGEF15,EPHA3,PLXND1,PDGFB,MBTPS2,FZD4,NTRK3,LINGO1,GNAL,PRKCB
IL-17 Signaling	2.25	0.118	AKT2,NRAS,MAPK9,HRAS,IRS2,KRAS,PTGS2,IL6,MAPK11,FRS2
CDK5 Signaling	2.24	0.111	ADCY9,NRAS,PPP1R7,PPP2R2A,MAPK6,MAPK9,HRAS,KRAS,NGF,MAPK11,GNAL
Hereditary Breast Cancer Signaling	2.23	0.0986	AKT2,NRAS,POLR2D,CDK6,HRAS,KRAS,CCND1,RB1,POLR2C,FANCD2,HDAC11,CDKN1A,IRS2,FRS2
Induction of Apoptosis by HIV1	2.22	0.133	BCL2L1,CASP3,MAPK9,IKBKE,IKBKAP,CHUK,FAS,FASLG
Dermatan Sulfate Biosynthesis	2.22	0.133	NDST3,CHSY3,GXYLT1,HS2ST1,CHST3,B3GAT1,B3GAT3,NDST2
GM-CSF Signaling	2.21	0.123	BCL2L1,AKT2,NRAS,HRAS,IRS2,KRAS,CCND1,FRS2,PRKCB
Ephrin Receptor Signaling	2.18	0.092	AKT2,NRAS,ARHGEF15,ACP1,HRAS,KRAS,LIMK2,EPHA4,EPHA3,PDGFB,GRIN3A,PAK1,GNAT1,GNG5,MAP4K4,GNAL
Cancer Drug Resistance By Drug Efflux	2.17	0.143	AKT2,NRAS,ABCC2,HRAS,ABCC10,KRAS,PTGS2
Dendritic Cell Maturation	2.16	0.0895	AKT2,PLCB2,IL10,MAPK9,IKBKE,IL6,MAPK11,COL1A2,COL1A1,CD80,CD86,IRS2,LY75,CHUK,FRS2,CCR7,COL3A1
G Beta Gamma Signaling	2.15	0.114	AKT2,PAK1,NRAS,GNAT1,HBEGF,HRAS,KRAS,GNG5,GNAL,PRKCB
PKCÎ¸ Signaling in T Lymphocytes	2.1	0.0985	POU2F1,NRAS,CD80,MAP3K1,CD86,HRAS,IRS2,KRAS,IKBKE,CHUK,FRS2,MAP3K3,MAP3K2
Dopamine-DARPP32 Feedback in cAMP Signaling	2.1	0.0926	NOS1,PLCB2,CACNA1D,PPP2R2A,CSNK1D,KCNJ16,ATP2A2,KCNJ11,GRIN3A,CALM1 (includes others),ADCY9,CACNA1E,PPP1R7,DRD3,PRKCB
Production of Nitric Oxide and Reactive Oxygen Species in Macrophages	2.1	0.0881	PPARA,AKT2,PPP2R2A,MAP3K1,MAPK9,IKBKE,ARG2,MAPK11,RHOG,RHOB,PPP1R7,IRS2,CHUK,MAP3K3,FRS2,MAP3K2,PRKCB
GDNF Family Ligand-Receptor Interactions	2.1	0.118	PDLIM7,NRAS,NRTN,MAPK9,HRAS,IRS2,KRAS,DOK3,FRS2
Differential Regulation of Cytokine Production in Macrophages and T Helper Cells by IL-17A and IL-17F	2.09	0.222	IL10,IL6,CCL3,IL13
Non-Small Cell Lung Cancer Signaling	2.06	0.117	RB1,AKT2,NRAS,CDK6,HRAS,IRS2,KRAS,CCND1,FRS2
Fc Epsilon RI Signaling	2.06	0.101	AKT2,NRAS,PLA2G2F,PLA2G3,MAPK9,HRAS,IRS2,KRAS,IL13,MAPK11,FRS2,PRKCB
Role of Macrophages, Fibroblasts and Endothelial Cells in Rheumatoid Arthritis	2.05	0.0777	AKT2,PLCB2,NRAS,FZD3,IL10,IL6R,CEBPD,HRAS,MAPK9,IKBKE,KRAS,IL6,CCND1,PDGFB,MYC,CALM1 (includes others),NLK,FZD4,APC2,DKK3,IRS2,CHUK,FRS2,PRKCB
NF-ÎºB Signaling	2.04	0.0889	AKT2,NRAS,MAP3K1,HRAS,KRAS,NGF,GHR,NTRK3,IGF1R,IRS2,INSR,CHUK,FRS2,MAP4K4,MAP3K3,PRKCB
B Cell Activating Factor Signaling	2.03	0.15	MAP3K1,MAPK9,IKBKE,IKBKAP,CHUK,MAPK11
Mouse Embryonic Stem Cell Pluripotency	2.02	0.104	MYC,AKT2,NRAS,FZD4,FZD3,HRAS,IRS2,KRAS,DVL3,MAPK11,FRS2
PXR/RXR Activation	2.01	0.123	PPARA,AKT2,ABCC2,NCOA1,INSR,IL6,ABCB9,PPARGC1A
Thrombopoietin Signaling	2.01	0.123	MYC,GAB2,NRAS,HRAS,IRS2,KRAS,FRS2,PRKCB
Regulation of IL-2 Expression in Activated and Anergic T Lymphocytes	1.99	0.114	CALM1 (includes others),NRAS,CD80,MAP3K1,MAPK9,HRAS,IKBKE,KRAS,CHUK
CREB Signaling in Neurons	1.95	0.087	ADCY9,CALM1 (includes others),AKT2,PLCB2,POLR2C,POLR2D,NRAS,GNAT1,HRAS,IRS2,KRAS,GRIK2,GNG5,FRS2,GNAL,PRKCB
Prostate Cancer Signaling	1.95	0.106	RB1,AKT2,NRAS,CDKN1A,HRAS,IRS2,KRAS,CHUK,CCND1,FRS2
Acute Phase Response Signaling	1.94	0.0888	AKT2,NRAS,IL6R,MAP3K1,HRAS,MAPK9,IKBKE,KRAS,IL6,MAPK11,F2,HMOX1,OSMR,CHUK,C2
Lymphotoxin Î² Receptor Signaling	1.94	0.119	BCL2L1,AKT2,CASP3,IKBKE,IRS2,IKBKAP,CHUK,FRS2
UVC-Induced MAPK Signaling	1.92	0.143	NRAS,MAPK9,HRAS,KRAS,MAPK11,PRKCB
IL-10 Signaling	1.9	0.118	HMOX1,IL10,IKBKE,ARG2,CHUK,IL6,MAPK11,MAP4K4
Aryl Hydrocarbon Receptor Signaling	1.9	0.0929	CDK6,IL6,CCND1,NCOA3,FAS,MYC,RB1,CCND2,CDKN1A,HSPB7,DCT,ESR2,FASLG
Role of CHK Proteins in Cell Cycle Checkpoint Control	1.9	0.127	E2F6,PPP2R2A,RAD9A,CDKN1A,E2F5,E2F2,CDC25A
Integrin Signaling	1.89	0.0822	AKT2,NRAS,ARHGEF7,RALB,HRAS,KRAS,ITGB8,PDGFB,ITGB3,PARVB,PAK1,RHOG,RHOB,ITGA11,IRS2,FRS2,ACTA1,CAPN3
4-1BB Signaling in T Lymphocytes	1.89	0.161	MAPK9,IKBKE,IKBKAP,CHUK,MAPK11
Thrombin Signaling	1.89	0.0837	PLCB2,AKT2,NRAS,ARHGEF15,HRAS,KRAS,MAPK11,F2,ADCY9,RHOG,RHOB,GNAT1,IRS2,GNG5,FRS2,GNAL,PRKCB
CCR5 Signaling in Macrophages	1.86	0.116	CALM1 (includes others),MAPK9,CCL3,GNG5,MAPK11,FAS,FASLG,PRKCB
Regulation of eIF4 and p70S6K Signaling	1.86	0.0892	AKT2,NRAS,PPP2R2A,HRAS,EIF3J,KRAS,MAPK11,EIF2S2,EIF4G2,AGO3,IRS2,AGO1,FRS2,AGO4
IL-3 Signaling	1.85	0.108	GAB2,AKT2,PAK1,NRAS,HRAS,IRS2,KRAS,FRS2,PRKCB
JAK/Stat Signaling	1.85	0.108	BCL2L1,AKT2,NRAS,CDKN1A,HRAS,IRS2,KRAS,IL6,FRS2
AMPK Signaling	1.85	0.0847	AKT2,PRKAB2,PPP2R2A,CCND1,MAPK11,ADRB3,ADRB1,GYS1,CDKN1A,PRKAA2,IRS2,INSR,EEF2K,FRS2,PPARGC1A,ADRB2
ErbB Signaling	1.83	0.102	PAK1,NRAS,MAPK9,HBEGF,HRAS,IRS2,KRAS,MAPK11,FRS2,PRKCB
Glioma Invasiveness Signaling	1.83	0.114	RHOG,NRAS,RHOB,HRAS,IRS2,KRAS,FRS2,ITGB3
Nitric Oxide Signaling in the Cardiovascular System	1.82	0.0973	CALM1 (includes others),AKT2,CACNA1E,CACNA1D,ADRB1,IRS2,ARG2,ATP2A2,FRS2,ADRB3,PRKCB
PI3K Signaling in B Lymphocytes	1.82	0.0938	CALM1 (includes others),PLCB2,AKT2,NRAS,CBL,ATF7,HRAS,IKBKE,IRS2,KRAS,CHUK,PRKCB
Estrogen Receptor Signaling	1.82	0.0938	NRAS,POLR2D,POLR2C,NCOA1,HRAS,NCOR1,KRAS,RBFOX2,MED6,ESR2,NCOA3,PPARGC1A
Regulation of Cellular Mechanics by Calpain Protease	1.82	0.123	RB1,NRAS,CDK6,HRAS,KRAS,CCND1,CAPN3
Ovarian Cancer Signaling	1.8	0.0903	AKT2,NRAS,FZD3,LHCGR,HRAS,KRAS,CCND1,RB1,FZD4,EDN1,IRS2,PTGS2,FRS2
FAK Signaling	1.8	0.101	AKT2,PAK1,NRAS,ARHGEF7,HRAS,IRS2,KRAS,FRS2,ACTA1,CAPN3
GNRH Signaling	1.8	0.093	ADCY9,PLCB2,PAK1,NRAS,MAP3K1,MAPK9,HRAS,KRAS,MAPK11,MAP3K3,MAP3K2,PRKCB
Huntington's Disease Signaling	1.79	0.0788	PLCB2,AKT2,POLR2D,CASP3,HRAS,MAPK9,NGF,BCL2L1,POLR2C,IGF1,HDAC11,IGF1R,IRS2,NCOR1,GNG5,FRS2,CASP14,CAPN3,PRKCB
FLT3 Signaling in Hematopoietic Progenitor Cells	1.79	0.106	GAB2,AKT2,NRAS,CBL,HRAS,IRS2,KRAS,MAPK11,FRS2
NRF2-mediated Oxidative Stress Response	1.77	0.0829	NRAS,ABCC2,MAP3K1,HRAS,MAPK9,DNAJC1,KRAS,DNAJB9,BACH1,HMOX1,DNAJA2,IRS2,CDC34,FRS2,ACTA1,PRKCB
Synaptic Long Term Depression	1.76	0.089	NOS1,PLCB2,NRAS,GNAT1,PLA2G2F,IGF1,PPP2R2A,IGF1R,PLA2G3,HRAS,KRAS,GNAL,PRKCB
Nur77 Signaling in T Lymphocytes	1.74	0.119	CALM1 (includes others),CASP3,CD80,MEF2D,CD86,MAP3K3,MAP3K2
Role of Oct4 in Mammalian Embryonic Stem Cell Pluripotency	1.74	0.13	FAM208A,RB1,PPP1R8,CCNF,PHC3,IGF2BP1
TGF-Î² Signaling	1.73	0.103	NRAS,MAPK9,HRAS,KRAS,ACVR2B,MAPK11,ACVR1C,ACVR2A,ACVR1B
T Helper Cell Differentiation	1.73	0.11	CD80,IL10,IL6R,ICOS,CD86,IL12RB2,IL6,IL13
Ephrin B Signaling	1.73	0.11	PAK1,CBL,GNAT1,CAP1,HRAS,ACP1,GNG5,GNAL
P2Y Purigenic Receptor Signaling Pathway	1.73	0.0909	MYC,ADCY9,PLCB2,AKT2,NRAS,HRAS,IRS2,KRAS,GNG5,FRS2,ITGB3,PRKCB
p38 MAPK Signaling	1.72	0.094	MYC,PLA2G2F,DUSP1,MEF2D,PLA2G3,HSPB7,MEF2C,EEF2K,MAPK11,FAS,FASLG
NAD Phosphorylation and Dephosphorylation	1.71	0.231	NNT,ACP1,ACPP
VEGF Family Ligand-Receptor Interactions	1.7	0.102	AKT2,NRAS,PLA2G2F,PLA2G3,HRAS,IRS2,KRAS,FRS2,PRKCB
HMGB1 Signaling	1.7	0.0902	AKT2,RHOG,NRAS,RHOB,MAPK9,HRAS,IRS2,KRAS,IL6,IL13,MAPK11,FRS2
VEGF Signaling	1.69	0.0971	BCL2L1,AKT2,NRAS,HRAS,IRS2,KRAS,FRS2,ACTA1,EIF2S2,PRKCB
Role of Osteoblasts, Osteoclasts and Chondrocytes in Rheumatoid Arthritis	1.66	0.0776	AKT2,FZD3,IL10,MAPK9,IKBKE,IL6,ITGB3,COL1A1,CALM1 (includes others),FZD4,CBL,IGF1,APC2,DKK3,IRS2,CHUK,FRS2,ADAMTS5
Antiproliferative Role of Somatostatin Receptor 2	1.66	0.107	NOS1,NRAS,CDKN1A,HRAS,IRS2,KRAS,GNG5,FRS2
Renin-Angiotensin Signaling	1.65	0.0917	ADCY9,PAK1,NRAS,MAP3K1,MAPK9,HRAS,IRS2,KRAS,MAPK11,FRS2,PRKCB
IL-22 Signaling	1.64	0.167	AKT2,MAPK9,IL22RA1,MAPK11
Acute Myeloid Leukemia Signaling	1.62	0.0989	MYC,AKT2,NRAS,HRAS,IDH2,IRS2,KRAS,CCND1,FRS2
IL-1 Signaling	1.62	0.0989	ADCY9,GNAT1,MAP3K1,MAPK9,IKBKE,CHUK,GNG5,MAPK11,GNAL
IL-17A Signaling in Airway Cells	1.6	0.104	AKT2,MAPK9,IKBKE,IRS2,CHUK,IL6,MAPK11,FRS2
Sphingosine-1-phosphate Signaling	1.6	0.0902	ADCY9,PLCB2,AKT2,RHOG,CASP3,RHOB,ACER2,IRS2,FRS2,PDGFB,CASP14
Tec Kinase Signaling	1.59	0.0824	GTF2I,MAPK9,FAS,PAK1,RHOG,RHOB,GNAT1,IRS2,GNG5,FRS2,FASLG,ACTA1,GNAL,PRKCB
CD40 Signaling	1.57	0.103	MAPK9,IKBKE,IRS2,IKBKAP,CHUK,PTGS2,MAPK11,FRS2
FcÎ³ Receptor-mediated Phagocytosis in Macrophages and Monocytes	1.56	0.0968	GAB2,HMOX1,NAPEPLD,AKT2,PAK1,PLD3,CBL,ACTA1,PRKCB
Glycogen Biosynthesis II (from UDP-D-Glucose)	1.55	0.333	GYS1,GYG2
Regulation of the Epithelial-Mesenchymal Transition Pathway	1.54	0.0794	PYGO2,CDH1,AKT2,FZD4,NRAS,FZD3,PARD6B,HRAS,DVL3,IRS2,FGF11,KRAS,FRS2,HMGA2,FGF5
Erythropoietin Signaling	1.54	0.101	AKT2,NRAS,CBL,HRAS,IRS2,KRAS,FRS2,PRKCB
April Mediated Signaling	1.54	0.132	MAP3K1,MAPK9,IKBKE,CHUK,MAPK11
RhoGDI Signaling	1.53	0.0809	ARHGEF15,ARHGEF7,RDX,LIMK2,CDH1,PAK1,RHOG,RHOB,GNAT1,GNG5,ESR2,DLC1,GNAL,ACTA1
ATM Signaling	1.51	0.1	MDM4,FANCD2,RAD9A,CDKN1A,MAPK9,CBX5,MAPK11,CDC25A
Renal Cell Carcinoma Signaling	1.49	0.0988	AKT2,PAK1,NRAS,HRAS,IRS2,KRAS,FRS2,PDGFB
FcÎ³RIIB Signaling in B Lymphocytes	1.47	0.113	NRAS,MAPK9,HRAS,IRS2,KRAS,FRS2
RAN Signaling	1.46	0.188	KPNA4,RANBP2,KPNA1
TR/RXR Activation	1.44	0.0918	KLF9,AKT2,ADRB1,NCOA1,IRS2,NCOR1,FRS2,NCOA3,PPARGC1A
ErbB2-ErbB3 Signaling	1.41	0.101	MYC,NRAS,HRAS,IRS2,KRAS,CCND1,FRS2
CD28 Signaling in T Helper Cells	1.4	0.084	CALM1 (includes others),AKT2,PAK1,CD80,MAP3K1,MAPK9,CD86,IKBKE,IRS2,CHUK,FRS2
p70S6K Signaling	1.4	0.084	PLCB2,AKT2,NRAS,PPP2R2A,HRAS,IRS2,KRAS,EEF2K,FRS2,F2,PRKCB
Intrinsic Prothrombin Activation Pathway	1.37	0.138	COL1A2,COL1A1,F2,COL3A1
Virus Entry via Endocytic Pathways	1.34	0.0882	NRAS,HRAS,IRS2,KRAS,ITGB8,FRS2,ACTA1,ITGB3,PRKCB
UDP-N-acetyl-D-galactosamine Biosynthesis I	1.34	1	GALE
Î±-Adrenergic Signaling	1.33	0.092	CALM1 (includes others),ADCY9,GYS1,NRAS,HRAS,KRAS,GNG5,PRKCB
Gap Junction Signaling	1.33	0.0774	AKT2,PLCB2,NRAS,CSNK1D,HRAS,KRAS,ADCY9,ADRB1,IRS2,FRS2,ACTA1,MAP3K2,PRKCB
Neuregulin Signaling	1.3	0.0909	MYC,AKT2,NRAS,DCN,HBEGF,HRAS,KRAS,PRKCB
GÎ±i Signaling	1.3	0.0833	GABBR2,ADCY9,NRAS,OPRM1,HTR1E,RALB,HRAS,KRAS,DRD3,GNG5
iNOS Signaling	1.3	0.114	CALM1 (includes others),IKBKE,HMGA1,CHUK,MAPK11
GADD45 Signaling	1.26	0.158	CCND2,CDKN1A,CCND1
FGF Signaling	1.26	0.0889	AKT2,MAP3K1,HRAS,FGF11,IRS2,MAPK11,FRS2,FGF5
IGF-1 Signaling	1.25	0.0849	AKT2,NEDD4,NRAS,IGF1,IGF1R,HRAS,IRS2,KRAS,FRS2
autophagy	1.24	0.1	LAMP2,ATG9A,ATG10,ATG4B,CTSC,ATG16L1
Role of Wnt/GSK-3Î² Signaling in the Pathogenesis of Influenza	1.22	0.0921	FZD4,APC2,FZD3,CSNK1D,NCOA1,DVL3,NCOA3
Heparan Sulfate Biosynthesis	1.22	0.0921	NDST3,GXYLT1,HS2ST1,CHST3,B3GAT1,B3GAT3,NDST2
Neurotrophin/TRK Signaling	1.22	0.0921	NRAS,NTRK3,HRAS,IRS2,KRAS,NGF,FRS2
Factors Promoting Cardiogenesis in Vertebrates	1.21	0.087	FZD4,FZD3,MEF2C,ACVR2B,ACVR1C,ACVR2A,ACVR1B,PRKCB
Phosphatidylethanolamine Biosynthesis II	1.21	0.222	ETNK2,ETNK1
DNA Methylation and Transcriptional Repression Signaling	1.21	0.15	CHD4,MBD2,RBBP4
Autoimmune Thyroid Disease Signaling	1.19	0.106	CD80,IL10,CD86,FAS,FASLG
nNOS Signaling in Neurons	1.19	0.106	NOS1,CALM1 (includes others),CAPN3,PRKCB,GRIN3A
Ceramide Signaling	1.19	0.086	AKT2,NRAS,PPP2R2A,MAP3K1,HRAS,IRS2,KRAS,FRS2
Activation of IRF by Cytosolic Pattern Recognition Receptors	1.19	0.0968	IL10,MAPK9,IKBKE,IKBKAP,CHUK,IL6
Phospholipases	1.19	0.0968	HMOX1,NAPEPLD,PLCB2,PLD3,PLA2G2F,PLA2G3
Type I Diabetes Mellitus Signaling	1.17	0.0818	CASP3,CD80,MAPK9,CD86,IKBKE,CHUK,MAPK11,FAS,FASLG
Role of BRCA1 in DNA Damage Response	1.17	0.0897	RB1,E2F6,POU2F1,FANCD2,CDKN1A,E2F5,E2F2
Graft-versus-Host Disease Signaling	1.16	0.104	CD80,CD86,IL6,FAS,FASLG
Nicotine Degradation II	1.16	0.0952	FMO2,CYP19A1,CYP2U1,B3GAT3,FMO4,B4GAT1
PCP pathway	1.16	0.0952	FZD4,FZD3,CTHRC1,MAPK9,DVL3,LGR4
Oncostatin M Signaling	1.16	0.118	NRAS,HRAS,OSMR,KRAS
Inhibition of Angiogenesis by TSP1	1.16	0.118	AKT2,CASP3,MAPK9,MAPK11
Maturity Onset Diabetes of Young (MODY) Signaling	1.16	0.143	CACNA1E,CACNA1D,INSR
Corticotropin Releasing Hormone Signaling	1.15	0.0811	NOS1,CALM1 (includes others),ADCY9,MEF2D,MEF2C,PTGS2,MAPK11,FASLG,PRKCB
Androgen Signaling	1.15	0.0811	CALM1 (includes others),POLR2D,POLR2C,GNAT1,NCOA1,GNG5,CCND1,GNAL,PRKCB
IL-2 Signaling	1.13	0.0938	AKT2,NRAS,HRAS,IRS2,KRAS,FRS2
TNFR1 Signaling	1.13	0.102	PAK1,CASP3,MAP3K1,IKBKE,CHUK
Chondroitin Sulfate Biosynthesis (Late Stages)	1.13	0.102	NDST3,CHSY3,HS2ST1,CHST3,NDST2
IL-12 Signaling and Production in Macrophages	1.13	0.0753	AKT2,IL10,NCOA1,MAPK9,IKBKE,IRS2,IL12RB2,CHUK,MAPK11,FRS2,PRKCB
Epithelial Adherens Junction Signaling	1.13	0.0753	CDH1,AKT2,NRAS,AFDN,HRAS,KRAS,ACVR2B,ACVR1C,ACVR2A,ACTA1,ACVR1B
Calcium Transport I	1.13	0.2	ATP2A2,ATP2B4
Nucleotide Excision Repair Pathway	1.12	0.114	ERCC4,POLR2D,ERCC6,POLR2C
14-3-3-mediated Signaling	1.11	0.0769	PLCB2,AKT2,NRAS,CBL,MAPK9,HRAS,IRS2,KRAS,FRS2,PRKCB
Polyamine Regulation in Colon Cancer	1.11	0.136	MYC,MXD1,KRAS
Amyloid Processing	1.07	0.098	AKT2,CSNK1D,BACE2,MAPK11,CAPN3
LPS/IL-1 Mediated Inhibition of RXR Function	1.06	0.0679	PPARA,NDST3,FMO2,ABCC2,MAP3K1,ACSL6,HS2ST1,MAPK9,ABCB9,CHST3,NCOA1,PPARGC1B,NDST2,FMO4,PPARGC1A
Differential Regulation of Cytokine Production in Intestinal Epithelial Cells by IL-17A and IL-17F	1.06	0.13	IL10,CCL3,IL13
Role of IL-17A in Arthritis	1.06	0.0896	MAPK9,IRS2,PTGS2,MAPK11,FRS2,CCL7
Prolactin Signaling	1.06	0.0843	MYC,NRAS,HRAS,IRS2,KRAS,FRS2,PRKCB
UDP-N-acetyl-D-galactosamine Biosynthesis II	1.05	0.182	HK2,GALE
Glycine Biosynthesis III	1.05	0.5	AGXT2
Glycine Degradation (Creatine Biosynthesis)	1.05	0.5	GATM
Docosahexaenoic Acid (DHA) Signaling	1.05	0.0962	BCL2L1,AKT2,CASP3,IRS2,FRS2
Rac Signaling	1.04	0.0769	PAK1,NRAS,MAP3K1,HRAS,IRS2,KRAS,LIMK2,FRS2,ELK4
EGF Signaling	1.03	0.0882	AKT2,MAP3K1,HRAS,IRS2,MAPK11,FRS2
Cell Cycle Control of Chromosomal Replication	1.02	0.105	PRIM1,DNA2,CDK6,PRIM2
Semaphorin Signaling in Neurons	1.02	0.0943	PAK1,RHOG,RHOB,DPYSL3,LIMK2
Tumoricidal Function of Hepatic Natural Killer Cells	1.02	0.125	CASP3,FAS,FASLG
CDP-diacylglycerol Biosynthesis I	1.02	0.125	GPAT3,LPGAT1,GPAT4
Cleavage and Polyadenylation of Pre-mRNA	0.987	0.167	CPSF1,CPSF4
tRNA Charging	0.986	0.103	PARS2,MARS2,DARS2,QARS
Actin Cytoskeleton Signaling	0.977	0.0658	NRAS,ARHGEF7,RDX,HRAS,LIMK2,KRAS,PDGFB,F2,PAK1,APC2,IRS2,FGF11,FRS2,ACTA1,FGF5
fMLP Signaling in Neutrophils	0.974	0.0744	CALM1 (includes others),PLCB2,NRAS,HRAS,IRS2,KRAS,GNG5,FRS2,PRKCB
Leukocyte Extravasation Signaling	0.974	0.0667	RDX,MAPK9,AFDN,MAPK11,ITGB3,CLDN12,RASGRP1,CLDN16,MMP11,IRS2,DLC1,FRS2,ACTA1,PRKCB
Signaling by Rho Family GTPases	0.97	0.0648	NEDD4,ARHGEF15,ARHGEF7,RDX,MAPK9,LIMK2,PAK1,CDH1,RHOG,RHOB,GNAT1,IRS2,GNG5,FRS2,GNAL,ACTA1
Caveolar-mediated Endocytosis Signaling	0.966	0.0845	ITGA11,INSR,ITGB8,ACTA1,MAP3K2,ITGB3
iCOS-iCOSL Signaling in T Helper Cells	0.958	0.0738	GAB2,CALM1 (includes others),AKT2,CD80,ICOS,IKBKE,IRS2,CHUK,FRS2
RhoA Signaling	0.958	0.0738	RHPN2,NEDD4,ABL2,IGF1,IGF1R,RDX,LIMK2,DLC1,ACTA1
EIF2 Signaling	0.947	0.067	AKT2,NRAS,EIF3J,HRAS,KRAS,EIF2S2,EIF4G2,AGO3,IRS2,INSR,AGO1,FRS2,AGO4
ErbB4 Signaling	0.944	0.0833	NRAS,HRAS,IRS2,KRAS,FRS2,PRKCB
Actin Nucleation by ARP-WASP Complex	0.941	0.0893	RHOG,NRAS,RHOB,HRAS,KRAS
NAD Salvage Pathway II	0.937	0.115	NMNAT2,ACP1,ACPP
Phosphatidylglycerol Biosynthesis II (Non-plastidic)	0.937	0.115	GPAT3,LPGAT1,GPAT4
Communication between Innate and Adaptive Immune Cells	0.937	0.0787	CD80,IL10,CCL3L3,CD86,IL6,CCL3,CCR7
Crosstalk between Dendritic Cells and Natural Killer Cells	0.937	0.0787	CD80,CD86,IL6,CCR7,ACTA1,FAS,FASLG
IL-4 Signaling	0.937	0.0787	AKT2,NRAS,HRAS,IRS2,KRAS,HMGA1,FRS2
Insulin Receptor Signaling	0.935	0.0709	AKT2,GYS1,NRAS,CBL,PPP1R7,HRAS,IRS2,KRAS,INSR,FRS2
Assembly of RNA Polymerase III Complex	0.928	0.154	BRF2,POLR3D
MIF Regulation of Innate Immunity	0.926	0.0976	PLA2G2F,PLA2G3,MAPK9,PTGS2
Mechanisms of Viral Exit from Host Cells	0.926	0.0976	NEDD4,CHMP2A,ACTA1,PRKCB
Altered T Cell and B Cell Signaling in Rheumatoid Arthritis	0.918	0.0778	CD80,IL10,CD86,CHUK,IL6,FAS,FASLG
Clathrin-mediated Endocytosis Signaling	0.91	0.066	GAK,ITGB8,F2,PDGFB,ITGB3,CBL,IGF1,AAK1,IRS2,FGF11,FRS2,ACTA1,FGF5
GÎ±s Signaling	0.887	0.0734	ADCY9,ADRB1,HTR4,LHCGR,GNG5,MC2R,ADRB3,ADRB2
TREM1 Signaling	0.883	0.08	AKT2,IL10,CD86,IL6,CCL3,CCL7
Superpathway of Citrulline Metabolism	0.874	0.143	NOS1,ARG2
Role of p14/p19ARF in Tumor Suppression	0.871	0.093	RB1,IRS2,FRS2,POLR3D
BMP signaling pathway	0.863	0.0789	NRAS,MAPK9,HRAS,KRAS,MAPK11,CHRD
Ephrin A Signaling	0.849	0.0833	PAK1,IRS2,EPHA4,EPHA3,FRS2
Triacylglycerol Biosynthesis	0.845	0.0909	PLPP5,GPAT3,LPGAT1,GPAT4
Aldosterone Signaling in Epithelial Cells	0.841	0.0663	ICMT,PLCB2,NEDD4,DUSP1,IRS2,KRAS,HSPB7,DNAJC1,DNAJB9,FRS2,PRKCB
TNFR2 Signaling	0.832	0.103	MAP3K1,IKBKE,CHUK
Melanocyte Development and Pigmentation Signaling	0.83	0.0737	ADCY9,NRAS,HRAS,IRS2,KRAS,DCT,FRS2
Tight Junction Signaling	0.828	0.0659	MPDZ,EPB41,AKT2,CLDN12,PPP2R2A,CLDN16,CPSF1,AFDN,CASK,CPSF4,ACTA1
VDR/RXR Activation	0.825	0.0769	MXD1,CDKN1A,NCOA1,NCOR1,NCOA3,PRKCB
Vitamin-C Transport	0.824	0.133	NXN,GLRX
Triacylglycerol Degradation	0.819	0.0889	NDST3,DAGLA,MGLL,NDST2
Systemic Lupus Erythematosus Signaling	0.805	0.0622	AKT2,NRAS,IL10,IL6R,HRAS,KRAS,IL6,PRPF38B,CBL,CD80,LSM11,CD86,IRS2,FRS2
Dermatan Sulfate Biosynthesis (Late Stages)	0.795	0.087	NDST3,HS2ST1,CHST3,NDST2
CNTF Signaling	0.786	0.0794	NRAS,HRAS,IRS2,KRAS,FRS2
Ubiquinol-10 Biosynthesis (Eukaryotic)	0.779	0.125	ECHDC1,MICAL3
Parkinson's Signaling	0.779	0.125	CASP3,MAPK11
RAR Activation	0.777	0.0632	NSD1,ADCY9,AKT2,RDH10,DUSP1,MAP3K1,NCOA1,MAPK9,NCOR1,MAPK11,PPARGC1A,PRKCB
Growth Hormone Signaling	0.771	0.0741	GHR,IGF1,IGF1R,IRS2,FRS2,PRKCB
CTLA4 Signaling in Cytotoxic T Lymphocytes	0.766	0.0707	AP1S1,AKT2,CD80,PPP2R2A,CD86,IRS2,FRS2
Airway Inflammation in Asthma	0.765	0.25	IL13
Pentose Phosphate Pathway (Oxidative Branch)	0.765	0.25	H6PD
2-ketoglutarate Dehydrogenase Complex	0.765	0.25	DLST
Heme Degradation	0.765	0.25	HMOX1
Ascorbate Recycling (Cytosolic)	0.765	0.25	GLRX
Î±-tocopherol Degradation	0.765	0.25	CYP4F2
Glutathione Redox Reactions II	0.765	0.25	GLRX
Arginine Degradation I (Arginase Pathway)	0.765	0.25	ARG2
eNOS Signaling	0.749	0.0645	CALM1 (includes others),ADCY9,AKT2,PRKAB2,CASP3,PRKAA2,IRS2,ESR2,FRS2,PRKCB
Cytotoxic T Lymphocyte-mediated Apoptosis of Target Cells	0.742	0.0938	CASP3,FAS,FASLG
G Protein Signaling Mediated by Tubby	0.742	0.0938	PLCB2,INSR,GNG5
Î³-linolenate Biosynthesis II (Animals)	0.738	0.118	ACSL6,FADS2
Mitotic Roles of Polo-Like Kinase	0.728	0.0758	ESPL1,PPP2R2A,ANAPC13,ANAPC1,CDC25A
UVB-Induced MAPK Signaling	0.728	0.0758	MAPK9,IRS2,MAPK11,FRS2,PRKCB
Cell Cycle: G2/M DNA Damage Checkpoint Regulation	0.726	0.0816	MDM4,CDKN1A,AURKA,HIPK2
Synaptic Long Term Potentiation	0.724	0.0667	CALM1 (includes others),PLCB2,NRAS,PPP1R7,HRAS,KRAS,PRKCB,GRIN3A
Circadian Rhythm Signaling	0.715	0.0909	CRY2,CSNK1D,GRIN3A
MIF-mediated Glucocorticoid Regulation	0.715	0.0909	PLA2G2F,PLA2G3,PTGS2
Hepatic Cholestasis	0.703	0.0629	PPARA,ADCY9,ABCC2,MAPK9,IKBKE,CHUK,INSR,IL6,IL13,PRKCB
Natural Killer Cell Signaling	0.698	0.0656	AKT2,PAK1,NRAS,HRAS,IRS2,KRAS,FRS2,PRKCB
Role of NANOG in Mammalian Embryonic Stem Cell Pluripotency	0.698	0.0656	AKT2,NRAS,FZD4,FZD3,HRAS,IRS2,KRAS,FRS2
TWEAK Signaling	0.689	0.0882	CASP3,IKBKE,CHUK
Trehalose Degradation II (Trehalase)	0.678	0.2	HK2
Creatine-phosphate Biosynthesis	0.678	0.2	MAP4K4
Eumelanin Biosynthesis	0.678	0.2	DCT
Lysine Degradation II	0.678	0.2	AASS
Citrulline-Nitric Oxide Cycle	0.678	0.2	NOS1
Galactose Degradation I (Leloir Pathway)	0.678	0.2	GALE
B Cell Development	0.664	0.0857	CD80,CD86,RAG1
DNA damage-induced 14-3-3Ïƒ Signaling	0.663	0.105	AKT2,RAD9A
Role of JAK1 and JAK3 in Î³c Cytokine Signaling	0.642	0.0704	NRAS,HRAS,IRS2,KRAS,FRS2
Atherosclerosis Signaling	0.636	0.063	COL1A2,COL1A1,MSR1,PLA2G2F,PLA2G3,IL6,PDGFB,COL3A1
1D-myo-inositol Hexakisphosphate Biosynthesis II (Mammalian)	0.63	0.1	CALM1 (includes others),INPP5A
D-myo-inositol (1,3,4)-trisphosphate Biosynthesis	0.63	0.1	CALM1 (includes others),INPP5A
Nicotine Degradation III	0.626	0.0741	CYP19A1,CYP2U1,B3GAT3,B4GAT1
Unfolded protein response	0.626	0.0741	CEBPD,DNAJA2,DNAJB9,MBTPS2
GPCR-Mediated Integration of Enteroendocrine Signaling Exemplified by an L Cell	0.626	0.0694	ADCY9,PLCB2,ADRB1,ADRB3,ADRB2
Complement System	0.617	0.0811	CD59,MASP1,C2
Urea Cycle	0.608	0.167	ARG2
Chondroitin and Dermatan Biosynthesis	0.608	0.167	CHSY3
Arginine Degradation VI (Arginase 2 Pathway)	0.608	0.167	ARG2
Thioredoxin Pathway	0.608	0.167	NXN
Glycerol Degradation I	0.608	0.167	GK5
Glycine Cleavage Complex	0.608	0.167	AMT
Ceramide Degradation	0.608	0.167	ACER2
Zymosterol Biosynthesis	0.608	0.167	LBR
NAD Biosynthesis III	0.608	0.167	NMNAT2
Reelin Signaling in Neurons	0.603	0.0652	ARHGEF15,MAPK9,IRS2,DCX,FRS2,ITGB3
Endoplasmic Reticulum Stress Pathway	0.599	0.0952	CASP3,MBTPS2
Notch Signaling	0.595	0.0789	DTX4,DTX2,NUMBL
Toll-like Receptor Signaling	0.595	0.0676	PPARA,MAP3K1,CHUK,MAPK11,MAP4K4
Estrogen Biosynthesis	0.574	0.0769	HSD17B13,CYP19A1,CYP2U1
Wnt/Ca+ pathway	0.573	0.0702	PLCB2,FZD4,FZD3,DVL3
Glutamate Receptor Signaling	0.573	0.0702	CALM1 (includes others),GRIK2,GNG5,GRIN3A
Role of PKR in Interferon Induction and Antiviral Response	0.554	0.075	CASP3,IKBKE,CHUK
NAD Biosynthesis from 2-amino-3-carboxymuconate Semialdehyde	0.551	0.143	NMNAT2
Phosphatidylcholine Biosynthesis I	0.551	0.143	PCYT1B
NAD Salvage Pathway III	0.551	0.143	NMNAT2
Pyrimidine Deoxyribonucleotides De Novo Biosynthesis I	0.543	0.087	NME4,NME6
Granulocyte Adhesion and Diapedesis	0.525	0.0565	CLDN12,CCL3L1,CCL3L3,CLDN16,RDX,MMP11,CCL3,CCL16,ITGB3,CCL7
Calcium Signaling	0.516	0.0562	AKAP5,CALM1 (includes others),HDAC11,MEF2D,MEF2C,ASPH,ATP2A2,ACTA1,ATP2B4,GRIN3A
Retinoic acid Mediated Apoptosis Signaling	0.51	0.0656	PARP16,CASP3,PARP8,CFLAR
Sphingosine and Sphingosine-1-phosphate Metabolism	0.503	0.125	ACER2
Citrulline Biosynthesis	0.503	0.125	ARG2
Superoxide Radicals Degradation	0.503	0.125	GPX7
Serotonin Receptor Signaling	0.498	0.0698	ADCY9,HTR4,HTR1E
Melatonin Degradation I	0.496	0.0645	CYP19A1,CYP2U1,B3GAT3,B4GAT1
IL-17A Signaling in Gastric Cells	0.494	0.08	MAPK9,MAPK11
Bupropion Degradation	0.494	0.08	CYP19A1,CYP2U1
Superpathway of D-myo-inositol (1,4,5)-trisphosphate Metabolism	0.494	0.08	CALM1 (includes others),INPP5A
LXR/RXR Activation	0.491	0.0579	MSR1,ABCG4,NCOR1,ARG2,PTGS2,IL6,CCL7
Role of IL-17F in Allergic Inflammatory Airway Diseases	0.481	0.0682	IGF1,IL6,CCL7
phagosome formation	0.481	0.0574	PLCB2,RHOG,MSR1,RHOB,IRS2,FRS2,PRKCB
Human Embryonic Stem Cell Pluripotency	0.471	0.0559	AKT2,FZD4,FZD3,NTRK3,IRS2,NGF,FRS2,PDGFB
Antiproliferative Role of TOB in T Cell Signaling	0.471	0.0769	RB1,CDC34
Acetone Degradation I (to Methylglyoxal)	0.471	0.0769	CYP19A1,CYP2U1
Allograft Rejection Signaling	0.463	0.0595	CD80,IL10,CD86,FAS,FASLG
Pathogenesis of Multiple Sclerosis	0.461	0.111	CCL3
Prostanoid Biosynthesis	0.461	0.111	PTGS2
Leucine Degradation I	0.461	0.111	BCAT1
Pregnenolone Biosynthesis	0.461	0.111	MICAL3
GDP-glucose Biosynthesis	0.461	0.111	HK2
Folate Transformations I	0.461	0.111	MTHFR
Hypoxia Signaling in the Cardiovascular System	0.455	0.0615	EDN1,CSNK1D,HIF1AN,CDC34
Leptin Signaling in Obesity	0.451	0.0588	ADCY9,PLCB2,AKT2,IRS2,FRS2
D-myo-inositol (1,4,5)-Trisphosphate Biosynthesis	0.45	0.0741	PLCB2,CDIPT
Calcium-induced T Lymphocyte Apoptosis	0.442	0.0606	CALM1 (includes others),MEF2D,ATP2A2,PRKCB
HIPPO signaling	0.44	0.0581	PPP1R7,PPP2R2A,CSNK1D,NF2,AMOT
Agranulocyte Adhesion and Diapedesis	0.429	0.0529	CLDN12,CCL3L1,CCL3L3,CLDN16,RDX,MMP11,CCL3,CCL16,ACTA1,CCL7
Superpathway of Melatonin Degradation	0.429	0.0597	CYP19A1,CYP2U1,B3GAT3,B4GAT1
Glucose and Glucose-1-phosphate Degradation	0.425	0.1	HK2
Pentose Phosphate Pathway	0.425	0.1	H6PD
Primary Immunodeficiency Signaling	0.419	0.0625	RFX5,ICOS,RAG1
Heparan Sulfate Biosynthesis (Late Stages)	0.417	0.0588	NDST3,HS2ST1,CHST3,NDST2
Relaxin Signaling	0.413	0.0533	ADCY9,AKT2,GNAT1,PDE12,IRS2,GNG5,FRS2,GNAL
Cellular Effects of Sildenafil (Viagra)	0.408	0.0538	CALM1 (includes others),ADCY9,PLCB2,CACNA1E,CACNA1D,CACNG4,ACTA1
Basal Cell Carcinoma Signaling	0.372	0.0556	FZD4,APC2,FZD3,DVL3
Histidine Degradation VI	0.364	0.0833	MICAL3
Role of Pattern Recognition Receptors in Recognition of Bacteria and Viruses	0.352	0.0511	IL10,MAPK9,IRS2,IL6,IL13,FRS2,PRKCB
Role of Cytokines in Mediating Communication between Immune Cells	0.341	0.0556	IL10,IL6,IL13
Fatty Acid Activation	0.339	0.0769	ACSL6
Oleate Biosynthesis II (Animals)	0.339	0.0769	FADS2
Cholesterol Biosynthesis I	0.339	0.0769	LBR
Bile Acid Biosynthesis, Neutral Pathway	0.339	0.0769	AMACR
Cholesterol Biosynthesis II (via 24,25-dihydrolanosterol)	0.339	0.0769	LBR
Guanosine Nucleotides Degradation III	0.339	0.0769	ACPP
Cholesterol Biosynthesis III (via Desmosterol)	0.339	0.0769	LBR
Role of JAK2 in Hormone-like Cytokine Signaling	0.33	0.0588	GHR,IRS2
Retinoate Biosynthesis I	0.33	0.0588	RDH10,AKR1B10
Dopamine Receptor Signaling	0.322	0.0519	ADCY9,PPP1R7,PPP2R2A,DRD3
Isoleucine Degradation I	0.316	0.0714	BCAT1
Urate Biosynthesis/Inosine 5'-phosphate Degradation	0.316	0.0714	ACPP
Colanic Acid Building Blocks Biosynthesis	0.316	0.0714	GALE
phagosome maturation	0.304	0.0486	NOS1,LAMP2,ATP6V1F,ATP6V1C1,CTSC,ATP6V0A1,EEA1
NAD biosynthesis II (from tryptophan)	0.295	0.0667	NMNAT2
Methylglyoxal Degradation III	0.295	0.0667	AKR1B10
MSP-RON Signaling Pathway	0.288	0.0508	IRS2,FRS2,ACTA1
FXR/RXR Activation	0.28	0.0476	PPARA,AKT2,CYP19A1,ABCC2,MAPK9,PPARGC1A
Granzyme B Signaling	0.276	0.0625	CASP3
Extrinsic Prothrombin Activation Pathway	0.276	0.0625	F2
Mitochondrial L-carnitine Shuttle Pathway	0.259	0.0588	ACSL6
Adenosine Nucleotides Degradation II	0.259	0.0588	ACPP
GPCR-Mediated Nutrient Sensing in Enteroendocrine Cells	0.256	0.0471	ADCY9,PLCB2,GNG5,PRKCB
Thyroid Hormone Metabolism II (via Conjugation and/or Degradation)	0.255	0.05	B3GAT3,B4GAT1
Valine Degradation I	0.243	0.0556	BCAT1
D-myo-inositol (1,4,5)-trisphosphate Degradation	0.243	0.0556	INPP5A
Role of RIG1-like Receptors in Antiviral Innate Immunity	0.225	0.0465	IKBKE,CHUK
Role of Hypercytokinemia/hyperchemokinemia in the Pathogenesis of Influenza	0.225	0.0465	IL6,CCL3
Cardiomyocyte Differentiation via BMP Receptors	0.214	0.05	MEF2C
The Visual Cycle	0.214	0.05	RDH10
Purine Nucleotides Degradation II (Aerobic)	0.214	0.05	ACPP

## Sheet: sheet E
`hsa-miR-301a-3p`
[1] "MEOX2" "NKRF" "SERPINE1" "SMAD4" "RUNX3"
[6] "CEP192" "CCT8" "YTHDF1" "GAK" "PPIB"
[11] "C1QBP" "RERE" "CAD" "RPL18A" "FAM126A"
[16] "KIAA1279" "CCND2" "WHSC1L1" "KDELR2" "TUBB4B"
[21] "PHAX" "POMP" "LONRF1" "NUCKS1" "CYBRD1"
[26] "TMED5" "BCL2L11" "PTEN" "CEP55" "PPP6R3"
[31] "OTUD3" "PPP1R15B" "MLEC" "FBXO28" "ZBTB18"
[36] "CLIC4" "RAB5B" "SMOC1" "ZFYVE9" "C16ORF70"
[41] "COX10" "NPTX1" "CCDC137" "LDLR" "BTBD3"
[46] "SEC23B" "NABP1" "CBY1" "MAPRE3" "MBNL1"
[51] "ARHGEF26" "USP13" "TGFBR2" "PTPRG" "UBE2D2"
[56] "ERBB2IP" "JMY" "PAPD4" "QKI" "SOX4"
[61] "ENPP4" "PNRC1" "POP7" "HBP1" "UBN2"
[66] "VPS37A" "ATP6V1B2" "RAB11FIP1" "FAM73B" "HABP4"
[71] "HPRT1" "MID1IP1" "FZD6" "MASTL" "TXNIP"
[76] "DSTYK" "BTF3L4" "TNRC6A" "PRNP" "LMLN"
[81] "MSMO1" "SAMD8" "C11ORF57" "PAFAH1B2" "RPRD2"
[86] "TROVE2" "TMOD3" "ATMIN" "TAOK1" "CLCN3"
[91] "NUS1" "MTPN" "CCT6A" "ATP6V1C1" "DPYSL2"
[96] "NFIB" "PRRG4" "SALL3" "LCLAT1" "EDN1"
[101] "ZBTB7B" "SLC38A2" "GPRC5A" "ZNF317" "STX16"
[106] "TNRC6B" "PPP1R14C" "PLEKHF2" "CHIC1" "ZNF711"
[111] "CDADC1" "IGFBP5" "WNK3" "CDK19" "UQCRB"
[116] "MRPL52" "TPP1" "TNFRSF10B" "G6PC" "ZNF800"
[121] "YY1" "RPS27A" "UBB" "THRA" "STX6"
[126] "SNTB1" "SNAPIN" "SERINC3" "RAB14" "PXK"
[131] "PPP6R1" "MAP3K9" "KIF13A" "KCTD10" "HSPA8"
[136] "GMFB" "EOGT" "ELL2" "DLG5" "CCNA2"
[141] "CAPRIN2" "BLCAP" "ARHGAP1" "ANKRD50" "ZFYVE26"
[146] "SECISBP2L" "KLF6" "FOXQ1" "DICER1" "CNOT4"
[151] "OSBP" "PDZD11" "PDRG1" "ZNF24" "SIK1"
[156] "MMGT1" "SNX5" "ZNF12" "KIAA1191" "ZMAT3"
[161] "ZBTB4" "TRIM37" "STARD13" "PTPN4" "POC1B-GALNT4"
[166] "NRBF2" "MAPK1" "MAP7" "GALNT4" "ESR1"
[171] "CLIP1" "CAMSAP2" "ZNF154" "SLC46A1" "PARP1"
[176] "ZNF417" "ATP6V0D1" "UBE2D3" "POLR1B" "PHF12"
[181] "NACC2" "MSANTD4" "LZIC" "CALM2" "ZNF354B"
[186] "SPG20" "RAN" "NIPA1" "KLHL36" "RFT1"
[191] "VPS37B" "RBM20" "GRB10" "UBBP4" "NCAPD2"
[196] "RRAGD" "PRKAA1" "PPIG" "CEP170" "CLEC12B"
[201] "HADHB" "RAG1" "PEX13" "TRIM71" "SLC12A7"
[206] "RFX7" "PIGA" "LEFTY1" "KREMEN1" "CUL3"
[211] "COX20" "ADARB2" "RBM43" "RAB34" "RPF2"
[216] "IPMK" "TRIM4" "ZNF224" "MFF" "TMEM30A"
[221] "SATB2" "RPS6KA5" "RLIM" "SFTPA1" "POGZ"
[226] "MBNL3" "HOXA5" "ENPP5" "EGLN3" "DAPK1"
[231] "CERCAM" "CHEK2" "BRWD1" "BMP3" "ARHGAP12"
[236] "ACVR1" "ACSL4" "ACBD5" "MAVS" "ASB16"
[241] "DAD1" "ZNF620" "ZIC5" "WIPF2" "WASL"
[246] "TSPAN3" "TRPC3" "TCF7L2" "SUN2" "RDH11"
[251] "PURG" "PRUNE2" "MCC" "MB21D2" "LIPA"
[256] "IER3IP1" "HOXD11" "HOXB3" "GNPTAB" "DYNC1LI2"
[261] "DEPDC1" "CFL2" "AKIRIN2" "KLHL21" "ZNF107"
[266] "CDK2AP2" "ZNF678" "RNF11" "RACGAP1" "MYLIP"
[271] "KCNB1" "FGFR1OP" "DLC1" "DCUN1D3" "SRSF2"
[276] "ABCD2" "NF2" "ODF4" "NAA50" "FIG4"
[281] "SF3A1" "CYB5D1" "F2RL1" "CINP" "ADM2"
[286] "RFC2" "WDR31" "GPR82" "NOM1" "POLR2D"
[291] "NARS" "TERF2" "NIP7" "ZBTB8A" "SMTNL2"
[296] "PSMB5" "NKAP" "CYP20A1" "ATF7IP" "RPS15A"
[301] "PDP2" "DUSP18" "CXorf21" "MYH11" "PLA2G12A"
[306] "CDK4" "ROMO1" "LILRA2" "USP32" "PTGR2"
[311] "SLC35E3" "TMCO1" "SLC35E2B" "ACP6" "FAM217B"
[316] "IL23R" "PIGG" "XIAP" "RBM27" "AGO3"
[321] "S1PR2" "ARL17B" "OMD" "MED18" "CCR6"
[326] "C16orf45" "SSTR2" "SLC31A1" "RBM23" "NFE2L1"
[331] "KDELR1" "C4orf36" "FLYWCH2" "SLC38A9" "PLEKHS1"
[336] "GP2" "IRF1" "ANKRD9" "FAM120AOS" "PRR23A"
[341] "SNTB2" "ZNF431" "PRPF4" "ZNF529" "TMEM2"
[346] "RUNDC1" "JARID2" "BTG1" "THAP6" "MOCS2"
[351] "C3orf18" "KBTBD6" "CDCA4" "IFNLR1" "RFXAP"
[356] "KLRD1" "MED8" "IGF2R" "TMTC1" "DTX4"
[361] "FKTN" "RNF125" "FAM114A1" "CHERP"
`hsa-miR-107`
[1] "PLAG1" "BACE1" "CDK6" "MYB" "VEGFA" "HIF1A"
[7] "ARNT" "CDCA4" "CCNE1" "RAB1B" "CRKL" "FBXW7"
[13] "GRN" "NFIA" "DICER1" "DAPK1" "KLF4" "PTEN"
[19] "AXIN2" "CYP2C8" "CHRM1" "NOTCH2" "SAT1" "GUCD1"
[25] "AGO2" "RPL27" "NINJ1" "METRNL" "AGO3" "INSIG1"
[31] "IER3IP1" "ZDHHC4" "AGO1" "CSNK1G2" "MRPL2" "ADD2"
[37] "MRPL12" "C21orf58" "GANAB" "TUBA1B" "SNX8" "DHX16"
[43] "ATXN1L" "TUBB" "BABAM1" "PCSK5" "RPAIN" "PHGDH"
[49] "RPSA" "ZADH2" "TCF19" "FAM207A" "TM9SF1" "COPS7A"
[55] "PSMB6" "WDR6" "GNS" "GPR89B" "TMEM87A" "PRKCE"
[61] "FOXO1" "CDK8" "CAV1" "LATS2" "SNCG" "OPRM1"
[67] "JAK1" "IL6" "CNNM2" "PLEKHA1" "ZDHHC16" "TARBP2"
[73] "MTFR1L" "DYRK2" "FCF1" "ARIH1" "SNTB2" "VPS4A"
[79] "C16ORF72" "RPS6KB1" "SOWAHC" "UBR3" "YWHAH" "NUP50"
[85] "B3GNT2" "ACTR2" "ACVR2B" "SLAIN2" "CALU" "USP42"
[91] "PLEKHF2" "OGT" "TNRC6B" "FGFRL1" "CREBRF" "LCOR"
[97] "SLC30A7" "PAFAH1B2" "CDADC1" "HIC2" "CAB39" "FGF2"
[103] "FZD6" "ZNF449" "CDC42SE2" "NUCKS1" "SETD1B" "PPP2R5C"
[109] "FAM103A1" "SLCO3A1" "MTMR3" "RAB10" "ITGA2" "PIK3R1"
[115] "VCAN" "CAPZA2" "RAD51" "SALL4" "ERN1" "ALDH3B1"
[121] "EFTUD2" "IDH3A" "DOCK11" "ZBTB38" "UBE2Q1" "TM4SF1"
[127] "TBPL1" "STX6" "STK38" "RNF168" "REL" "RAD21"
[133] "MT1E" "JOSD1" "GOLGA8B" "FURIN" "MPLKIP" "SEMA6A"
[139] "CD180" "RPSAP58" "ORC4" "ODF2L" "ZNF606" "DNAJA1"
[145] "ABCF2" "L2HGDH" "POLD3" "SREK1" "RBBP6" "IGSF3"
[151] "FAM98A" "CSNK1G3" "ABL2" "ATG12" "RCC1" "MRPL51"
[157] "YTHDC1" "SRSF1" "SMARCE1" "RIMS3" "PRR14L" "PPIG"
[163] "PHKA1" "PDZD8" "KIF23" "GPCPD1" "G3BP2" "EN2"
[169] "ELK4" "DHX33" "ZNF273" "MCM7" "TRIQK" "PPP2CA"
[175] "MAP3K7" "PAWR" "CSNK2A1" "TRIM35" "NNT" "SLC2A3"
[181] "PPP6R3" "PPIL1" "PER1" "MYBPC1" "EI24" "MPDU1"
[187] "ENPP2" "DST" "FOXC1" "NPY4R" "GNAT1" "BAZ2A"
[193] "ZNF585B" "GSG1" "LRIF1" "TMEM170A" "MIS18BP1" "CCDC83"
[199] "LIN7C" "DECR1" "SALL1" "RUNX1T1" "PURB" "PPP6C"
[205] "PNISR" "PAG1" "NUMB" "HCFC2" "EML4" "EIF1AX"
[211] "ASH1L" "AMOT" "HDDC2" "RSL1D1" "ENTPD1" "FAM229B"
[217] "ZNF100" "DMPK" "SSU72" "DNAJC10" "ZBTB10" "YRDC"
[223] "YIPF6" "YAF2" "UBE2B" "TM7SF3" "TJP1" "TBRG1"
[229] "TAF13" "SUN2" "RRAGC" "RACGAP1" "OTUD7B" "LUC7L"
[235] "DUSP14" "CLIP1" "CDV3" "ATP13A3" "ATG14" "ARGLU1"
[241] "TWF1" "HNRNPA2B1" "CDK1" "ZNF680" "SLC28A1" "DEPDC1B"
[247] "CCNT1" "TGFBR3" "POLDIP2" "LBR" "GNG12" "CPEB3"
[253] "PPP1R16B" "TSC22D2" "TTLL5" "SMARCA5" "HPRT1" "NUS1"
[259] "N4BP1" "C9orf62" "GABRB1" "NACC2" "GPRC5A" "TULP4"
[265] "BTLA" "FAM9C" "GCC1" "KDELR1" "FAM49A" "RS1"
[271] "GLP2R" "TK1" "RPS24" "ANKFY1" "CKMT1A" "ZCCHC14"
[277] "ADORA3" "CYSLTR2" "SYNRG"
`hsa-miR-23b-3p`
[1] "PRAP1" "NOTCH1" "E2F1" "RB1" "PLAU" "MET"
[7] "PRKACB" "PTK2B" "VHL" "TAB3" "TAB2" "CHUK"
[13] "SRC" "PTEN" "DHX57" "CCDC88C" "ACAT1" "ZIC5"
[19] "CEPT1" "KIAA1279" "G3BP1" "BLOC1S2" "CPEB3" "ANKRD17"
[25] "SPTY2D1" "MED4" "STAT5B" "PNN" "ARFIP1" "AKAP11"
[31] "SNRPC" "PCMTD2" "MCFD2" "SOS1" "CATSPERB" "RPS27A"
[37] "MSH6" "RBPMS2" "HK1" "BCL7B" "MED13L" "ATXN10"
[43] "CDC73" "FLNA" "CUL4A" "ZNFX1" "WDR54" "UQCRC2"
[49] "HERC3" "TNRC6B" "CDK2" "RPL19" "ACTN4" "ATP1A1"
[55] "DDX47" "CEP104" "PPM1A" "PPP1CB" "CPSF7" "GNS"
[61] "SORCS2" "LASP1" "CAP1" "RRAGD" "TCF25" "FAM168B"
[67] "BCS1L" "RMND5A" "ILF2" "GAPDH" "ABCF1" "CCT7"
[73] "SLC9A6" "DNAJC5" "KDM1A" "SSRP1" "INPP4A" "SBF1"
[79] "PRPF6" "GNB2L1" "TCP1" "ILVBL" "PI4KB" "AMOTL1"
[85] "ATF7IP" "BCL2L1" "ZMYM2" "GANAB" "IMPDH2" "GJA1"
[91] "COX1" "HIST2H4B" "CDCA8" "DIAPH1" "PLOD1" "HNRNPUL1"
[97] "CRKL" "AP4B1" "RAB5B" "STK11IP" "PSMD14" "CLUAP1"
[103] "CD302" "XPO1" "GNA12" "JAK1" "PPARGC1B" "CYB561D1"
[109] "PRDX1" "ABCC1" "NHP2L1" "AARS2" "UBR3" "RPN2"
[115] "C11orf68" "CPSF3L" "MLLT6" "DDX27" "ITPR3" "SYDE2"
[121] "PRR14L" "SUPT7L" "BBS12" "ATP5A1" "EEF1A1" "GHITM"
[127] "EWSR1" "EP300" "PDCD6IP" "SLC16A1" "DMTN" "CSDE1"
[133] "HIF1AN" "DONSON" "DNMBP" "KLHL2" "RAF1" "KANSL1"
[139] "COPA" "PHF10" "CCNB2" "LBR" "DHX33" "ECH1"
[145] "RPL22" "HNRNPK" "ITFG1" "UNC45A" "C8orf33" "SLC6A15"
[151] "MAP4" "RAD51" "SOCS6" "PSAP" "WWP2" "CLTA"
[157] "ALDOA" "HNRNPL" "TPCN1" "MPV17" "NSD1" "DGCR2"
[163] "CDC20" "PANK2" "USP31" "NMT1" "TSR1" "EIF4A1"
[169] "E2F4" "GTF2I" "NPM1" "EMC1" "ABCC4" "CMTM4"
[175] "ZEB1" "TUSC7" "RUNX2" "TSNAX" "ATXN7L3B" "SESN2"
[181] "TNRC6A" "TNPO1" "ADD3" "ETNK1" "PNRC2" "C2ORF69"
[187] "DCP2" "ZNF257" "RPRD2" "FUT4" "SEMA6D" "PLAG1"
[193] "CA2" "ZNF275" "QSER1" "BRWD1" "MARCKS" "RRAS2"
[199] "HMGA2" "ETS1" "NOTCH2" "HMGB2" "ATG12" "ZNF704"
[205] "ZNF426" "STS" "TMEM170A" "TMED7" "STARD7" "SERINC3"
[211] "SDHD" "PDIA6" "NUFIP2" "NACC1" "KLF10" "CNN2"
[217] "C8orf58" "MGAT5" "HMGCS1" "ZNF485" "ZNF669" "ZNF281"
[223] "UQCRFS1" "POM121C" "CNOT6" "VAV3" "VCAM1" "DSTN"
[229] "ZNF268" "SSR1" "ZNF701" "ZNF578" "ZNF208" "HS2ST1"
[235] "DOCK4" "ZNF138" "KIAA1210" "DNAJC21" "MTAP" "STAMBPL1"
[241] "CEP57L1" "MC2R" "PPIC" "ADAM28" "NOL11" "TOR1AIP1"
[247] "RNF111" "PIGM" "NLGN4X" "MAP1B" "JMJD1C" "ERBB2IP"
[253] "ACSS3" "ZNF273" "RPL7L1" "TRIM59" "ZIK1" "ZCCHC2"
[259] "TNFAIP3" "FAM222B" "LMNB1" "ZNF117" "WEE1" "TPM3"
[265] "RPP14" "PTPN14" "LMAN2" "SWAP70" "ARL6IP1" "BTLA"
[271] "ZNF550" "SLC35G3" "RPSAP58" "HAPLN1" "FBN2" "EN2"
[277] "TNFAIP8" "CRLS1" "NDUFV3" "SOD2" "SNTG1" "S100A7A"
[283] "ZNF319" "TLR6" "THUMPD3" "TBL2" "FOXR2" "FNIP1"
[289] "CELF1" "ZNF253" "ZNF682" "ZNF267" "PTPDC1" "PTGFRN"
[295] "USP5" "TOPBP1" "RNF38" "MMGT1" "RNMT" "ADAM17"
[301] "DYNC2LI1" "CENPM" "BSDC1" "MPP6" "FAM91A1"
`hsa-miR-505-3p`
[1] "SRSF1" "PPP1R13B" "TAF9" "DNAJB9" "CD47" "ANKRD13D"
[7] "SERBP1" "UTRN" "GPLD1" "HNRNPA3" "PRC1" "ANKRD13B"
[13] "PRKCA" "PAICS" "GIGYF2" "HSPA1B" "C15orf39" "MORF4L2"
[19] "TRIM28" "ORC2" "TLE3" "STAMBP" "MAP1S" "ELF4"
[25] "RPL9" "CWC25" "TUBB3" "RRP1B" "MYO19" "SEC13"
[31] "THADA" "CDC5L" "HNRNPF" "FIS1" "DHX9" "FANCI"
[37] "MYBL2" "NABP2" "LIMS1" "DDX6" "TMEM185A" "CTSZ"
[43] "EBNA1BP2" "ALYREF" "TP53BP1" "PJA2" "MTA2" "NUCKS1"
[49] "RUFY3" "OSBP" "FNBP1L" "THOP1" "PUS7" "DROSHA"
[55] "SNAP29" "OGFR" "EPHA4" "HMGN4" "PPP1CB" "TUBB"
[61] "FANCD2" "MKI67" "ZBTB9" "PRRC2B" "PDE4DIP" "YTHDC2"
[67] "MDC1" "NDRG1" "MYH10" "ASB1" "TPD52" "HIST1H4D"
[73] "ZNF511" "RPS15" "HIST2H4B" "UBE2O" "CCT7" "KDM4A"
[79] "BTAF1" "TMOD3" "TPBG" "XRCC6" "RPLP0" "PTCD1"
[85] "FBXO33" "DIP2C" "EEF1A1" "OTUD5" "CSF1" "SUB1"
[91] "NCK2" "FAM160B1" "GID4" "CANX" "ZBTB18" "GAS1"
[97] "EIF1AX" "NBPF8" "GATSL2" "FZD5" "FUT10" "TMEM37"
[103] "TM9SF1" "VMP1" "POLR2D" "BMP2" "BICD2" "HDLBP"
[109] "SLC25A12" "CBWD1" "CBWD5" "PISD" "ACER2" "PNMA2"
[115] "OPN5" "SOX11" "TSC22D3" "KBTBD6" "IL20RB" "UBE2D3"
[121] "SOCS5" "H3F3B" "GJB7" "C5orf64" "BMS1" "BTRC"
[127] "TRIM4" "SYT4" "XIAP" "SALL1" "JARID2" "IGF1"
[133] "GRAMD4" "ELK3" "EIF6" "DDX3X" "TPRG1L" "CCND2"
[139] "BEND4" "RSRC1" "ATG2B" "TNFAIP3" "PRICKLE2" "HOXA9"
[145] "GJD3" "CSNK1A1" "TUBB2A" "REST" "ID4" "YTHDF1"
[151] "UQCRFS1" "TXNRD1" "QSER1" "MYBPC1" "NUDT16" "ACAP2"
[157] "TNRC6C" "IRS4" "FAM89A" "GNL3L" "FUT11" "FAHD2A"
[163] "MICALCL" "TCF7L2" "INTU" "GGCX" "CSE1L" "ZNF652"
[169] "ADRBK2" "ZNF445" "CD226" "TYW5" "TET1" "ZNF208"
[175] "POLG" "TREM1" "TMEM132B" "PTPRJ" "NPTX1" "KCNMB4"
[181] "FBXL16" "SOD2" "ZNF845" "SRXN1" "ZFP64" "VBP1"
[187] "RBM28" "TNPO1" "SMAD2" "PRDM10" "NEGR1" "MCFD2"
[193] "EDEM3" "DGS2" "COL4A1" "CHEK1" "BAHD1" "PET117"
[199] "KLHDC4" "BACE1" "MAZ" "TGFBR2" "DMRT2" "TLK1"
[205] "SLC5A12" "RHOH" "KCNH1"
`hsa-miR-148b-3p`
[1] "HLA-G" "CCKBR" "ITGA5" "ROCK1" "PIK3CA"
[6] "NRAS" "CSF1" "RAB3B" "TRDN" "KLRK1"
[11] "SPINT4" "GFRA1" "MYF5" "AGTR2" "SYNE2"
[16] "RHOF" "OR1A1" "PSG2" "ADAM33" "LCN9"
[21] "SAG" "LAMC2" "PCDHA4" "CLUAP1" "PLXDC2"
[26] "CCNC" "LIPC" "MEP1B" "TEX13A" "NCKIPSD"
[31] "CPNE5" "RAPH1" "YPEL1" "MCM10" "SUMF2"
[36] "GSTCD" "TGM7" "BTNL3" "KLRC1" "CLSPN"
[41] "TUBAL3" "CSTF2T" "FBXW11" "APBB2" "KLHL12"
[46] "ENPP6" "BTBD7" "MRPL28" "EPB41" "LHCGR"
[51] "YPEL4" "PRKD3" "NIN" "ADAMTS6" "IGSF10"
[56] "FLOT2" "DCK" "NOL10" "CDH20" "AKAP11"
[61] "DNAJB4" "C1GALT1" "SLC12A7" "C15orf27" "UGT8"
[66] "DLG2" "TBL1XR1" "USP33" "ZDHHC17" "SESTD1"
[71] "UHMK1" "DLX6" "HAVCR1" "ZCCHC2" "SUMF1"
[76] "CCL11" "DMRT2" "RHOV" "PROX1" "BPGM"
[81] "KHDRBS2" "MKX" "CAPN13" "PDZK1" "PIH1D3"
[86] "PPP1R3A" "CCL17" "IZUMO2" "PDSS1" "CTHRC1"
[91] "ALPI" "CCL19" "MAST1" "NDN" "STS"
[96] "LPL" "LACRT" "ZDHHC15" "GDF9" "RASSF6"
[101] "SMARCA1" "RHAG" "ATP10B" "CALN1" "GPHB5"
[106] "AGGF1" "TPTE2" "APBA2" "TMEM47" "PIK3CG"
[111] "PSG9" "SYNE1" "ZCCHC5" "KCNJ6" "FCAR"
[116] "SSR3" "APBB1" "SPZ1" "HRH4" "PROKR2"
[121] "NLGN4X" "MYOM1" "LOXL1" "STON2" "ACACB"
[126] "RUNX3" "FETUB" "GPR143" "HMOX1" "SLCO4C1"
[131] "TUBA8" "RFX3" "NR3C2" "NCS1" "C1orf168"
[136] "ITSN2" "GMPPB" "MARCH2" "SLC22A5" "RGMA"
[141] "FAM81A" "MTMR10" "FBXO28" "PTGER2" "SLC39A11"
[146] "VPS37A" "LYSMD1" "CYB5R4" "ARL8B" "MECP2"
[151] "HIF1AN" "NPEPL1" "DCP2" "PRKAA1" "LRP4"
[156] "AGO1" "DNMT1" "ABCB7" "PRNP" "C3orf58"
[161] "RNF219" "USP48" "ATP6AP2" "CUL5" "OSBPL11"
[166] "OSBP2" "CA10" "TMPRSS11A" "AVPI1" "CIDEA"
[171] "MORF4L1" "ADAMTS4" "DPT" "PNLIPRP2" "BIK"
[176] "FXYD2" "KCNQ2" "PKP1" "FSCB" "C8orf47"
[181] "IQCG" "LPHN2" "LINC00521" "IL13RA2" "HLA-A"
[186] "C12orf40" "C17orf77" "ROPN1L" "TKTL2" "MTX3"
[191] "TMEM14A" "CKLF" "MAZ" "MUC13" "CPNE4"
[196] "CD300A" "BAX" "SLC32A1" "GDNF" "GTSF1L"
[201] "RNF150" "UTS2" "KCTD14" "NTN1" "SLC22A3"
[206] "SNAI2" "NME5" "IGFBPL1" "IL21R" "ANKUB1"
[211] "SERAC1" "HEMGN" "TPGS2" "CXCL5" "POU4F3"
[216] "ALDH3B2" "HEY2" "INHBA" "MT4" "RPIA"
[221] "KCNJ16" "ASB13" "DSG1" "EYA4" "CPA3"
[226] "C6orf211" "CCL28" "PNPLA2" "RORC" "ABCA13"
[231] "HMGB3" "FOXN4" "SLC25A18" "KIF2C" "SOX11"
[236] "CCDC92" "SLC6A19" "NOX4" "LCA5" "MATN3"
[241] "DNAH3" "BCL11A" "PPP2R3A" "ST6GALNAC5" "TOM1L2"
[246] "AHI1" "TXNIP" "KDM1B" "STEAP4" "CLCN3"
[251] "SNRPD1" "RTN4" "ZPLD1" "CRISP1" "NXPE3"
[256] "ATP7A" "SLC7A11" "LEPROTL1" "BTBD3" "TOMM70A"
[261] "AP4E1" "ND2" "IGSF1" "COX7A2" "RBM8A"
[266] "LARP4" "PCNX" "TUBG1" "H2AFY" "TCF7L2"
[271] "H2AFZ" "KIAA2013" "SYNCRIP" "HMGB1" "GNAI2"
[276] "KLF6" "GLI3" "SRSF10" "NONO" "TACC1"
[281] "SIRT4" "TMEM66" "EML4" "JMJD4" "ALCAM"
[286] "PRKAB1" "ACVR1" "CEP55" "MLEC" "TNRC6A"
[291] "RAB12" "PAPD4" "ARID3A" "SIK1" "CCT6A"
[296] "GPRC5A" "GLRX5" "STX16" "TNRC6B" "ITGB8"
[301] "CEBPG" "SH3PXD2A" "RBM38" "CDK19" "CNOT4"
[306] "ZDHHC6" "TTLL1" "POC1A" "MRPS27" "B4GALT7"
[311] "ZIC5" "WASL" "STX6" "SNAPIN" "SLC38A2"
[316] "SECISBP2L" "RPS6KA4" "RCC2" "RAB14" "PPP6R1"
[321] "MAP3K9" "EOGT" "DDX6" "CCNA2" "ZFYVE26"
[326] "DICER1" "HLA-C" "ETV7" "PATL1" "CDKN1B"
[331] "PDIK1L" "STARD13" "AGO2" "YWHAB" "UBE2D3"
[336] "LNPEP" "GAS1" "RFT1" "VPS37B" "KPNA4"
[341] "RBM23" "AKAP17A" "MYO3A" "FZD5" "RAB34"
[346] "HSP90AA1" "NDRG1" "BMP3" "BAZ2B" "ASB6"
[351] "AGO3" "NPTX1" "SESN3" "OTUD4" "IGFBP5"
[356] "DCUN1D3" "FAM104A" "WNT2B" "FOXP1" "COLEC12"
[361] "AP5B1" "PHACTR2" "PPAPDC1A" "ABLIM1" "SORD"
[366] "PLA2G12A" "IL23R" "CHRFAM7A" "SOS2" "S1PR2"
[371] "KIAA0907" "VGLL2" "JARID2" "DTX4" "FAM212B"
[376] "OVOL1"
`hsa-miR-23a-3p`
[1] "CXCL12" "HES1" "POU4F2" "ATAT1" "IL6R" "PPARGC1A"
[7] "G6PC" "FOXO3" "FANCG" "MYH1" "MYH2" "MYH4"
[13] "PTEN" "PTPN11" "HMGN2" "HIVEP1" "SLC27A4" "CAMKV"
[19] "NLK" "FLNA" "RQCD1" "PKM" "KIAA1551" "ACTN4"
[25] "GNB2" "DDX5" "MYH10" "KLF12" "ZBTB10" "BCAP29"
[31] "PEX26" "BAZ2A" "RPS5" "TCF25" "RPS4X" "TRRAP"
[37] "ASNS" "IMPDH2" "MRPS34" "SSRP1" "GRTP1" "CNOT1"
[43] "KIF20A" "HNRNPUL1" "ITPKC" "KIF22" "CCT5" "SCAMP2"
[49] "PSMC3" "STT3B" "TXNL4A" "CD302" "LEMD2" "FASTKD1"
[55] "FKBP4" "ABCD1" "HIST1H3B" "TNRC6A" "EGLN3" "SLC6A15"
[61] "FAU" "LDHA" "CCL8" "ATP5A1" "C2orf69" "PDCD6IP"
[67] "SLC6A6" "PAFAH1B3" "SEPT2" "GMPS" "PSAP" "UBALD1"
[73] "ADAM9" "KDM3B" "MCU" "HCFC1" "CSDE1" "NUP153"
[79] "GGA3" "USP34" "FASTKD5" "CDH1" "KLF3" "IRF1"
[85] "FAS" "MT2A" "PPP2R5E" "LDHB" "IL8" "APAF1"
[91] "NEK6" "LPAR1" "TSNAX" "ATXN7L3B" "SESN2" "TNPO1"
[97] "ADD3" "ETNK1" "PNRC2" "DCP2" "ZNF257" "RPRD2"
[103] "FUT4" "SEMA6D" "PLAG1" "ZNF275" "QSER1" "BRWD1"
[109] "TOP1" "HOXB4" "LAMP1" "HMGB2" "SPRY2" "MYC"
[115] "ZNF704" "ZNF426" "STS" "TMEM170A" "TMED7" "STARD7"
[121] "SPTY2D1" "SERINC3" "SDHD" "PDIA6" "NUFIP2" "NACC1"
[127] "MCFD2" "KLF10" "CNN2" "C8orf58" "MGAT5" "HMGCS1"
[133] "ZNF485" "ZNF669" "ZNF281" "UQCRFS1" "POM121C" "CNOT6"
[139] "VAV3" "VCAM1" "DSTN" "ZNF268" "SSR1" "ZNF701"
[145] "ZNF578" "ZNF208" "HS2ST1" "DOCK4" "ZNF138" "KIAA1210"
[151] "DNAJC21" "MTAP" "STAMBPL1" "CEP57L1" "MC2R" "PPIC"
[157] "ADAM28" "NOL11" "TOR1AIP1" "RNF111" "PIGM" "NLGN4X"
[163] "MAP1B" "JMJD1C" "ERBB2IP" "ACSS3" "ZNF273" "RPL7L1"
[169] "TRIM59" "ZIK1" "ZCCHC2" "TNFAIP3" "FAM222B" "LMNB1"
[175] "ZNF117" "WEE1" "TPM3" "RPP14" "PTPN14" "LMAN2"
[181] "SWAP70" "ARL6IP1" "BTLA" "ZNF550" "SLC35G3" "RPSAP58"
[187] "HAPLN1" "FBN2" "EN2" "TNFAIP8" "CRLS1" "NDUFV3"
[193] "SOD2" "SNTG1" "S100A7A" "ZNF319" "TLR6" "THUMPD3"
[199] "TBL2" "FOXR2" "FNIP1" "CELF1" "ZNF253" "ZNF682"
[205] "ZNF267" "PTPDC1" "PTGFRN" "USP5" "TOPBP1" "RNF38"
[211] "MMGT1" "RNMT" "ADAM17" "DYNC2LI1" "CENPM" "BSDC1"
[217] "MPP6" "FAM91A1"
`hsa-miR-99b-5p`
[1] "RAVER2" "MTOR" "TANC2" "CNTNAP2" "HIST1H1C" "UBL7" "ALDH1B1"
[8] "H2AFZ" "CHEK1" "DYRK1A" "PLA2G4F" "TMEM127" "IGF2BP1" "DHFR"
[15] "DDX39A" "RPS10" "NPDC1" "ACTG1" "HOXA3" "MFN2" "EDC3"
[22] "WDR48" "CAMSAP3" "SP1" "ND6" "RPS2" "ETV6" "DDHD2"
[29] "OAT" "MCM3" "HK1" "TRPS1" "ACTR1B" "RNF213" "FAM171A2"
[36] "AHSA1" "PIP4K2B" "FAM8A1" "EIF4A3" "ENO2" "EDF1" "EEF2"
[43] "KBTBD8" "SMARCA5" "GRHL1" "PPP1CB" "SMPDL3B" "TMEM30A"
`hsa-miR-4286`
[1] "PDCD11" "LDLR" "HMGA1" "KSR1" "DCTN5"
[6] "KIAA1217" "R3HDM4" "KLHDC3" "FURIN" "ZNF354B"
[11] "TAOK1" "MKNK2" "LYRM4" "ZBTB39" "GPS1"
[16] "TBX15" "TSKU" "RRN3" "TMEM151B" "NSD1"
[21] "SEMA4D" "MAN1A2" "IP6K1" "SAR1A" "RABGAP1"
[26] "PGPEP1" "C2orf15" "GATS" "ADRA2B" "RAPGEF3"
[31] "FCGR3B" "ACBD7" "MRPL30" "SLC5A2" "SCNN1G"
[36] "HOXA13" "ST6GALNAC3" "SEC61A2" "NUDT5" "AHSA2"
[41] "ZNF781" "CLIP1" "ZBTB7A" "TRAF3" "ATG2A"
[46] "ZNF516" "EPB41L1" "SLC6A17" "APLN" "PQLC1"
[51] "TRPC4AP" "HSPA4" "XRRA1" "TP53" "RPS6"
[56] "PRR15" "BBS5" "ASB16" "REL" "GOSR1"
[61] "NFYA" "ATP1A3" "NOM1" "UBXN11" "PRKAG1"
[66] "FBXO18" "ZBTB20" "FTSJ2" "APOL6" "PIK3C2B"
[71] "CLEC2D" "ZNF362" "TMEM109" "SUN2" "SIRPA"
[76] "PSMG1" "CCBE1" "CACNA1E" "ANKFY1" "SCAI"
[81] "TSC22D2" "TMSB4X" "ATP13A4" "RGP1" "CDCA4"
[86] "CYYR1" "RIMS3" "ZNF35" "GPR55" "PEX16"
[91] "MAPK1" "TNPO3" "FPGS" "KHSRP" "PGK1"
[96] "ZFP64" "ZNF79" "DIRAS1" "SLFN5" "CLDN1"
[101] "SLC39A13" "SREBF1" "RIMBP2"
`hsa-miR-324-5p`
[1] "SMO" "GLI1" "TNKS" "RAB6A" "PUM1" "KIAA0907"
[7] "FAM43B" "KIAA1462" "ZMYND11" "PXDN" "TAX1BP3" "SRRM1"
[13] "PPIAL4G" "HIST2H3A" "PSMD2" "PSMA4" "RPS2" "APOF"
[19] "HSPD1" "HNRNPH2" "RAPH1" "WHSC1" "PAX3" "ASF1B"
[25] "PPIA" "AGO1" "NME3" "TP53" "TBCB" "HMGXB3"
[31] "TUBA1B" "TUBA1C" "TUBA1A" "RPL27" "PA2G4" "TIMELESS"
[37] "WIZ" "GNB2L1" "TCF7L2" "ANAPC13" "FLNA" "VPS51"
[43] "PALM" "EDC3" "MDC1" "SCD5" "DNAL1" "PSMD11"
[49] "SEC23IP" "PPM1F" "YWHAH" "LACC1" "SEPT8" "CCND3"
[55] "LDHA" "FOXC1" "RPL37" "HSPA1B" "OSTC" "RBBP4"
[61] "CKB" "RARS" "NANS" "NELFB" "UNKL" "MZT2A"
[67] "AHNAK" "SLC39A10" "H3F3B" "PSMD4" "ITPR2" "KIAA0196"
[73] "ALDOA" "ATXN2L" "AK3" "FBL" "PKD1" "COX5A"
[79] "DBT" "CTTNBP2NL" "SARS2" "SLC26A2" "PFAS" "NUP188"
[85] "MTHFD1" "SPEN" "PARM1" "ASS1" "GNB2" "COL14A1"
[91] "PGAM1" "NDUFS1" "ATP5B" "CDS1" "RPL36AL" "PACS1"
[97] "HNRNPL" "UBE2I" "RELA" "ITM2C" "TUBGCP6" "DDX11"
[103] "TRAFD1" "DAP3" "ELOVL5" "HTT" "NKX2-5" "XPO6"
[109] "MPI" "STXBP4" "ABCC4" "LARS2" "SEC61B" "PIN1"
[115] "DYRK1B" "ACIN1" "MID2" "SAP18" "RAB11FIP1" "AGAP1"
[121] "TRPC4AP" "PSME1" "RAB1B" "NSMF" "VANGL1" "MSH6"
[127] "CS" "ACTB" "BOP1" "TCOF1" "MAPKAPK2" "POLR2A"
[133] "PSMC5" "BIVM" "MKLN1" "RAD51D" "GMNN" "PGK1"
[139] "PDXP" "TUBB" "GTF3C1" "MYO1C" "TIMM50" "CENPB"
[145] "MEA1" "BTN3A1" "POLR3H" "ANXA7" "COPS3" "SYNGR2"
[151] "ANXA6" "DEAF1" "CLPB" "RPP30" "ARID5A" "CBS"
[157] "SLC25A3" "ATP5H" "ARHGEF10L" "CELF2" "HSD17B4" "ARF1"
[163] "DNAJC11" "USPL1" "BAI2" "ARFGAP2" "CLN6" "SNX7"
[169] "SF3B2" "CUEDC2" "TMEM129" "TRAP1" "TUFM" "UBL5"
[175] "IPO5" "NUP160" "GID8" "DDX20" "WBP2" "POLE"
[181] "BTBD2" "CRY1" "UBA1" "GANAB" "LDHB" "DYRK1A"
[187] "RUSC2" "ARPP19" "MAZ" "RER1" "NUP85" "TRERF1"
[193] "NFIX" "SPOPL" "POLD1" "KLHDC3" "MYADM" "PSME3"
[199] "SMAD2" "MTMR12" "ACTN4" "CDC123" "KCNG1" "HNRNPA1"
[205] "SCARB1" "FAM83H" "SOBP" "UBE2S" "COL6A1" "PMS2"
[211] "AARS" "HOXA9" "MYOD1" "PIAS4" "PTK7" "POTEG"
[217] "CHCHD10" "SMARCD2" "KIF3B" "CACHD1" "TUT1" "C8orf33"
[223] "ARNT" "PRPF8" "RAP2B" "TBC1D10B" "PAK4" "DEF8"
[229] "SCD" "ZIC5" "ESD" "PDRG1" "SAP30BP" "MRPL14"
[235] "RNF26" "ZBED1" "GEMIN5" "GIGYF1" "TMEM8B" "ARID1B"
[241] "CFL1" "TMEM63B" "USP16" "PPP1R18" "TACC3" "ARID1A"
[247] "METAP2" "SERTAD2" "TRIM23" "CHIC1" "UGCG" "SLITRK4"
[253] "MEMO1" "NSMCE1" "PISD" "YOD1" "OPRL1" "KIAA0408"
[259] "SGOL1" "GNB1" "FOXO1" "TMCC1" "NSUN3" "DAZAP2"
[265] "LRRC47" "ZNF747" "POLM" "UGT8" "KLF7" "UBXN11"
[271] "NFATC1" "CLMP" "HRH1" "PCDH11X" "PCDH11Y" "RBM23"
[277] "CYP20A1" "VMAC" "RAN" "ARID5B" "MGAT5B" "IGDCC3"
[283] "AMZ1" "NEUROD2" "TOM1" "ADORA3" "CRTC1" "GYS1"
[289] "NEBL"
`hsa-miR-365a-3p`
[1] "CCND1" "BCL2" "IL6" "BAX"
[5] "NCOA4" "IMPA1" "SCARB2" "TUBB4B"
[9] "SRP68" "CALU" "OSBP" "VANGL1"
[13] "ZCCHC7" "KLHL12" "HDLBP" "NOLC1"
[17] "TRIM16L" "ANKRD12" "AIMP2" "STK16"
[21] "MCMBP" "TMEM167B" "PPP2R5E" "KLHL15"
[25] "GPBP1" "LIMA1" "PRKACA" "NUFIP2"
[29] "GATAD2B" "MTA2" "POLR1B" "USP22"
[33] "PAX6" "CDC25A" "ACVR1" "NUBP1"
[37] "SNRK" "MYLIP" "BTF3L4" "TMOD3"
[41] "CDS2" "PCMTD2" "RAC1" "GALNT4"
[45] "POC1B-GALNT4" "LUC7L2" "SLC2A3" "MAX"
[49] "KRAS" "SHC1" "STXBP2" "AKAP12"
[53] "ACOX1" "PCDH10" "VAMP3" "CHD8"
[57] "AKT1" "WDYHV1" "PHACTR2" "UBL3"
[61] "ZWINT" "XPR1" "ABI2" "SLC7A14"
[65] "SREBF2" "RHEBP1" "CES3" "COMMD5"
[69] "YRDC" "ZNF148" "VGLL4" "UBB"
[73] "SGK1" "REL" "NKIRAS2" "TSPAN1"
[77] "MCOLN2" "GXYLT1" "FOXK2" "DNAJB4"
[81] "KANSL1" "PADI3" "KPNA1" "G6PC"
[85] "NPM3" "DENND1B" "FAM76A" "DOK2"
[89] "SFT2D2" "XPO4" "ANKRD11" "PANK3"
[93] "UBBP4" "KLRD1" "NOL9" "THBS2"
[97] "ZNF675" "DNAJC10" "NUCKS1" "C7orf55-LUC7L2"
[101] "ZNF254" "ZXDA" "ZBTB41" "YTHDF1"
[105] "SIX4" "CBFB" "ANAPC16" "TLR3"
[109] "ZNF644" "ADM" "DEPTOR" "APOL6"
[113] "ADCYAP1R1" "TMCO1" "SLC43A3" "IFNLR1"
[117] "CYB561D1" "SPOCD1" "MINOS1"
`hsa-miR-30d-5p`
[1] "GNAI2" "TP53" "CASP3" "SMAD1" "SNAI1" "EZH2"
[7] "GPR78" "RUNX2" "FAM60A" "EXOC2" "RPUSD4" "FEM1B"
[13] "IRF2" "SENP2" "TAF1C" "KLF14" "HOXA11" "DENND5A"
[19] "AGO1" "SMEK1" "MAZ" "AGO2" "RREB1" "ZNF609"
[25] "TAB1" "ADAP2" "ADC" "COPS7A" "HAGH" "MTHFD2"
[31] "RPLP0" "MCL1" "RAB35" "SAMD4B" "FNIP1" "SLC27A1"
[37] "HSPA1B" "SRSF9" "RPN2" "HDHD3" "MAP1B" "NR2F6"
[43] "RPS17" "HNRNPH1" "C10orf137" "POLR3H" "KCTD12" "FBN2"
[49] "MACF1" "DROSHA" "REXO1" "ZNF227" "CARS2" "MSL2"
[55] "NMT1" "FKTN" "YKT6" "ATP1A1" "SGTA" "MED28"
[61] "ZBTB4" "SOCS1" "BCL9" "PCGF5" "KIF11" "LCOR"
[67] "SLC35C1" "TFDP1" "KPNA6" "S100PBP" "FOXG1" "TNRC6A"
[73] "PSMD7" "RNF138" "LRRC8B" "LDLR" "ZNF507" "ZNF543"
[79] "PCMTD2" "HIC2" "LCLAT1" "EML4" "ASB3" "SLC35G2"
[85] "FBXO45" "SEC24A" "SFXN1" "SOBP" "SOX4" "ENPP4"
[91] "CD2AP" "SP4" "PEG10" "FAM91A1" "RAD23B" "KIF5B"
[97] "NFAT5" "ZNF264" "STRIP1" "CEP350" "IER5" "MTR"
[103] "ZBTB39" "STX12" "WDFY2" "TPRG1L" "RNF220" "JDP2"
[109] "PLEKHO2" "GLCE" "IL21R" "PAPD5" "ZNRF1" "RNF135"
[115] "GALNT1" "LRRC8D" "MAST3" "ARID3A" "RRM2" "IFNAR2"
[121] "NRBP1" "RASGRP3" "PLXNA1" "GAB1" "PPARGC1B" "PRDM1"
[127] "KLHDC10" "PHTF2" "DBF4" "MTDH" "JADE3" "ADO"
[133] "LYPLAL1" "RAP1B" "MKRN3" "IREB2" "DHX40" "RAB10"
[139] "XPO1" "SETD5" "N4BP2" "MFAP3" "FAM8A1" "SERPINE1"
[145] "NAPG" "TBPL1" "UBE3C" "CBX3" "TMED2" "CCNF"
[151] "CBX2" "CDC7" "MTF2" "SAE1" "ZNF460" "FOXN2"
[157] "FYTTD1" "MIER3" "BAG4" "MZT1" "ZXDB" "H6PD"
[163] "NOTCH1" "KPNB1" "ATG2B" "ATG5" "ATG12" "BNIP3L"
[169] "BECN1" "MYC" "TGFA" "CHST15" "SEC61A2" "ROCK2"
[175] "NCOA3" "GNA13" "TSPYL1" "PGGT1B" "PPP2R1B" "ZDHHC20"
[181] "VASH1" "SOCS3" "SLC7A5" "PPP1R15B" "PIK3C2B" "PHF13"
[187] "NAP1L1" "NACC2" "MARCKSL1" "MAPK8" "LMBR1L" "LARP1"
[193] "KREMEN1" "HHIPL1" "GOLGA8B" "AZIN1" "ARPP19" "ALG9"
[199] "AKIRIN1" "PTP4A1" "ADPRHL1" "POLR3E" "IFNE" "MTRNR2L10"
[205] "CSNK1G1" "CAND1" "TOMM5" "GIGYF1" "PGPEP1" "CXCL11"
[211] "FAM81B" "SKIDA1" "HABP4" "DDAH1" "SIKE1" "GTF2E2"
[217] "PGM3" "PBRM1" "KBTBD6" "FOXA1" "ELOVL5" "VPS33A"
[223] "SRPR" "SIX4" "PPP3CB" "PICALM" "PDCD10" "LIFR"
[229] "FYCO1" "FRS2" "DCUN1D1" "CELSR3" "NDUFA12" "QRFPR"
[235] "ST3GAL5" "UHRF1BP1" "SCML2" "MYLIP" "MSANTD4" "FANCF"
[241] "B4GALT5" "OPHN1" "STRN" "MARCH4" "PLSCR1" "SERPINC1"
[247] "SEMA6A" "MED29" "BAHD1" "STX16" "PRKAR1A" "CREM"
[253] "CCDC71L" "ATP2A2" "APLP2" "ADAM9" "MRO" "MOGAT1"
[259] "SLFN5" "SHROOM3" "ZSCAN29" "ZNF200" "ZMYND8" "ZFAND5"
[265] "ZCRB1" "VPS41" "VAPA" "USP37" "UBXN4" "UBN1"
[271] "TXNDC5" "TWF1" "TRIM23" "TNFRSF10B" "TBC1D10B" "TAOK1"
[277] "TANK" "TAF4B" "STAU1" "SOX12" "SLC4A7" "SLC38A7"
[283] "SH3PXD2A" "SH3GL1" "SRSF7" "SETD3" "SBF1" "SACS"
[289] "RPA2" "RNF122" "REV3L" "PTAR1" "PREPL" "PPTC7"
[295] "PPP1R2" "PPP1R12A" "PNMA1" "PER2" "PCDH10" "PAWR"
[301] "OTUD4" "NDEL1" "MYBL2" "MLXIP" "MIB1" "MIA3"
[307] "MARCH6" "LPCAT1" "LIN7C" "LIN28B" "LHFPL2" "LCP1"
[313] "KLF10" "EPG5" "JOSD1" "KDM3A" "JAK1" "IQCB1"
[319] "IP6K3" "IL1A" "IKZF2" "GOLGA1" "GXYLT1" "GCLC"
[325] "GCSAM" "FUCA1" "FANCL" "FAM104A" "ERLIN1" "EPB41"
[331] "ENTPD1" "EED" "EDC3" "DYNLT3" "DCTN4" "CREG1"
[337] "CPEB4" "CLCC1" "CHD1" "CDC37L1" "C8orf76" "C7orf60"
[343] "C7orf43" "KIAA0226L" "BTBD7" "BTBD1" "CFDP1" "B4GALT1"
[349] "AVL9" "ATM" "ANKRA2" "AFF4"
`hsa-miR-100-5p`
[1] "PLK1" "EGR2" "ID1" "FGFR3" "MMP13"
[6] "ATM" "IGF1R" "BMPR2" "CTDSPL" "FLT1"
[11] "MTOR" "FOXN2" "SREK1IP1" "YWHAE" "RPL5"
[16] "MAP7D1" "NOP2" "CCNG1" "SMAD7" "MAPK6"
[21] "UBE2E3" "LIX1L" "GNA13" "RLIM" "ATP2A2"
[26] "KPNA2" "HIST2H2AA3" "YTHDC1" "ZNF511" "BAZ1B"
[31] "UBA2" "FOXP1" "APEX1" "CUL2" "CCNYL1"
[36] "ORC2" "PANK3" "MAPK1IP1L" "MRPS33" "IARS"
[41] "RHPN2" "CBX3" "NDUFC2" "TSC22D1" "H3F3A"
[46] "FBXL15" "PFN2" "MKLN1" "MITD1" "RPS8"
[51] "SLC17A8" "NSF" "PRRC2C" "BCL10" "QSER1"
[56] "FAM221A" "RAB33B" "DCAF6" "RARS" "KATNBL1"
[61] "CYTB" "ATAT1" "SERBP1" "N4BP2" "RPL39L"
[66] "PTP4A1" "PSMA2" "MAP4" "UBN2" "TAPBP"
[71] "EDEM1" "ALG3" "FXN" "TEX264" "TCP1"
[76] "NDE1" "NFIA" "RPL36A" "GNG5" "RIOK2"
[81] "H2AFV" "S100A10" "ACSL3" "DAZAP2" "PCBP2"
[86] "RAP2C" "C21orf91" "SLMO2" "PTPN9" "AP3M1"
[91] "DDAH1" "HSPA14" "RPS27" "UNC50" "SEPT10"
[96] "USP1" "KLHL15" "ATP5A1" "XRCC5" "SNRNP27"
[101] "CAPNS1" "OXCT1" "QKI" "MORF4L2" "VCP"
[106] "H2AFY" "ALDH9A1" "OXA1L" "SGTB" "ANAPC11"
[111] "PSMG2" "EEF1A1" "INSIG1" "SNX4" "ATP1B3"
[116] "SAP30L" "DPY19L4" "RPL7A" "RPL19" "NDUFA9"
[121] "CTDSPL2" "GFOD1" "GRB2" "GTF2H1" "RRM2"
[126] "ATP6AP1L" "TM9SF3" "SMG1" "ITM2B" "PSMA5"
[131] "MAFG" "DNMT1" "UBQLN1" "CUL1" "SEPSECS"
[136] "COX5A" "PCBP1" "ARPP19" "RPL15" "UBB"
[141] "RPL10A" "RPL26" "CIRH1A" "LRRC41" "APBA3"
[146] "HMGN1" "VPS45" "TMED4" "WDR4" "ACTB"
[151] "ORMDL1" "GDE1" "EIF5A" "EIF5AL1" "SET"
[156] "DEAF1" "MED12" "ATP5L" "TERF2IP" "ABLIM1"
[161] "CCZ1B" "SRD5A3" "PRDX1" "NUDCD2" "GTPBP1"
[166] "ANAPC1" "NTAN1" "PNRC1" "CAMKK2" "DOLK"
[171] "RPLP1" "LIN28B" "CDC73" "PIKFYVE" "GOSR1"
[176] "SAT1" "PTPLAD1" "RAB5C" "ORC5" "LDHB"
[181] "BECN1" "KDELR2" "HIST2H4B" "RCN2" "ACTR1B"
[186] "CREBBP" "NLRP3" "MBIP" "YBX3" "SMCHD1"
[191] "RPL21" "UBXN2B" "C9orf66" "HIST1H4C" "SOGA1"
[196] "RPS15A" "HMGB1" "RPL7" "SF3B3" "JPH1"
[201] "MARC1" "CUL5" "DCBLD1" "AGPAT3" "FARSB"
[206] "NDUFA2" "RPL10" "RPL31" "DDX21" "RPL14"
[211] "XRCC6" "COL4A1" "PATZ1" "RB1" "PAPSS1"
[216] "PAFAH1B1" "RPL7L1" "RPS15" "NIP7" "CTC1"
[221] "EWSR1" "MTO1" "ATP1A2" "COX2" "KANK1"
[226] "RAD51C" "WTIP" "ODC1" "IGF2" "AKT1"
[231] "SMARCA5" "HS3ST2" "NCOR2" "HOXA1" "ZNF215"
[236] "THAP2" "KBTBD8" "FKBP5" "GRHL1" "PPP1CB"
[241] "ESR1" "CYR61" "RAP1B" "SMPDL3B" "TMEM30A"
`hsa-miR-24-3p`
[1] "FEN1" "CDK4" "CCNA2" "AURKB" "MYC" "E2F2"
[7] "NOTCH1" "DHFR" "MAPK14" "TRIB3" "HNF4A" "ACVR1B"
[13] "MLEC" "CDKN2A" "BRCA1" "POLD1" "CDKN1B" "KHSRP"
[19] "NFAT5" "DND1" "TGFB1" "FURIN" "FAF1" "ZNF217"
[25] "ST7L" "VRK1" "NOP56" "TBPL1" "TNPO3" "SNRPB2"
[31] "DDHD2" "THOP1" "UBE2C" "GNPAT" "METAP2" "KIAA0020"
[37] "UGDH" "URM1" "GTF2E1" "MED22" "USP10" "FKBP1B"
[43] "SCML1" "CNDP2" "MCM10" "TOP1" "H2AFX" "TOMM22"
[49] "HBQ1" "PRIM1" "PSMD1" "AUNIP" "NARF" "MALSU1"
[55] "TCEA3" "ADRM1" "AGFG1" "ACD" "RCE1" "SUMO3"
[61] "CYP20A1" "C18orf56" "MIS18A" "GLYR1" "NAE1" "ACTL6A"
[67] "NCBP2" "SLC29A4" "PHF16" "GYG2" "SLC7A2" "EXOSC8"
[73] "TDRP" "R3HDM4" "DCAF4" "TAF15" "VPS25" "NR0B2"
[79] "NASP" "STRADB" "MTF2" "PHOSPHO2" "ATAD3A" "CCDC59"
[85] "VPS35" "PAF1" "CIRBP" "S100P" "ARHGEF7" "PROSER1"
[91] "PDLIM7" "KIAA0100" "TOMM34" "CTCF" "EIF4G3" "SLC52A2"
[97] "KHNYN" "ADD1" "ZBED1" "KLHL23" "SULT2A1" "LSM12"
[103] "PDPK1" "CARD10" "PPM1F" "NRIP1" "ARHGEF18" "FNTB"
[109] "PAK4" "KPNA6" "BCL2L2" "PSTPIP2" "ACACA" "MATR3"
[115] "PTPLAD1" "TSPAN14" "RAP2C" "MIDN" "CCDC58" "LAPTM4B"
[121] "PPP3R1" "ZNF813" "MAGI1" "ZCCHC14" "PTGFRN" "SCML2"
[127] "DNAJB12" "NUP54" "SESN1" "SLC35B2" "AGPAT3" "UBD"
[133] "RRM2" "BCL2L12" "MBD6" "OXSR1" "PER2" "UNG"
[139] "RRP12" "CWC27" "SRRT" "PACSIN3" "ALG5" "SLC2A3"
[145] "MRPS24" "EIF2S3" "GTF3C2" "FAH" "ARL1" "MED16"
[151] "MED24" "CCAR1" "DUS1L" "BEX1" "MRPL40" "EIF4H"
[157] "DCP2" "ABCE1" "UBE3A" "TYW3" "UQCC" "NKD1"
[163] "NFKBIA" "AK3" "CDK1" "HSF2" "CDCA7" "TNIP2"
[169] "AKAP7" "TUBGCP2" "POLR2D" "FBXO34" "STK35" "CTDSP2"
[175] "C8orf33" "IQCB1" "RHOT2" "ALDH5A1" "VHL" "SLC11A2"
[181] "GBAS" "SLC5A6" "NEK6" "SLC7A1" "GGA2" "ADPGK"
[187] "FZD4" "AAMP" "PLIN3" "LLGL1" "KLHDC3" "C15orf39"
[193] "MARCKSL1" "C1orf106" "ADD3" "SNTB1" "CMTM4" "TMTC4"
[199] "GLUL" "TMEM209" "LBR" "LIMD1" "SPIN4" "ZNF264"
[205] "VGLL3" "BCL2L11" "DEDD" "CD34" "TMED7" "E2F3"
[211] "ZNF317" "STX16" "DHFRP1" "CHEK1" "NOTUM" "ABCB10"
[217] "CCL2" "OARD1" "PCGF6" "SNRPD3" "CTDSP1" "MAK16"
[223] "RNF144A" "TM9SF3" "C15orf57" "COMMD9" "SLC25A15" "NOP14"
[229] "CHD8" "OGFR" "ALG1" "PCK2" "SERGEF" "ANPEP"
[235] "ITFG3" "PSME3" "PRKRIR" "AP5M1" "HMGB2" "TNFAIP3"
[241] "CSTF3" "FOXQ1" "BTBD3" "PA2G4" "ZMYND19" "CHFR"
[247] "CCNB1" "ERBB3" "NEDD4L" "NETO2" "LAMTOR3" "MRPL27"
[253] "COPS7A" "DSC2" "DHCR24" "RPL7L1" "KIAA0195" "KIAA1967"
[259] "HIC2" "DTL" "NUBPL" "GMFB" "PLAGL2" "CMTM3"
[265] "CSK" "MMS19" "MRPS22" "RFWD2" "NET1" "GUCD1"
[271] "RALA" "AK4" "KCNJ14" "JARID2" "BRD8" "PIM2"
[277] "GFOD1" "HDAC1" "WRB" "TMEM194A" "YOD1" "RNF11"
[283] "RNF2" "FZD5" "E2F1" "CORO1A" "UBC" "MCM4"
[289] "PDXK" "PCNA" "PTPN9" "PTPRF" "SH3PXD2A" "ARHGAP19"
[295] "RPS7" "EXOSC1" "AMPD2" "RANBP1" "RPRD2" "DARS2"
[301] "RPS16" "DEPDC1" "DDX5" "BCL7A" "SNX12" "GORASP2"
[307] "RIF1" "EEF1A1" "CCNG1" "IKBKAP" "ATP5B" "GCLM"
[313] "DCAF10" "S100A8" "MXI1" "XIAP" "NOS3" "INSIG1"
[319] "CYP11B2" "REG4" "MEN1" "LDHA" "LDHB" "JPH2"
[325] "DYRK2" "MAP3K9" "SSSCA1" "HMOX1" "PSAP" "ABHD2"
[331] "POLR3D" "TAOK1" "EIF5" "UBE2K" "ASB6" "ZXDB"
[337] "BZW1" "MT1E" "MMP14" "AGPAT2" "IFNG" "FGFR3"
[343] "TACC3" "MAFB" "CCND1" "NCSTN" "IFNR" "WNT4"
[349] "NDST1" "RPS6KA5" "TTLL7" "ARHGAP39" "YRDC" "NEGR1"
[355] "TMEM173" "HKR1" "SETX" "UCK2" "TOR2A" "PHAX"
[361] "GRINA" "GBA2" "FSCN1" "FBLIM1" "EMP1" "DVL3"
[367] "DDN" "CRTAP" "CCDC117" "C17orf49" "B3GNT2" "AMOTL2"
[373] "STEAP3" "CLN8" "SRCIN1" "UGCG" "HNRNPA1" "DUSP7"
[379] "NCOA5" "NHS" "POGZ" "IL17REL" "TMEM241" "MRPS16"
[385] "ATF3" "GABRB3" "KLF17" "CD3D" "SUMO1" "SEPHS1"
[391] "TMEM33" "PLIN5" "LY6G5B" "GIGYF1" "SCAMP2" "HDDC2"
[397] "KLHL15" "AURKA" "ZXDA" "LSM14A" "IDS" "LIMS1"
[403] "CRISPLD2" "PACS2" "HIST3H2BB" "NIPA1" "KIAA1210" "CRY2"
[409] "ZNF783" "GPR55" "NTPCR" "RFTN2" "LRRTM2" "POLA2"
[415] "PRRG4" "LRIG2" "LEPROTL1" "ZNF730" "SLC1A5" "TNFRSF13B"
[421] "IMP4" "NXPE2" "LINC00632" "DNAJB13" "ACAA2" "CISD2"
[427] "PRR11" "ZNF430" "RAB11FIP1" "HM13" "ZBTB3" "TRAF3IP1"
[433] "GSDMA" "KCNE4" "OSBPL10" "APPL1" "PAPOLA" "ZNF878"
[439] "CINP" "CRCP" "ULBP3" "EMP2" "PIGR" "SCD5"
[445] "GPR82" "SNRPD1" "CCL16" "SPATA5" "NARS" "PDE6B"
[451] "MTL5" "GRWD1" "ZFYVE9" "SVIP" "SORD" "SMTNL2"
[457] "PRICKLE1" "MYH9" "MOB1A" "KIF1C" "DTD2" "CDC73"
[463] "XPNPEP3" "YTHDC1" "ZNF621" "ZMAT2" "APTX" "DENND6B"
[469] "TRAF3IP2" "C19orf35" "C1QTNF6" "MINOS1" "POPDC2" "TAF1B"
[475] "SPPL2A" "YME1L1" "STRN3" "SRRD" "SHOC2" "SGTB"
[481] "RBM3" "PARP2" "OSMR" "MSANTD4" "MED28" "MDM4"
[487] "IGF1" "C4orf32" "C11orf84" "ZNF581" "ZNF556" "LINC00346"
[493] "PRPF6" "GRK4" "TFDP2" "DSN1" "ERO1L" "PGBD5"
[499] "R3HDM2" "MCM9" "ATP6V1A" "SSR1" "ZNF8" "ZMYM1"
[505] "YWHAZ" "TXNDC16" "TMEM192" "TIAL1" "SNTN" "RASSF9"
[511] "PDE7A" "PAFAH1B2" "OR7D2" "IKZF3" "TOR1AIP2" "WWTR1"
[517] "PLEKHA2" "DNAJC10" "ZFP30" "PI4K2B" "ARSK" "C17orf75"
[523] "MBOAT1" "CCDC122" "SPTLC3" "SELPLG" "ZC3H12B" "NECAB3"
[529] "TLN1" "RBMS2" "IER5" "HINT1" "GGCX" "EPB41"
[535] "EMC7" "AAK1" "ALDOA" "AVL9" "ZKSCAN1" "AP5B1"
[541] "CPE" "TSC22D2" "KCNK2" "PTPLAD2" "ZNF566" "LAX1"
[547] "COX20" "ATAD3C" "SLC35E2B" "NOL9" "ACP6" "XRCC2"
[553] "FAM217B" "NFX1" "PDE12" "PTDSS2" "DNPEP" "IGSF6"
[559] "TMEM19" "EHD2" "TWSG1" "IRAK3" "MOCS3" "ZBTB8B"
[565] "ZBTB16" "WDFY2" "TAB1" "SNAP29" "SHROOM3" "SAMD5"
[571] "RASGRP3" "RAD54L2" "PTAFR" "PRR13" "PHLDA3" "PCYOX1"
[577] "NUP43" "NDUFA4P1" "GPC4" "FAM177A1" "EMC2" "DUSP19"
[583] "DRAXIN" "CSTF1" "BMP7" "HIATL2" "RABAC1" "ARL17B"
[589] "OLR1" "EIF1AD" "ZNF623" "PDLIM5" "CNNM3" "THEM4"
[595] "TMEM216" "ZNF786" "APOBEC3F" "HEXA" "DBF4" "MESDC2"
[601] "LIAS" "SLC19A3" "CRIPT" "ESF1" "YES1" "XKR4"
[607] "WDR55" "WDR17" "TMEM236" "TBCCD1" "SLC33A1" "RBL1"
[613] "NIPAL1" "NFE2L1" "MTHFD1L" "LONRF2" "KIAA1456" "ING1"
[619] "HEYL" "GMPS" "GMEB1" "EXOSC2" "ESYT2" "ERGIC1"
[625] "DYNLL2" "C12orf49" "APOOL" "RAET1E" "KIAA0754" "SSR3"
[631] "BAZ2B" "WIZ" "ZKSCAN3" "TAF8" "CEP57L1" "KCNK5"
[637] "ELP2" "REPS2" "SYNRG" "TMEM105" "LYRM4" "ZSCAN22"
[643] "SLC9A7" "SHISA2" "BVES" "STX4" "SUGT1" "SLC16A13"
[649] "HOOK3" "UHRF1BP1L" "NICN1" "SFT2D2" "MED17" "PTGIS"
[655] "RBM22" "PCDHB2" "SS18" "DNAJC3" "MAPKAPK5" "CLSTN1"
[661] "TMEM41B" "ATP6V0E1" "RPL37A" "DNA2" "AGPAT6" "FOSL2"
[667] "CBY3" "RILPL1" "C6orf25" "FBXO36" "PMPCA" "PLA2G4A"
[673] "TRPM6" "STIL" "APOL2" "MOB3A" "PCDHB11" "PLEKHS1"
[679] "ZNF70" "AEN" "ATP6V0A2" "PLEKHH1" "FANCF" "ZNF490"
[685] "DCAF7" "SIK2" "VPS8" "PDE11A" "POU2F3" "CRX"
[691] "BRMS1L" "IGF2R" "S1PR2" "KIF18B" "GJD3" "ZSCAN29"
[697] "AKAP5" "TAF1" "RBBP4" "SGPL1" "AGO3" "ZNF124"
[703] "RBBP9" "RNF24" "APAF1" "GTF3C6" "VCPIP1" "PPM1D"
[709] "NUDCD2" "NDUFA7" "SLU7" "TCF23" "CDKAL1" "MALL"
[715] "DARS" "INMT" "ANKRD9" "ZNF284" "POLR1B" "ULK2"
[721] "GREB1" "KIF3A" "TRUB2" "HECTD3" "GLRX2" "GINM1"
[727] "PEX2" "PPTC7" "SNX1" "NDRG1" "TTC9C" "CLEC7A"
[733] "SRP19" "SLC1A2" "HSD17B12" "COL8A1" "EMC3" "RDH10"
[739] "ATP1B4" "CYP51A1" "RAP2B" "NAV1" "ATL3" "ZNF260"
[745] "MRO" "CDH7" "TNFSF15" "ZNF451" "ZNF708" "ZNF107"
[751] "CPSF2" "PCNP" "PDF" "GATA6" "ITGB3" "KLLN"
[757] "TMEM239" "MYPN" "ANAPC16" "SCUBE3" "RMDN1" "RHOF"
[763] "HUS1" "OSBPL2" "ZDHHC20" "AKIP1" "ZNF281" "GSTO2"
[769] "TMEM70" "QPCTL" "OTUD7B" "NUDT7" "HIST1H2BJ" "ZNF17"
[775] "COX6B1" "ZNF286B" "STK4" "SIT1" "PRKCA" "EPG5"
[781] "DBR1" "ALDH6A1" "ADAM17" "POLL" "LRRC10" "ACOX1"
[787] "ESCO1" "LIPG" "RBM48" "CASP10" "KIAA0101" "KAZALD1"
[793] "YPEL1" "NT5C1A" "CPT1A"
`hsa-miR-574-5p`
[1] "FOXN3" "LCOR" "SLC7A2" "ESCO2" "CCDC88C"
[6] "MGRN1" "LONRF1" "SCD" "HIAT1" "SH3BP4"
[11] "HIATL1" "FGFRL1" "LYRM7" "LMOD3" "SSH2"
[16] "TRIM13" "PRSS12" "ZNF264" "PIP4K2C" "OLR1"
[21] "ZSWIM1" "ZDHHC6" "VPS36" "TOB2" "SLC7A5"
[26] "RAD21" "NIN" "MYCBP" "MYBL1" "MRPS23"
[31] "INSIG2" "CCND1" "FAM177A1" "SLC9A1" "FAM199X"
[36] "DPYSL5" "CDKN1A" "PLEC" "KIAA2018" "LHFPL5"
[41] "PHF7" "EHD3" "UGT2B4" "SEC23IP" "E2F8"
[46] "XRCC3" "SOX5" "ASB11" "BTBD19" "CDKL1"
[51] "DOK6" "PALM2-AKAP2" "AKAP2" "BRCC3" "TRIM2"
[56] "CREB3L2" "CHAF1B" "GTF2H1" "CYP4F11" "YWHAZ"
[61] "SV2B" "RTN4RL1" "CSRNP3" "ARPP19" "CABP4"
[66] "SLC35E3" "NLGN4X" "PLXDC2" "NLGN3" "DBT"
[71] "ANG" "KCNK12" "NT5DC1" "BVES" "SLC2A12"
[76] "PCDH10" "OBFC1" "TMEM106B" "THSD7A" "SRGAP2"
[81] "RUNX1T1" "RBBP9" "PLEKHA6" "PLAG1" "PAPSS2"
[86] "MAP7D1" "KIAA2022" "HHIP" "ETV6" "EPHA5"
[91] "CREBRF" "CNTNAP5" "CALML4" "ENTHD1" "BRI3BP"
[96] "AMD1" "LRPAP1" "FAM83C" "PORCN" "GPR173"
[101] "SIGLEC12" "INVS" "NAV1" "BMPR1A" "ARHGAP35"
[106] "SSPN" "CDON" "KAT6A" "NDFIP2" "RAP2C"
[111] "OSBPL9" "GOLIM4" "HDDC2" "RGS4" "APOL6"
[116] "SMAD9" "MYLK3" "TBX4" "CYP4V2" "FAM26E"
[121] "CTSE" "DDX52" "SERTM1" "MMADHC" "ITGA1"
[126] "LDHAL6A" "IGLON5" "SNAP29" "ZHX3" "VSNL1"
[131] "TRAF5" "RNF138" "PCDH11Y" "PAX5" "MXD1"
[136] "MARCH3" "KATNAL1" "HMGN3" "GXYLT2" "GPBP1L1"
[141] "FREM2" "EDA2R" "CHORDC1" "BRWD3" "ASH1L"
[146] "AMER1" "ABI2" "LRRC58" "KCNJ6" "TRAF3"
[151] "PGBD4" "ZNF655" "SIGMAR1" "DMD" "CASZ1"
[156] "PCDH11X" "FLVCR1" "SLC23A1" "PLA2G16" "RGS5"
[161] "KANSL1L" "NCAN" "SLC7A11" "PAG1" "KIAA1549L"
[166] "FZD5" "ZFHX2" "FHL2" "ZNF134" "RNF152"
[171] "DOCK1" "G6PC" "CHST11" "BUB1" "PPP2R1B"
[176] "TREML2" "ZBTB20" "CDK15" "GFRA1" "ARRB1"
[181] "BDH1" "FAM117B" "ONECUT3" "BNC2" "DNAJC15"
[186] "KCNQ5" "ZEB1" "PPY" "MITF" "MARCH4"
[191] "XRCC1" "GLRA2" "THRA" "SPRY4" "REEP5"
[196] "NHSL2" "DCAKD" "GLI2" "TMEM130" "TRIOBP"
[201] "FAM69C" "RALGAPB" "STXBP6" "MAPK10" "SSX5"
[206] "HS6ST3" "CYLC2" "SPATA6" "MBNL3" "EFCAB2"
[211] "PLSCR1" "SATB1" "SSX2" "BTBD9" "CARNS1"
[216] "UBLCP1" "NMNAT2" "SSX2B" "TSC22D2" "TGFBR2"
[221] "ADAT2" "KIAA0895L" "ITGA11" "MCM8" "SPN"
[226] "ZRANB1" "C15orf57" "CYP7B1" "SYNPO" "KCNIP3"
[231] "TNS4" "ARHGEF9" "CD93" "SON" "SBK1"
[236] "ACVR2B" "JAKMIP2" "CDH12" "SEPT6" "SNX2"
[241] "PTCHD1" "FGF14" "TCTE1" "BCAS1" "NR2E1"
[246] "CNTF" "CLIC6" "ZNF860" "NCDN" "ZNF529"
[251] "C12orf60" "GIMAP1" "PRKCB" "PYGO1" "HPS3"
[256] "CDH6" "EP300" "VAMP4" "LPP" "B3GALT5"
[261] "MYO1F" "SLC5A7" "SUB1" "RPSAP58" "ELFN1"
[266] "CPPED1" "TIPRL" "ACSM2B" "CD28" "LRRTM2"
[271] "STOX2" "SH3TC2" "KCNQ3" "EN2" "C15orf41"
[276] "TNFAIP8" "GABRB2" "TNR" "MPEG1" "ZNF382"
[281] "TXNL4B" "MTHFD1" "ANO8" "ZDHHC20" "WNT4"
[286] "UBN2" "TTLL7" "NLK" "IL1RAPL1" "IFFO2"
[291] "GLYR1" "GLP1R" "DDHD1" "CRISPLD2" "CAMK4"
[296] "CAMK2N1" "ATMIN" "AFF3" "ADRBK2" "CNGA4"
[301] "LEPREL1" "PPID" "SLC31A1" "SIM1" "LHFP"
[306] "FAXC" "ZDHHC15" "FAM163A" "SAMD9L" "AMOTL1"
[311] "SLITRK3" "RPH3A" "RAB3C" "IGF1" "DNAJC6"
[316] "CHRDL1" "BCL10" "CD40LG" "TBC1D16" "OCIAD2"
[321] "NRXN1" "EIF2AK2" "EEA1" "CCDC160" "C3orf36"
[326] "SLC43A3" "NKAPL" "PAX4" "TACR3" "SRD5A3"
[331] "LRRC40" "GLRA3" "CHST2" "ZNF850" "NCK2"
[336] "SDK2" "RARS2" "TMEM184B" "SLC35F6" "ROCK2"
[341] "SLCO4C1" "PPP1R16B" "FAM47E-STBD1" "LATS2" "KLHL23"
[346] "KIAA1671" "PKHD1" "NT5C1A"
`hsa-miR-126-3p`
[1] "SPRED1" "PLK2" "SLC45A3" "CCNE2" "RGS3" "TOM1" "HOXA9"
[8] "CRK" "VEGFA" "PIK3R2" "VCAM1" "IRS1" "E2F1" "SOX2"
[15] "TWF1" "TWF2" "PTPN7" "DNMT1" "KRAS" "IGFBP2" "PITPNC1"
[22] "MERTK" "EGFL7" "SLC7A5" "PIK3CG" "TEK" "ADAM9" "MMP7"
[29] "CXCL12" "CRKL" "PGR" "RBMX" "FOXO3" "BCL2" "CXCR4"
[36] "CD97" "TCF4" "Cdkn1b" "RHOU" "LRP6" "ADM" "SIRT1"
[43] "NFKBIA" "KCNJ1" "SLC39A6" "AKT2" "ACVR2B" "SLC41A2" "GRIN2B"
`hsa-miR-454-3p`
[1] "SMAD4" "KCTD12" "LRRC8D" "ZBTB4" "SPTSSA"
[6] "PRKCSH" "METTL2A" "C6orf120" "CSPP1" "CHD7"
[11] "LTN1" "RAP2C" "RPL4" "POLR2A" "MRPL37"
[16] "BAHCC1" "SIK3" "ZNF805" "TET1" "HMGXB3"
[21] "POFUT2" "PCSK6" "BHLHE40" "MED12" "FLNC"
[26] "STK38" "MRPS35" "TP53" "CNOT1" "PPP1R7"
[31] "GID4" "PHF12" "UBR7" "CEP55" "PPP6R3"
[36] "OTUD3" "PPP1R15B" "MLEC" "FBXO28" "ZBTB18"
[41] "CLIC4" "RAB5B" "SMOC1" "ZFYVE9" "C16ORF70"
[46] "COX10" "NPTX1" "CCDC137" "LDLR" "BTBD3"
[51] "SEC23B" "NABP1" "CBY1" "MAPRE3" "MBNL1"
[56] "ARHGEF26" "USP13" "TGFBR2" "PTPRG" "UBE2D2"
[61] "ERBB2IP" "JMY" "PAPD4" "QKI" "SOX4"
[66] "ENPP4" "PNRC1" "POP7" "HBP1" "UBN2"
[71] "VPS37A" "ATP6V1B2" "RAB11FIP1" "FAM73B" "HABP4"
[76] "HPRT1" "KLHL15" "MID1IP1" "FZD6" "MASTL"
[81] "TXNIP" "DSTYK" "CCND2" "BTF3L4" "TNRC6A"
[86] "PRNP" "LMLN" "MSMO1" "SAMD8" "C11ORF57"
[91] "PAFAH1B2" "RPRD2" "TROVE2" "TMOD3" "ATMIN"
[96] "TAOK1" "CLCN3" "NUS1" "MTPN" "CCT6A"
[101] "ATP6V1C1" "DPYSL2" "NFIB" "PRRG4" "SALL3"
[106] "LCLAT1" "EDN1" "ZBTB7B" "SLC38A2" "GPRC5A"
[111] "ZNF317" "STX16" "TNRC6B" "PPP1R14C" "PLEKHF2"
[116] "CHIC1" "ZNF711" "CDADC1" "IGFBP5" "WNK3"
[121] "CDK19" "UQCRB" "MRPL52" "TPP1" "TNFRSF10B"
[126] "G6PC" "ZNF800" "YY1" "RPS27A" "UBB"
[131] "THRA" "STX6" "SNTB1" "SNAPIN" "SERINC3"
[136] "RAB14" "PXK" "PPP6R1" "MAP3K9" "KIF13A"
[141] "KCTD10" "HSPA8" "GMFB" "EOGT" "ELL2"
[146] "DLG5" "CCNA2" "CAPRIN2" "BLCAP" "ARHGAP1"
[151] "ANKRD50" "ZFYVE26" "SECISBP2L" "KLF6" "FOXQ1"
[156] "DICER1" "CNOT4" "OSBP" "PDZD11" "PDRG1"
[161] "ZNF24" "SIK1" "MMGT1" "SNX5" "ZNF12"
[166] "KIAA1191" "ZMAT3" "TRIM37" "STARD13" "PTPN4"
[171] "POC1B-GALNT4" "NRBF2" "MAPK1" "MAP7" "GALNT4"
[176] "ESR1" "CLIP1" "CAMSAP2" "ZNF154" "SLC46A1"
[181] "PARP1" "ZNF417" "ATP6V0D1" "UBE2D3" "POLR1B"
[186] "NACC2" "MSANTD4" "LZIC" "CALM2" "ZNF354B"
[191] "SPG20" "RAN" "NIPA1" "KLHL36" "RFT1"
[196] "VPS37B" "RBM20" "GRB10" "UBBP4" "NCAPD2"
[201] "RRAGD" "PRKAA1" "PPIG" "CEP170" "CLEC12B"
[206] "HADHB" "RAG1" "PEX13" "TRIM71" "SLC12A7"
[211] "RFX7" "PIGA" "LEFTY1" "KREMEN1" "CUL3"
[216] "COX20" "ADARB2" "RBM43" "RAB34" "RPF2"
[221] "IPMK" "TRIM4" "ZNF224" "MFF" "TMEM30A"
[226] "SATB2" "RPS6KA5" "RLIM" "SFTPA1" "POGZ"
[231] "MBNL3" "HOXA5" "ENPP5" "EGLN3" "DAPK1"
[236] "CERCAM" "CHEK2" "BRWD1" "BMP3" "ARHGAP12"
[241] "ACVR1" "ACSL4" "ACBD5" "MAVS" "ASB16"
[246] "DAD1" "ZNF620" "ZIC5" "WIPF2" "WASL"
[251] "TSPAN3" "TRPC3" "TCF7L2" "SUN2" "RDH11"
[256] "PURG" "PRUNE2" "MCC" "MB21D2" "LIPA"
[261] "IER3IP1" "HOXD11" "HOXB3" "GNPTAB" "DYNC1LI2"
[266] "DEPDC1" "CFL2" "AKIRIN2" "KLHL21" "ZNF107"
[271] "CDK2AP2" "ZNF678" "RNF11" "RACGAP1" "MYLIP"
[276] "KCNB1" "FGFR1OP" "DLC1" "DCUN1D3" "SRSF2"
[281] "ABCD2" "NF2" "ODF4" "NAA50" "FIG4"
[286] "SF3A1" "CYB5D1" "F2RL1" "CINP" "ADM2"
[291] "RFC2" "WDR31" "GPR82" "NOM1" "POLR2D"
[296] "NARS" "TERF2" "NIP7" "ZBTB8A" "SMTNL2"
[301] "PSMB5" "NKAP" "CYP20A1" "ATF7IP" "RPS15A"
[306] "PDP2" "DUSP18" "CXorf21" "MYH11" "PLA2G12A"
[311] "CDK4" "ROMO1" "LILRA2" "USP32" "PTGR2"
[316] "SLC35E3" "TMCO1" "SLC35E2B" "ACP6" "FAM217B"
[321] "IL23R" "PIGG" "XIAP" "RBM27" "AGO3"
[326] "S1PR2" "ARL17B" "OMD" "MED18" "CCR6"
[331] "C16orf45" "SSTR2" "SLC31A1" "RBM23" "NFE2L1"
[336] "KDELR1" "C4orf36" "FLYWCH2" "SLC38A9" "PLEKHS1"
[341] "GP2" "IRF1" "ANKRD9" "FAM120AOS" "PRR23A"
[346] "SNTB2" "ZNF431" "PRPF4" "ZNF529" "TMEM2"
[351] "RUNDC1" "JARID2" "BTG1" "THAP6" "MOCS2"
[356] "C3orf18" "KBTBD6" "CDCA4" "IFNLR1" "RFXAP"
[361] "KLRD1" "MED8" "IGF2R" "TMTC1" "DTX4"
[366] "FKTN" "RNF125" "FAM114A1" "CHERP"
`hsa-miR-577`
[1] "NHSL2" "TWSG1" "IGSF1" "MRPL17" "TSNAX" "ZBTB18"
[7] "IGF1R" "IGF2BP1" "GALNT1" "KCTD15" "HIC2" "PLS1"
[13] "HPRT1" "PMAIP1" "CLIC4" "SLC25A36" "DNAJB9" "ATP6V1G1"
[19] "WAC" "RPRD2" "MAPK6" "TNRC6A" "ZNF805" "BRIX1"
[25] "MTFR1" "NUPL1" "G3BP1" "PGRMC1" "ZWINT" "POGK"
[31] "WEE1" "TUBG1" "RNF138" "CLIP4" "E2F3" "TMEM98"
[37] "KLHL15" "ZNF623" "DGKH" "ALPK3" "HIST1H2BK" "MTAP"
[43] "ARHGAP39" "VGLL4" "SEC62" "SDC2" "LMNB2" "HNRNPU"
[49] "DNAJB4" "ZNFX1" "HNRNPA1" "FOXP1" "ZBTB20" "SEMA7A"
[55] "ACVR2B" "FKBP14" "RAB25" "ZBTB22" "SLC5A6" "SLC10A7"
[61] "EVI5" "DCTN5" "PARP1" "RAN" "CREBRF" "CCNE2"
[67] "SNRPB" "UBE2D3" "AKAP12" "ARPP19" "ZNF256" "SOD2"
[73] "PARP2" "ATRNL1" "WSB2" "MMADHC" "VEGFC" "G6PC"
[79] "FAM3C" "CTGF" "C17orf75" "PSMG1" "ZFYVE21" "TWF1"
[85] "SNX5" "LRRFIP2" "GDAP2" "FKBP1A" "EPHA7" "CNN3"
[91] "ZNF598" "PXK" "IER3IP1" "HOXA3" "GTPBP2" "FGF2"
[97] "CAMLG" "SF1" "MFSD9" "SLFN11" "SERTAD3" "RHOA"
[103] "FEM1C" "PGBD4" "CLEC14A" "SMG7" "NUDT21" "TAL1"
[109] "GXYLT2" "NDUFS3" "UBQLN1" "LDHA" "GPR21" "TMEM133"
[115] "CLEC12B"
`hsa-miR-1246`
[1] "DYRK1A" "TAOK1" "ZNF480" "MSH3" "TMBIM4" "ZNF85" "KIAA1009"
[8] "LMNB2" "CKS2" "CHD7" "CALM2" "SRRT" "SKIL" "DGS2"
[15] "CTC1" "ADCY9" "PIM1" "CRADD" "SHOX2" "ARHGAP15" "GPATCH11"
[22] "HTR7" "RRP8" "RORA" "BRI3BP" "GDE1" "MED4" "USP48"
[29] "PTPRD" "KIAA0895" "CBX3" "ZNF763" "AKR7A2" "PLAGL2" "CREBRF"
[36] "PYGO1"
`hsa-miR-455-3p`
[1] "ND1" "STX16" "TOR1AIP2" "ND4" "EVC" "COL3A1"
[7] "TMEM115" "SON" "AGO1" "LYRM1" "FDX1" "TNRC18"
[13] "SRM" "CIRH1A" "CLSTN1" "PFKP" "HIST1H2BD" "PWP2"
[19] "PTPRF" "XPR1" "MAPRE2" "HSDL1" "TSC22D4" "LZIC"
[25] "MTFR1" "BRD4" "GBA2" "SHCBP1" "SRRM2" "MGRN1"
[31] "EIF2B2" "ACTB" "SYNGR2" "CUX1" "RRP1B" "DYNC1H1"
[37] "EIF4G1" "RRP7A" "SCD" "MAP1B" "RPS27" "GALM"
[43] "CAD" "AP1B1" "NISCH" "NT5DC2" "USP10" "AGL"
[49] "LPHN2" "TFE3" "HIST1H1E" "LRP11" "INTS4" "BTF3"
[55] "UTRN" "PRPF40A" "BPTF" "HSP90AB1" "BMPR1A" "MAEA"
[61] "VPS4A" "BCL2L12" "ATP6AP1" "RPL8" "RPS15A" "RPS5"
[67] "CRIM1" "SIN3A" "DAZAP2" "HMGN2" "N4BP2L2" "BAIAP2"
[73] "PLEKHM2" "CISD2" "KPNB1" "ERI3" "EIF3D" "POLR2B"
[79] "YRDC" "RAD23A" "SAT1" "RANBP3" "PGM3" "WRAP53"
[85] "EEF1A1" "PGRMC1" "HIST2H3A" "HNRNPC" "YWHAZ" "DYRK1B"
[91] "U2AF2" "WBP2" "RNF216" "HERC1" "CDC45" "HYOU1"
[97] "PPIA" "RPS2" "GIGYF2" "SLC4A2" "LIMD1" "ELOVL1"
[103] "EPHA7" "NDUFS7" "NPTN" "DDX55" "USP5" "CDKN2A"
[109] "RHOC" "INTS10" "HSPA1B" "NUFIP2" "PRICKLE1" "MUC1"
[115] "MYC" "KIAA1841" "PPAPDC2" "ZNF573" "C14orf2" "FKBP5"
[121] "ZNF585B" "CARD8" "TFDP2" "FAM162A" "DISC1" "PLA2G2C"
[127] "RHD" "RDH13" "KBTBD12" "CCDC125" "GTF2F1" "NT5DC3"
[133] "SLC33A1" "MYADM" "ACOT9" "NMNAT1" "BCL2L1" "TAF8"
[139] "TIMM8A" "MPL" "BCAS4" "CYP2C19" "KIAA1586" "F11R"
[145] "SIGLEC14" "MXRA7" "DUSP19" "POFUT2" "ZC3H6" "ZNF587"
[151] "GNL3L" "NLRP9" "TTLL1" "TLCD2" "LYRM4" "SLC9A7"
[157] "MARVELD2" "CYP2B6" "TRIM72" "SGPP2" "ZNF843" "PFAS"
[163] "ZNF490" "FADS6" "NARF" "HSPA6" "MPLKIP" "FAM83B"
[169] "SNRPD1" "TPP1" "SVOP" "DTX3L" "CDCP1" "RFTN2"
[175] "CXCL16" "TNFRSF13C" "GUF1" "NOM1" "FAM105A" "IFNAR1"
[181] "DCPS" "KCNK6" "OPA3" "TIPIN" "COL8A1" "SLFN12L"
[187] "SCO1" "NECAB3" "C3" "KRR1" "PHF5A" "ZNRF3"
[193] "ZNF451" "ZFX" "ZFAND4" "ZBTB8B" "UGGT1" "UBE2F"
[199] "TPM3" "TOR1B" "TMPPE" "TMEM43" "TMEM184C" "TMEM120B"
[205] "SRSF1" "SMARCD1" "SLC38A2" "SIKE1" "SETD3" "RBBP8"
[211] "PURB" "PNPLA6" "PAPOLA" "OTUD4" "NDRG3" "MRPS14"
[217] "MORN4" "MIER3" "MAP3K2" "LGSN" "INSIG2" "IFNLR1"
[223] "HERPUD1" "GXYLT2" "GNS" "GNPNAT1" "GM2A" "GDE1"
[229] "FRMD8" "FNDC3B" "EXOSC2" "DUSP2" "DNAL1" "DDX19A"
[235] "CYP20A1" "CLCC1" "CERK" "CEP97" "CDC5L" "CCSER2"
[241] "CCNY" "BMP3" "BHLHB9" "BAZ2B" "AVL9" "ARL5C"
[247] "ARIH2" "AHR" "ACTR1A" "COL12A1" "SSBP2" "IER2"
[253] "VGLL4" "STX7" "KIF21B" "CRLF3" "SYT7" "SUMO2"
[259] "NSUN3" "TXNIP" "FUT11" "SHC4" "RIMS3" "FAAH"
[265] "IREB2" "PGPEP1" "HAVCR1" "EBNA1BP2" "IRGQ" "ZNF799"
[271] "ZNF747" "COL4A3BP" "MRPS16" "SMC5" "OR7D2" "BMP8A"
[277] "NPAP1" "ZNF250" "CDC14B" "RAB11B" "PTBP2" "PRPS1L1"
[283] "NKRF" "MXI1" "MTHFD2" "KCNE3" "IGF1" "GUCD1"
[289] "DFFA" "C7orf73" "C12orf5" "TANGO2" "ARL8B" "TRAF1"
[295] "ALX1" "CCT6A" "MTHFD1" "TMEM119" "LCOR" "CYR61"
[301] "DUSP28" "BARHL2" "RBM43" "BLOC1S4" "NUP155" "C17orf85"
[307] "SENP5" "OTUD7B" "SYAP1" "TAF11" "APP" "ENTPD5"
[313] "PTGES3L" "NCR3LG1" "ATXN1" "PARP2" "AP1S3" "SKI"
[319] "ITGB1" "BCL7A" "SMC4" "TRAF6" "BACH1" "CCR4"
[325] "C12orf73" "TBC1D24" "KCNK10" "MOBP" "SNX9" "GNAI2"
[331] "HLA-E" "FZD2" "SBNO1" "PDGFRA" "JPH3" "DGKE"
[337] "PPAPDC1A" "THAP2" "ESRP1" "EI24" "CKAP4" "SLC30A10"
[343] "ZNF566" "FNBP1" "ZNF583" "SLC1A2" "VAMP8" "SIGLEC9"
[349] "TNS4" "RASGRP3" "PXMP4" "PLCXD3" "METTL14" "CISD3"
[355] "ARL5A" "ZC3H8" "MPHOSPH8" "CNBP" "SLC24A4" "FOPNL"
[361] "KIAA0391" "JAM2" "PCCB" "ZNF578" "NCKIPSD" "MACC1"
[367] "SCN3B" "STX2" "PLCXD1" "CEP57L1" "INTS7" "IBA57"
[373] "MYPN" "ZNF383" "VHLL" "CIITA" "PLA2G16" "TMEM154"
[379] "SCRG1" "COX18" "SIAE" "DNAH9" "HRH4" "ATP5S"
[385] "THBS1" "SMS" "SCAMP4" "RLIM" "NRXN3" "MTX3"
[391] "MCUR1" "KATNAL1" "TVP23C" "MRO" "TRUB2" "SCAI"
[397] "GSG2" "MOCS3" "CCDC77" "SLC25A32" "OSMR" "NASP"
[403] "GLUL" "FNIP1" "CCNB1" "IRAK1BP1" "ZNF850" "SCARF1"
[409] "PRR13" "CCDC38" "GNG4" "PSD4" "KLHL30" "CNNM3"
[415] "ZNF548" "ZNF749" "BPNT1" "ADH5" "ACOX1" "ZNF117"
[421] "RAB19" "SLC27A1" "COX6B1" "CCDC80" "USP37" "STK4"
[427] "SKIL" "RAB33B" "PDK3" "MYLK3" "MAP1LC3B" "GAPVD1"
[433] "FAM60A" "CLIC4" "BRMS1L" "ZNF716" "SAR1B" "SPRED1"
[439] "CEBPD" "RILPL1" "DHODH" "ZNF417" "ZNF549" "ATXN3"
[445] "RARS2" "FSTL3"
`hsa-miR-628-5p`
[1] "NELFE" "ZNF264" "ACADSB" "PLSCR1" "CLIC5" "ZNF256" "SMYD2"
[8] "SLFN12L" "TFAP2A" "CTPS2" "VPS52" "SSR1" "ZNF326" "SEMA3D"
[15] "RTTN" "CSTF1" "ZNF12" "SREK1IP1" "MBNL1" "MAOB" "UBXN2B"
[22] "KIAA0408" "COLEC10" "FEN1" "UBE2D4" "LYN" "BICD2" "GBP6"
[29] "PDGFRA" "IRAK4" "FOXE1" "TOMM20" "ARID1A" "CRCP" "CHD9"
[36] "ENTHD1" "RBM27"
`hsa-miR-10a-5p`
[1] "HOXA1" "USF2" "NCOR2" "MAP3K7" "BTRC"
[6] "SRSF1" "TRA2B" "EPHA4" "CHL1" "GPR63"
[11] "BCL2L13" "CREB5" "BIRC5" "OMA1" "IER3IP1"
[16] "RBM17" "NR1D2" "BAMBI" "SNX4" "SERBP1"
[21] "LHFPL4" "NOP16" "AJUBA" "MAPK8" "ZBTB10"
[26] "TMEM101" "YES1" "DUSP3" "PANX1" "WEE1"
[31] "TLE3" "PDPK1" "CMPK1" "NDUFB6" "ARPC5"
[36] "PUM2" "GATAD2A" "ACVR2A" "RBM12B" "THUMPD1"
[41] "BLOC1S5" "CRK" "XRN1" "E2F7" "LCA5"
[46] "ELOVL2" "TFAP2C" "TRIM2" "HOXB3" "FUS"
[51] "LMBR1L" "HSP90AA1" "SPECC1" "EXTL3" "POLR2A"
[56] "RIOK2" "C12orf76" "CCDC151" "FAT2" "TPI1"
[61] "BTAF1" "MSANTD1" "PLA2G4A" "IGSF1" "LEMD3"
[66] "E2F1" "KIF3B" "GBAS" "LIMA1" "HSPA4"
[71] "MRC2" "TMEM106B" "ZFP30" "AMPD1" "SLC2A3"
[76] "RPL15" "AGER" "CNTLN" "C21orf59" "SEPT9"
[81] "COL6A2" "MLNR" "RTKN2" "OAZ1" "CSNK2A1"
[86] "AQP12B" "AGBL2" "GOLGA8A" "CPED1" "HSPA8"
[91] "SLC41A3" "KXD1" "RELN" "SMCHD1" "PTPRT"
[96] "ZC3H18" "CYP8B1" "COL4A3" "PFAS" "MSL3"
[101] "TTC7A" "COX7B" "ZNF318" "ACAA1" "IPCEF1"
[106] "SCAP" "KCTD11" "RIOK3" "C5" "GLB1L3"
[111] "PAPD5" "RNF123" "ZNF629" "AMMECR1L" "KLHL6"
[116] "SYMPK" "NCSTN" "GALNT1" "SREBF1" "HIVEP3"
[121] "RAB18" "CUL3" "MTF2" "ORAI2" "NUP37"
[126] "GPR98" "RUNDC3B" "KIF21A" "FEM1B" "RABL6"
[131] "PLA2G4F" "SNTB2" "NUB1" "MTR" "DNAJB1"
[136] "C11orf63" "ABCB7" "CHRNA5" "RPS9" "DDX42"
[141] "XPO7" "PYGL" "TGFB3" "ARHGAP19" "PHB2"
[146] "ALDH1A2" "SLC3A2" "POLR2H" "TAF15" "MOB3C"
[151] "MBD1" "HSPA1B" "INTS2" "MYEF2" "PANK2"
[156] "EMB" "HK1" "UBE2Z" "STT3A" "HOXA3"
[161] "NT5DC1" "YOD1" "APRT" "C2CD2" "SHBG"
[166] "PPP1R12A" "SCD" "BCKDK" "ETS1" "GTF3C2"
[171] "NOP2" "RPS29" "LAMC1" "GNAL" "KIAA1147"
[176] "NACC2" "TMEM179B" "ARF3" "MCPH1" "ARMCX3"
[181] "UBN2" "ANO6" "NEK7" "EIF4H" "MED1"
[186] "PTPRG" "ERMN" "LYPD6" "SLC25A5" "EPB41L2"
[191] "ARFGEF1" "UBTF" "NTMT1" "KLHL23" "FGFR1"
[196] "HOXD13" "CHFR" "ZNF592" "EIF1AD" "RRP1B"
[201] "UHRF1" "SORD" "PPM1G" "SF3B3" "PRPF8"
[206] "PRDX2" "HNRNPF" "AMPD2" "CAB39L" "ATP5F1"
[211] "PARL" "ERLIN1" "MARS" "TRPM7" "DLG4"
[216] "WDR74" "PWP1" "RPRD1A" "NAP1L1" "CTNND1"
[221] "IQCB1" "EIF1" "CDK19" "LRP3" "UBE2D2"
[226] "GEMIN5" "GORASP2" "DDX54" "CARHSP1" "FAM168A"
[231] "SF3B4" "ATP1A2" "PLEKHB2" "LRFN1" "KIAA0100"
[236] "DVL1" "NOMO1" "MIS12" "GLOD4" "USP11"
[241] "UBE3C" "NT5DC3" "SPARC" "SLC26A2" "MED12"
[246] "FAM219B" "GOSR2" "MEAF6" "PIAS3" "ASB1"
[251] "COL4A2" "NUP205" "POLR3A" "ATG3" "COPA"
[256] "CD59" "TENM3" "TUBA1A" "LSS" "FASN"
[261] "PSMD13" "ZNF618" "TSPAN33" "KANK1" "ADPRHL2"
[266] "DPYSL2" "SUPT6H" "B3GNT5" "ACTG1" "PLSCR1"
[271] "EEF2" "SFPQ" "VDAC1" "ADCY9" "OCRL"
[276] "ABCG2" "SLC25A13" "IGSF9B" "ESPL1" "MCU"
[281] "CDK8" "CEP128" "TRAPPC12" "SYNJ1" "NOB1"
[286] "AP5S1" "RNF213" "PSMB1" "BCR" "PABPC1"
[291] "NPTX1" "PRRC2C" "PABPC3" "NF2" "RALBP1"
[296] "EHD4" "RLIM" "PAFAH1B1" "BCL2L11" "RAPGEF2"
[301] "ARSK" "ID4" "RAP2A" "CSRNP3" "ZFAND5"
[306] "CNST" "TIAM1" "PTEN" "PIK3CG" "SFRP1"
[311] "POC1A" "TMED5" "PPP1R15B" "H3F3C" "H3F3B"
[316] "MKNK2" "GRK6" "GPCPD1" "ANKRD33B" "PLA2G2C"
[321] "SON" "CNOT6" "S1PR2" "MAPKAPK5" "EBNA1BP2"
[326] "TFPI" "ONECUT3" "METTL7A" "ZNF460" "USP9X"
[331] "URGCP" "NR2C2" "FHL2" "DVL3" "MTRNR2L7"
[336] "MTRNR2L3" "UGDH" "SYNPO" "ZNF502" "GSS"
[341] "RAB15" "MTRNR2L11" "MTRNR2L10" "HMGN2" "IRGQ"
[346] "ARHGAP18" "SLC25A43" "ORC1" "FUT1" "PAICS"
[351] "WDR13" "ZNF280B" "RPS15A" "RORA" "NDUFB5"
[356] "ZNF223" "CRLF3" "TPM4" "CADM1" "MTX3"
[361] "TCF15" "API5" "CCS" "HLA-E" "PHF20"
[366] "RNF2" "C6orf89" "CHDH" "CHMP1B" "SLC11A2"
[371] "SLC24A4" "CHAF1B" "C3orf36" "ALKBH4" "LILRA2"
[376] "GSR" "TTYH3" "TMEM109" "MAVS" "FAHD1"
[381] "ZNF445" "LOH12CR1" "KIAA1551" "POU2F2" "CCNG1"
[386] "KLHDC8A" "SFT2D2" "ATP1B4" "CARD8" "MCTS1"
[391] "ZNF708" "ACAD8" "SLC5A5" "HHIP" "FRRS1"
[396] "FAM208A" "C1GALT1" "ZNF574" "ACOT13" "EXOSC2"
[401] "CENPL" "FZD2" "PHAX" "WDR77" "APOC3"
[406] "ZNF394" "XIAP" "USP6NL" "UBXN7" "TMEM127"
[411] "CNKSR3" "CLN8" "AHCY" "TIMM50" "C17orf105"
[416] "H6PD" "XPNPEP3" "PPFIBP1" "AXL" "CRIPT"
[421] "FAM118A" "CDC6" "TMEM170A" "PDK3" "NUDT4"
[426] "MRPS14" "LIX1L" "GK5" "ANP32E" "AHSA2"
[431] "CRY2" "SAPCD2" "FBXO31" "KIAA1143" "ELOVL7"
[436] "CSGALNACT1" "DGAT1" "OPA3"
`hsa-miR-193b-3p`
[1] "CCND1" "ESR1" "PLAU" "PRAP1" "MCL1"
[6] "ETS1" "YWHAZ" "SHMT2" "AKR1C2" "CHDH"
[11] "SGOL1" "CENPJ" "SHMT1" "KIF22" "OIP5"
[16] "NCAPH2" "DLX1" "EPPK1" "BASP1" "MCCC2"
[21] "SYNE2" "CCP110" "PDXDC1" "GSG2" "RFC5"
[26] "LRR1" "MRPL42" "RRM2" "POLA1" "BARD1"
[31] "PCNT" "HNRNPL" "ORC6" "FANCA" "RAB5C"
[36] "NOSIP" "FAM111A" "AIMP2" "ATP1A1" "PSIP1"
[41] "XPO1" "STRADB" "DLEU2" "ERRFI1" "MLF1IP"
[46] "PRDX3" "A4GALT" "SMCO4" "NUCB1" "DONSON"
[51] "KRT19" "HMGB1" "HYOU1" "LETM1" "SLC1A5"
[56] "TECR" "UBE2C" "FANCI" "EXO1" "CDC25A"
[61] "MCM3" "MCM10" "EIF3I" "KNTC1" "MYLK"
[66] "LASP1" "C16orf59" "FAM132B" "GPATCH11" "HELLS"
[71] "MTFR2" "LRRC40" "VAV3" "RACGAP1" "NUPL1"
[76] "CLSTN1" "PHLDA2" "FAM109B" "EFHD1" "ADCY9"
[81] "PHF16" "PCYOX1L" "STARD7" "ZNF512B" "HHAT"
[86] "STMN1" "ZNF618" "PIP4K2C" "PSRC1" "LEF1"
[91] "PLXNC1" "ATOH8" "PKMYT1" "DNMT1" "RAVER1"
[96] "TRIP13" "NFKB2" "NSG1" "RFC4" "NDC80"
[101] "MRPS9" "LMCD1" "PM20D2" "TK1" "GJB2"
[106] "DSN1" "SETD8" "DHFRP1" "ACTN1" "ECT2"
[111] "DUT" "TMEM204" "HSP90AB1" "RBBP5" "PLIN3"
[116] "CEP44" "NCAPG" "TERT" "CYTH1" "PRIM1"
[121] "PEX11B" "EPHA2" "SEC31A" "KBTBD11" "FANCE"
[126] "DNMT3A" "SKA1" "AUNIP" "KIF11" "SSX2IP"
[131] "S100A14" "CDC20" "BUB1B" "RASSF3" "PPA2"
[136] "ADI1" "PRPF40B" "MELK" "PSMC3IP" "NCAPH"
[141] "ZNF823" "UBR7" "HSBP1P2" "WHSC1" "NPPC"
[146] "CHAF1B" "GINS2" "POLQ" "C11orf24" "TIMM50"
[151] "SENP1" "FANCG" "VASP" "CTDSP2" "CASP9"
[156] "MAT2A" "CDCA7" "DDB1" "HPRT1" "NMD3"
[161] "ESYT2" "SURF4" "GLO1" "PTPLAD1" "TGFBR3"
[166] "ARNTL2" "E2F6" "EIF4B" "CDC42EP4" "PLEK2"
[171] "SEPN1" "SLC35D2" "PRNP" "PARP16" "SESN2"
[176] "TNFRSF21" "FAM20B" "TMEM164" "LOXL1" "ZNF365"
[181] "PITPNB" "ZBTB5" "MAX" "AP5M1" "TMTC1"
[186] "RECQL4" "POLD1" "CCDC77" "CDK1" "KPNA2"
[191] "CENPQ" "SHCBP1" "PTMS" "CHTF18" "NHLRC2"
[196] "RTKN2" "EZH2" "LOC391247" "EPDR1" "KIAA0101"
[201] "ASF1B" "CHD4" "DNAJC9" "PFDN2" "ATP5B"
[206] "CDCA2" "SFXN2" "SIX1" "MND1" "MPST"
[211] "NSDHL" "IDI1" "PTGES2" "ITPKA" "NLRP3"
[216] "CDH1" "DSCC1" "COPRS" "APOLD1" "TOP2A"
[221] "FANCM" "CBX1" "SEPHS1" "MSH6" "ASPM"
[226] "C1QTNF2" "TUBB3" "TBC1D1" "DDX21" "CEP41"
[231] "GBF1" "TYMS" "C1orf112" "RBM8A" "CDCA5"
[236] "TMC8" "POLE" "ZNF395" "TYW3" "CHST14"
[241] "AGPAT1" "TJP2" "BRCA1" "TICRR" "HADHB"
[246] "NCAPD2" "SULF2" "WWTR1" "SLC30A7" "CHEK1"
[251] "WDR62" "HN1L" "MTHFD1" "UGP2" "SLC7A5"
[256] "CKAP2L" "MAPK8" "SEC61A1" "ACPL2" "CDK6"
[261] "ELMO2" "NT5DC3" "KRAS" "HACE1" "MCM5"
[266] "DCAF7" "ABI2" "MCM7" "VAMP8" "CDC6"
[271] "FBXO5" "DAZAP2" "MYBL1" "MSANTD3" "PCNA"
[276] "E2F1" "S100A16" "RCC1" "BORA" "MRPL4"
[281] "CDT1" "C5" "C15orf57" "APOBEC3B" "EFS"
[286] "NUCB2" "PKN3" "TMED2" "ENOX2" "HAUS8"
[291] "C12orf49" "HIST1H1D" "ARHGAP11A" "KANK2" "SLC25A15"
[296] "PRRC1" "MAP7D3" "COTL1" "TM7SF2" "MCM8"
[301] "POLE2" "CLIC4" "CCNA2" "HEATR6" "SPC25"
[306] "APCDD1" "SLC35G1" "EPHX1" "KIF15" "ELK3"
[311] "SEC23A" "CDC37" "TACC3" "WDYHV1" "FAM101B"
[316] "ZWINT" "GMNN" "GINS3" "CDCA4" "DAGLB"
[321] "RAC2" "USP39" "TACC1" "E2F2" "FANCD2"
[326] "NF2" "TM9SF3" "LRRC8A" "RAD51" "ECH1"
[331] "CEP128" "PHF19" "PDXK" "SNX9" "MYB"
[336] "ARHGAP19" "BLM" "C9orf40" "SOAT1" "GIMAP2"
[341] "LPCAT1" "TUBA1B" "PTPLB" "ESPL1" "HMGCR"
[346] "ENDOD1" "KIF1B" "TMEM33" "RUSC1" "BTRC"
[351] "NAGA" "CNOT6" "RSF1" "MORC4" "CCDC28A"
[356] "AREL1" "FEN1" "MCM6" "MCM4" "DAZAP1"
[361] "COX1" "FOXC1" "BRCC3" "TUBB" "ACTG1"
[366] "EIF1" "FARSB" "AHDC1" "PELP1" "TRAK2"
[371] "CDK8" "NFIA" "ARMC7" "NUCKS1" "AGO1"
[376] "SARS2" "IQCA1" "PABPC1" "RPL9" "DPH1"
[381] "RPL7L1" "EMC1" "NCOA2" "NONO" "PTDSS2"
[386] "TENM4" "LPGAT1" "PARP1" "CNOT1" "SLC38A2"
[391] "IRAK1" "TXNL4A" "MEPCE" "GMPPB" "G3BP1"
[396] "ACOT9" "RPL23A" "EIF3M" "KCTD10" "PRPF8"
[401] "ACACA" "PTRH2" "ENAH" "AKT1" "YDJC"
[406] "FAF1" "SF3A1" "C12orf5" "NSF" "ABCF2"
[411] "NMT1" "XRCC6" "EPRS" "CAPNS1" "MCRS1"
[416] "TOLLIP" "FUNDC2" "HIST1H2AJ" "RPL27A" "SNX18"
[421] "ZNF814" "HSPA1B" "IPO4" "FLNA" "HIST1H1B"
[426] "BAG6" "NUTF2" "RBM4B" "ALKBH4" "MRPL32"
[431] "TAOK3" "TRRAP" "RPS18" "POLR2C" "IL17RD"
[436] "NFKBIZ" "HM13" "DOK2" "TRIM28" "COX7C"
[441] "SEPHS2" "PSMA7" "ILVBL" "SNRNP70" "ATP13A2"
[446] "TPI1" "SF3B3" "ANP32B" "STX7" "SF3B2"
[451] "MDH2" "PHF8" "LMNB1" "INSIG1" "TFG"
[456] "RPS3" "DUS1L" "MBTPS1" "TWF1" "TUBGCP6"
[461] "DHX37" "DNAJA1" "NUP214" "EXOSC10" "SCAMP4"
[466] "RPL8" "PRPF31" "CYFIP1" "DNAJC11" "ESYT1"
[471] "DNAJA3" "MARS" "ALDH1A2" "ESD" "GEMIN4"
[476] "PTPN11" "NDST1" "PEG10" "EMC6" "MFN2"
[481] "SNRPD3" "LAMB1" "YIPF3" "RAB35" "ZNF317"
[486] "AP3M2" "CDK17" "PRRC2A" "BCL9L" "GCC2"
[491] "PRRC2B" "NF1" "AARS" "KAT6A" "CASC3"
[496] "CTDP1" "PRPF19" "FAF2" "CCT4" "RSL1D1"
[501] "ZFYVE27" "TEAD2" "TRAPPC10" "ZYX" "MAGEB2"
[506] "ANKRD11" "CCT2" "BAZ1B" "QTRTD1" "PACSIN2"
[511] "INTS5" "C7orf26" "AAAS" "TSC1" "HIST1H3B"
[516] "HERC2" "FBXL19" "YBX3" "CDK4" "FAM60A"
[521] "FASN" "MTR" "RPL26" "REEP4" "SMC3"
[526] "FBXL18" "UBQLN2" "SMAD3" "SFPQ" "CTDSPL2"
[531] "STAG2" "PIP5K1C" "USP24" "TMBIM1" "SSNA1"
[536] "CECR5" "TBC1D9B" "DBNL" "XRCC1" "RNF115"
[541] "ALDH3A2" "GPI" "THAP7" "COPA" "PSMC5"
[546] "ELP3" "DENND4B" "HP1BP3" "ACTR1A" "PRKCA"
[551] "MYH14" "HNRNPH1" "YWHAQ" "LMNB2" "ARCN1"
[556] "TAF9B" "COL4A1" "HSPH1" "TICAM1" "MIB1"
[561] "GOSR1" "CIAO1" "PTPRG" "SRSF1" "NDUFS6"
[566] "KIAA0195" "UCHL1" "TUT1" "TRAP1" "RHOV"
[571] "SPTBN1" "GSS" "PAK2" "MYL12B" "GLUD1"
[576] "C16orf58" "PEF1" "NUP37" "SPAG9" "KLHL22"
[581] "RB1CC1" "STRIP1" "SPEN" "C2CD2" "RASSF5"
[586] "RPL12" "GAREML" "VAV2" "ARHGAP33" "TRMT2A"
[591] "HIST1H1E" "SCLY" "HNRNPM" "CCNY" "LCOR"
[596] "SOLH" "TLE4" "MAZ" "GDI2" "FGF11"
[601] "HIF1AN" "DRG2" "HIST1H3H" "PTEN" "XPO7"
[606] "SKA3" "PUS1" "HIST2H3A" "NSUN2" "MAPK1IP1L"
[611] "BCKDHA" "NRARP" "C17orf96" "YIPF5" "TOMM5"
[616] "TPX2" "HUWE1" "SOWAHC" "ENKD1" "APEH"
[621] "MYBBP1A" "PTK7" "HNRNPUL1" "FAM212B" "PLS3"
[626] "FTSJD2" "SUN1" "TANGO6" "WDR36" "ASH1L"
[631] "YARS" "TSEN34" "ATAD2" "LIN37" "GLTSCR1"
[636] "IPO8" "CCBL1" "ACTN4" "NT5C2" "UBR1"
[641] "CUL4A" "WNK1" "PITRM1" "SCO1" "SMG5"
[646] "RPS6KA1" "CS" "ZC3H7B" "SLC25A33" "RPS10"
[651] "SLC30A1" "GCA" "ZNF3" "EEFSEC" "ALDH7A1"
[656] "NPM1" "CIAPIN1" "EP300" "TDP1" "AKAP13"
[661] "RABGGTB" "MYH9" "UBE2Z" "MEGF8" "KREMEN1"
[666] "RAPGEF1" "HNRNPAB" "DCPS" "WDR12" "IRS4"
[671] "HCFC1" "SLC37A4" "BICD2" "HSPA1L" "NAT8L"
[676] "TXLNA" "SH3GL1" "TRIM16L" "MAPKAPK2" "FAM50A"
[681] "AHSA2" "HDGF" "GIGYF1" "TCEB3" "MARK2"
[686] "HIST1H3D" "UNC5B" "HERC1" "ACBD6" "GMPR2"
[691] "EBNA1BP2" "HEATR3" "RPL22" "ADARB1" "ATXN7L3"
[696] "IWS1" "METTL13" "PIP4K2A" "SLC3A2" "MXRA7"
[701] "SYMPK" "ANAPC1" "SLC25A10" "MYO1D" "KXD1"
[706] "RMDN3" "STX16" "PFKP" "SNRPB" "DACT2"
[711] "CHCHD10" "SPTBN2" "TCFL5" "PDHX" "CDK12"
[716] "CIC" "ODC1" "SNRNP200" "VCPIP1" "NCL"
[721] "SEMA4C" "SLC18B1" "MTMR14" "SCRIB" "ATAD3C"
[726] "CHPF2" "PHB2" "TRIP12" "TTLL12" "MAP3K3"
[731] "AAMP" "NEIL2" "NOL6" "WAPAL" "RUVBL1"
[736] "ZNF71" "SSRP1" "CRAMP1L" "PMAIP1" "C22orf29"
[741] "AMACR" "NT5C3B" "CDK9" "DHX30" "CBS"
[746] "SNRK" "TMEM97" "ARID1A" "CFL1" "SH3BP4"
[751] "MYO5A" "ABT1" "NME4" "PPARGC1B" "GATAD2B"
[756] "ASXL1" "PFN1" "ISOC2" "METTL16" "PGAM1"
[761] "EEF2" "CHTOP" "EFTUD2" "REPS1" "ZBTB43"
[766] "AHSA1" "MYO18A" "SH3BP5" "LONP2" "PHRF1"
[771] "NFATC2IP" "RMI1" "PRICKLE4" "HIST2H2AA3" "SLC7A6"
[776] "MTMR4" "DYRK2" "C5ORF22" "TNFRSF1B" "MAP3K1"
[781] "RNF146" "DNAJB9" "DCTN5" "TRAFD1" "PLEKHA2"
[786] "MRRF" "DDAH1" "LAMC1" "GDF11" "RGMA"
[791] "RTKN" "INO80D" "LYRM2" "NAPEPLD" "ZMAT3"
[796] "TSKU" "RPS21" "MSANTD2" "EBAG9" "CTC1"
[801] "TCF7L2" "TMPPE" "SMIM14" "KLHL42" "C6orf47"
[806] "CLPB" "YY1" "RNASEH1" "SHISA9" "BUB1"
[811] "RAB32" "OPHN1" "HHLA1" "MED21" "SPRTN"
[816] "IGFBP5" "RBL1" "PARP15" "COQ7" "PGM3"
[821] "ZNF384" "FAM221B" "LYPLA1" "SLC10A6" "KDSR"
[826] "KIAA1841" "UTP18" "NQO2" "SVOP" "WDR82"
[831] "UBFD1" "TMEM30A" "TLN1" "TET3" "SENP5"
[836] "PTPN9" "PPP2R5C" "PPIF" "NUFIP2" "IRF1"
[841] "GXYLT1" "C6orf106" "C1QBP" "BAZ2A" "ASB3"
[846] "ARMC1" "SYNRG" "ANKFY1" "ALKBH5"
`hsa-miR-4443`
[1] "TXNIP" "ESPL1" "KIAA1468" "SMARCAD1" "EIF4EBP1" "CCBE1"
[7] "KIF6" "ESF1" "PNMAL2" "HIRIP3" "FKBP5" "GPR156"
[13] "ZNF69" "TRIM72" "ADRBK1" "UBE2S" "HMOX1" "ZSCAN29"
[19] "ZBTB7A" "SERBP1" "NUAK2" "JOSD1" "FBLIM1" "EMP1"
[25] "CS" "AR" "TFPI" "CASKIN1" "PEG10" "HAND2"
[31] "TMEM214" "HBP1" "ATG13" "CSNK1G2" "TUBB2A" "SLC25A37"
[37] "CSDC2" "PATZ1" "TMOD2" "RSL1D1" "RTN3" "GRWD1"
[43] "DEFB105B" "DEFB105A" "SSBP2" "IREB2" "GABRB2" "CDK12"
[49] "KLHL23" "TRIM65" "RPL28" "SPC24" "ZFP62" "TRAPPC2"
[55] "IMMP2L" "ALDOA" "GALNT2" "POLG" "SIGLEC9" "TMEM67"
[61] "TIMM10B" "SAMD5" "RASSF2" "PIP4K2A" "METTL14" "GLCCI1"
[67] "ANAPC16" "ARSK" "TBL2" "C17orf85" "TRIOBP" "NEGR1"
[73] "KRTAP19-1" "ING5" "SDR9C7" "OTUD5" "PTPLAD2" "MON1B"
[79] "TRIM67"
`hsa-miR-30b-5p`
[1] "CCNE2" "SMAD1" "BCL6" "SOCS1" "SNAI1" "CAT"
[7] "KLHL28" "USP53" "CHD1" "COPS7B" "MYO1E" "RGMB"
[13] "FBXO3" "SRPR" "BLOC1S6" "PLIN3" "KBTBD6" "ZNF543"
[19] "ZFYVE20" "FAM8A1" "NCOA6" "TRERF1" "ZNF567" "DCAF12"
[25] "CLDN12" "PNN" "WDR89" "PHF13" "RRAGD" "ZBTB38"
[31] "PDCD10" "ZNF770" "NACC2" "FRZB" "METTL21D" "ZDHHC17"
[37] "CDCA7" "HIC2" "OTUD4" "GLCE" "SNTB2" "ARID3A"
[43] "AZIN1" "GNA13" "NAA25" "CD2AP" "TNRC6C" "SOX4"
[49] "EML4" "AP2A1" "ATG12" "SYPL1" "BDP1" "PGM3"
[55] "DDAH1" "SH2B3" "RFX7" "KLF10" "YOD1" "GNPDA1"
[61] "TAOK1" "GFPT2" "B3GNT5" "MIER3" "PIP4K2A" "CAMKV"
[67] "IMPDH2" "KLF4" "LRP8" "TSHZ3" "ATP5C1" "BAZ1B"
[73] "RUNX2" "NIPBL" "FEM1B" "WDR43" "STX17" "IKZF4"
[79] "CSF1" "POLRMT" "CHAT" "CEP152" "FERMT2" "HEY1"
[85] "RAB18" "OLFML2B" "RBBP7" "SERBP1" "MATR3" "RPS4X"
[91] "EYA3" "APLN" "G3BP1" "RAB22A" "PARP1" "TMED5"
[97] "EIF2B1" "ACER3" "WDR37" "CYB5B" "HMGN2" "ACTR10"
[103] "KLHL15" "C1QBP" "PPP1R12B" "FAM134C" "RNF34" "TRIM59"
[109] "TMEM106B" "MCFD2" "RPS27A" "SNRNP200" "ZNF589" "SHC1"
[115] "TTLL12" "ZNF646" "GNAZ" "ARF1" "RBM14" "SKIL"
[121] "DNMT1" "PRMT7" "POU4F1" "PCNT" "ELOVL4" "ERG"
[127] "BECN1" "SERPINE1" "DLL4" "SIX1" "BCL9" "NOTCH1"
[133] "PCGF5" "KIF11" "LCOR" "SLC35C1" "TFDP1" "KPNA6"
[139] "S100PBP" "FOXG1" "TNRC6A" "PSMD7" "RNF138" "LRRC8B"
[145] "LDLR" "ZNF507" "PCMTD2" "LCLAT1" "ASB3" "SLC35G2"
[151] "FBXO45" "SEC24A" "SFXN1" "SOBP" "ENPP4" "SP4"
[157] "PEG10" "FAM91A1" "RAD23B" "KIF5B" "NFAT5" "ZNF264"
[163] "STRIP1" "CEP350" "IER5" "MTR" "ZBTB39" "STX12"
[169] "WDFY2" "TPRG1L" "RNF220" "JDP2" "PLEKHO2" "IL21R"
[175] "PAPD5" "ZNRF1" "RNF135" "GALNT1" "LRRC8D" "MAST3"
[181] "RRM2" "IFNAR2" "NRBP1" "RASGRP3" "PLXNA1" "GNAI2"
[187] "GAB1" "PPARGC1B" "PRDM1" "KLHDC10" "PHTF2" "DBF4"
[193] "MTDH" "JADE3" "ADO" "LYPLAL1" "RAP1B" "MKRN3"
[199] "IREB2" "DHX40" "RAB10" "XPO1" "SETD5" "N4BP2"
[205] "MFAP3" "NAPG" "TBPL1" "UBE3C" "CBX3" "TMED2"
[211] "CCNF" "CBX2" "CDC7" "MTF2" "SAE1" "ZNF460"
[217] "FOXN2" "FYTTD1" "BAG4" "MZT1" "ZXDB" "H6PD"
[223] "PDGFRB" "TP53" "BCL2" "TGFA" "CHST15" "SEC61A2"
[229] "ROCK2" "NCOA3" "TSPYL1" "PGGT1B" "PPP2R1B" "ZDHHC20"
[235] "VASH1" "SOCS3" "SLC7A5" "PPP1R15B" "PIK3C2B" "NAP1L1"
[241] "MARCKSL1" "MAPK8" "LMBR1L" "LARP1" "KREMEN1" "HHIPL1"
[247] "GOLGA8B" "ARPP19" "ALG9" "AKIRIN1" "PTP4A1" "ADPRHL1"
[253] "POLR3E" "IFNE" "MTRNR2L10" "CSNK1G1" "CAND1" "TOMM5"
[259] "GIGYF1" "PGPEP1" "CXCL11" "FAM81B" "SKIDA1" "HABP4"
[265] "SIKE1" "GTF2E2" "PBRM1" "FOXA1" "ELOVL5" "VPS33A"
[271] "SIX4" "PPP3CB" "PICALM" "LIFR" "FYCO1" "FRS2"
[277] "DCUN1D1" "CELSR3" "NDUFA12" "QRFPR" "ST3GAL5" "UHRF1BP1"
[283] "SCML2" "MYLIP" "MSANTD4" "FANCF" "B4GALT5" "OPHN1"
[289] "STRN" "MARCH4" "PLSCR1" "SERPINC1" "SEMA6A" "MED29"
[295] "BAHD1" "STX16" "PRKAR1A" "CREM" "CCDC71L" "ATP2A2"
[301] "APLP2" "ADAM9" "MRO" "LRRC3C" "MOGAT1" "SLFN5"
[307] "SHROOM3" "ZSCAN29" "ZNF200" "ZMYND8" "ZFAND5" "ZCRB1"
[313] "VPS41" "VAPA" "USP37" "UBXN4" "UBN1" "TXNDC5"
[319] "TWF1" "TRIM23" "TNFRSF10B" "TBC1D10B" "TANK" "TAF4B"
[325] "STAU1" "SOX12" "SLC4A7" "SLC38A7" "SH3PXD2A" "SH3GL1"
[331] "SRSF7" "SETD3" "SBF1" "SACS" "RPA2" "RNF122"
[337] "REV3L" "PTAR1" "PREPL" "PPTC7" "PPP1R2" "PPP1R12A"
[343] "PNMA1" "PER2" "PCDH10" "PAWR" "NDEL1" "MYBL2"
[349] "MLXIP" "MIB1" "MIA3" "MARCH6" "LPCAT1" "LIN7C"
[355] "LIN28B" "LHFPL2" "LCP1" "EPG5" "JOSD1" "KDM3A"
[361] "JAK1" "IQCB1" "IP6K3" "IL1A" "IKZF2" "GOLGA1"
[367] "GXYLT1" "GCLC" "GCSAM" "FUCA1" "FANCL" "FAM104A"
[373] "ERLIN1" "EPB41" "ENTPD1" "EED" "EDC3" "DYNLT3"
[379] "DCTN4" "CREG1" "CPEB4" "CLCC1" "CDC37L1" "CASP3"
[385] "C8orf76" "C7orf60" "C7orf43" "KIAA0226L" "BTBD7" "BTBD1"
[391] "CFDP1" "B4GALT1" "AVL9" "ATM" "ANKRA2" "AFF4"
`hsa-let-7i-5p`
[1] "TLR4" "SOCS1" "IL13" "EIF4G2" "COPS8" "COPS6"
[7] "GPS1" "LPHN2" "CDC25A" "EGLN3" "TNS3" "RRM1"
[13] "EP400" "ARPC1A" "PIK3C2A" "KDM5B" "DDOST" "BMP4"
[19] "ADIPOR2" "ESPL1" "HMGA2" "TMTC3" "TXLNA" "NHLRC3"
[25] "FNDC3A" "ARID3B" "IGF1R" "SMCR8" "IGF2BP1" "ONECUT2"
[31] "ZCCHC3" "BACH1" "PCGF3" "SMARCAD1" "GRPEL2" "ABT1"
[37] "MDM4" "STK4" "PDE12" "CALU" "POLR3D" "TNFSF9"
[43] "NCOA3" "HMGA1" "CRY2" "SUOX" "NAA30" "MAPK6"
[49] "C5ORF51" "CDKN1A" "UBXN2B" "TRIM71" "EDN1" "SALL3"
[55] "CDV3" "PGRMC1" "TXLNG" "CLDN12" "C11ORF57" "PEX11B"
[61] "CHTOP" "C1ORF21" "PDP2" "ZNF264" "RRM2" "SLC20A1"
[67] "BZW1" "KREMEN1" "MXD1" "NAT8L" "PPP2R2A" "ACER2"
[73] "ATP6V1F" "IGF1" "EIF2C1" "NEUROG1" "ASCL1" "MYC"
[79] "NDUFA4P1" "ATP6V1G1" "KIF27" "ZNF774" "ANKRD46" "FMNL3"
[85] "C19orf53" "MEIS3P1" "C1RL" "NUCB2" "QDPR" "DISC1"
[91] "RHD" "HIST1H2BK" "FXN" "RABL2A" "ACOT9" "GLO1"
[97] "RABL2B" "ZNF587" "THEM6" "MRPL12" "FUT10" "NOM1"
[103] "FAM105A" "NOA1" "OPA3" "SLC11A2" "COL8A1" "YAE1D1"
[109] "ZNF8" "ZC3HAV1L" "YWHAZ" "VCL" "TSC22D2" "TMED5"
[115] "SYNJ2BP" "RNF144B" "RAB40C" "PPP1R15B" "POLR2D" "PLXND1"
[121] "PGM2L1" "NR6A1" "NAA20" "MTUS1" "MLLT10" "SMCR7L"
[127] "MAP2K7" "LYN" "LRRC20" "KLHDC8B" "KIAA0930" "KCTD21"
[133] "IFNLR1" "ICOSLG" "HERPUD1" "GABPB1" "FAM83G" "EFHD2"
[139] "CCND1" "ATXN7L3B" "ATXN7L3" "ATG9A" "ATG12" "AREL1"
[145] "AP1S1" "AHR" "AHCYL2" "PLAGL2" "ZNF28" "TUBB2A"
[151] "ZBTB5" "PMAIP1" "LIMD2" "FAM43A" "CEP120" "ARID3A"
[157] "TBC1D19" "SNX17" "SLC12A7" "PLEKHO1" "PLCG2" "GGA3"
[163] "SDR42E1" "MFSD8" "HIST1H2BD" "THBS1" "STRN" "SLC5A6"
[169] "SLC10A7" "SUMO1" "SEMA4C" "RNFT1" "RNF44" "RBFOX2"
[175] "RAB11FIP4" "NSD1" "MBD2" "KPNA5" "KMT2D" "CEP135"
[181] "CELF1" "C12orf4" "ZNF644" "SMC1A" "NUP155" "IGDCC4"
[187] "FIGN" "COIL" "C1orf210" "DIABLO" "AK4" "ZNF566"
[193] "YOD1" "IKZF3" "CD59" "C9orf156" "ZBTB8OS" "RDX"
[199] "NCKIPSD" "FZD9" "FBXW2" "DVL3" "DNA2" "SOD2"
[205] "RRAD" "OPRL1" "WASL" "LEFTY1" "RBM12B" "SLC16A9"
[211] "PM20D2" "ZNF200" "TGFBR3" "MSI2" "LRIG3" "IGF2BP3"
[217] "FBXL20" "EPHA4" "DUSP1" "DNAL1" "COLEC12" "CCNT2"
[223] "CBX5" "BEND4" "ZNF611" "KIAA0391" "ECHDC1" "PMPCA"
[229] "ACTA1" "MCF2L2" "GSG2" "AKAP8" "RAD18" "ZNF460"
[235] "USP38" "PLEKHA3" "PDZD8" "HAND1" "FAM222B" "C19orf47"
[241] "ARIH1" "PEG10" "EMILIN2" "SURF4" "PARP16" "GNG5"
[247] "E2F6" "ABHD17C" "THYN1" "TGOLN2" "ZBTB37" "GOLGA4"
[253] "FAM104A" "RWDD1" "FMO4" "ZNF556" "PRIM2" "ZNF584"
[259] "ZNF578" "ARL8B" "INTS7" "RFC2" "ZFAND4" "BRI3BP"
[265] "STAT2" "ZNF738" "DTX3L" "RAB19" "CDKAL1" "EIF4A3"
[271] "DNAH9" "SLC19A3" "ITGA3" "SLC38A7" "SAR1A" "PHACTR4"
[277] "MTX3" "CPA4" "COX6B1" "FPR1" "ATXN2" "ZNF799"
[283] "DNAJC28" "ZNF417" "ZNF443" "ADH5" "PRSS22" "NHLRC2"
[289] "KIAA1328" "IPO9" "EDEM3" "CTPS1" "AMD1" "NAP1L1"
[295] "PAFAH2"
`hsa-miR-218-5p`
[1] "MBNL2" "EFNA1" "NUP93" "MRPS27"
[5] "EBP" "LAMB3" "NFE2L1" "LASP1"
[9] "MAFG" "IKBKB" "SP1" "VOPP1"
[13] "NACC1" "BIRC6" "ACTN1" "STAM2"
[17] "CDKN1B" "BIRC5" "GJA1" "ROBO1"
[21] "RICTOR" "SOST" "SFRP2" "HOXB3"
[25] "DKK2" "TOB1" "CDK6" "BMI1"
[29] "EFNB2" "AHI1" "SLC38A1" "ATP6V0E1"
[33] "TPD52" "BLCAP" "SSH1" "RNF38"
[37] "KLF9" "OLIG2" "SERINC3" "CNTNAP2"
[41] "FOXN2" "AGPAT5" "KLHL13" "PHC3"
[45] "AKAP8" "RIT1" "CENPO" "KIAA1462"
[49] "SLC11A2" "SREK1" "GLCE" "PTPN11"
[53] "RNF219" "BTF3L4" "RARA" "FAM13B"
[57] "GPM6A" "BTBD7" "RHBDD1" "COL4A1"
[61] "KATNAL1" "CAMTA1" "ETS2" "POGK"
[65] "TNIP2" "TTC33" "DUSP18" "THOC2"
[69] "PUM2" "HECTD2" "ARL6" "ZNF711"
[73] "TTC21B" "SSR1" "ZC3H18" "MLX"
[77] "HBS1L" "KLHL31" "RPL12" "ARSG"
[81] "ZNF407" "RPS25" "RPS13" "PRRC2C"
[85] "FKBP1A" "DST" "EARS2" "SBNO1"
[89] "PPIA" "HMGB1" "LEF1" "MITF"
[93] "PDGFRA" "GLI2" "OTUD7B" "RUNX2"
[97] "GHITM" "RFWD3" "IFNAR2" "SLC25A36"
[101] "SLC7A11" "BTG2" "FOXP1" "SHOC2"
[105] "GOLGA3" "MANBAL" "GNAI2" "ELMSAN1"
[109] "BLOC1S6" "MPRIP" "UCHL1" "ZNF609"
[113] "NUFIP2" "FAM217B" "HNRNPA3" "UGP2"
[117] "MBNL1" "MFAP3" "ZFX" "TPM3"
[121] "ANKRD27" "CDH2" "TFF1" "EGFR"
[125] "RET" "SH3GL1" "ZZEF1" "ZXDC"
[129] "ZSCAN5A" "ZNF827" "ZNF776" "ZNF652"
[133] "ZNF608" "ZNF500" "ZNF496" "ZNF41"
[137] "ZNF3" "ZNF317" "ZFYVE26" "ZFP91"
[141] "ZFAT" "ZCCHC14" "ZC3H8" "ZC3H13"
[145] "ZC3H4" "ZBTB9" "ZBTB24" "YWHAB"
[149] "YTHDF1" "XKR6" "WNT5A" "WIPF2"
[153] "WDR1" "WDHD1" "WARS" "VPS53"
[157] "VEZF1" "VEGFC" "VCAN" "VAV2"
[161] "USP47" "USP34" "USP22" "UNC5B"
[165] "UGGT2" "UCK2" "UBR7" "UBP1"
[169] "UBN2" "UBE2W" "UBE2H" "UBE2G2"
[173] "UBE2D3" "UBAP2" "TTYH3" "TTI1"
[177] "TSPAN18" "TSPAN14" "TRPS1" "TRIM65"
[181] "TRIM5" "TRIM39" "TRAPPC1" "TRAK2"
[185] "TPR" "TOP2A" "TNRC18" "TMPRSS3"
[189] "TMEM222" "TMEM14A" "TMEM101" "TMCO6"
[193] "TMBIM6" "TM4SF1" "TLN1" "THUMPD1"
[197] "THTPA" "TGFBRAP1" "TGFBR3" "TFIP11"
[201] "TFDP2" "TERF2" "TCP11L2" "TCOF1"
[205] "TBC1D3G" "TBC1D3C" "TAF5L" "SYT11"
[209] "SUSD4" "SUPT16H" "SULF2" "SUMF2"
[213] "STRN4" "STK24" "STIP1" "STAU1"
[217] "STARD4" "ST6GAL1" "ST3GAL2" "SS18"
[221] "SRSF9" "SRSF10" "SRRT" "SREBF2"
[225] "SRA1" "SQSTM1" "SPOPL" "SPIRE1"
[229] "SPAG9" "SP3" "SP100" "SORT1"
[233] "SNX4" "SNTB1" "SNAPIN" "SNRPD3"
[237] "SNAI2" "SMYD3" "SMARCB1" "SLC45A3"
[241] "SLC39A9" "SLC39A10" "SLC35F5" "SLC35E2B"
[245] "SLC30A5" "SLC25A15" "SLC20A2" "SLC1A5"
[249] "SLC10A7" "SLAIN2" "SIRT6" "SIN3A"
[253] "SIKE1" "SIK2" "SIAH2" "SHROOM2"
[257] "SH3KBP1" "SH3BP1" "SGPL1" "SFT2D2"
[261] "SFSWAP" "SFPQ" "SETD8" "SETBP1"
[265] "SERPINB6" "SEPHS1" "SEMA4D" "SEMA5A"
[269] "SEC31A" "SEC24A" "SEC16A" "SDC3"
[273] "SDF4" "SCRN1" "SCAPER" "SARM1"
[277] "SATB2" "SAP130" "SACS" "S100A11"
[281] "RUNX3" "RSL1D1" "RSF1" "RSBN1"
[285] "RREB1" "RPS6KA3" "RPS18" "RPL8"
[289] "RPL3" "RPL21" "RPL15" "RORA"
[293] "RNPS1" "RNMT" "RNF4" "RNF170"
[297] "RNF10" "RHOB" "RHOA" "RFXAP"
[301] "RFX5" "RFT1" "RFC1" "REXO2"
[305] "REV3L" "REEP5" "RCHY1" "RBPJ"
[309] "RC3H1" "RBM6" "RBM5" "RBM4"
[313] "RBM18" "RBBP9" "RASEF" "RASA4"
[317] "RARS2" "RANBP3" "RAI14" "QRICH1"
[321] "PVRL2" "PURB" "PUF60" "PTPRK"
[325] "PTPRG" "PTPN14" "PTP4A2" "PTP4A1"
[329] "PTK7" "PTGFRN" "PTCH1" "PSME4"
[333] "PSD3" "PRUNE" "PRRC2A" "PRPF8"
[337] "PRKG1" "PRKDC" "PRKCA" "PRKAR1B"
[341] "PRELID1" "PRKAG1" "PPP2R5E" "PPP2R2A"
[345] "PPP2CB" "PPARD" "PPARG" "POM121"
[349] "POLR2A" "POLR1A" "POLM" "PNPLA8"
[353] "PMPCB" "PLS3" "PLEKHA5" "PKP4"
[357] "PKM" "PITRM1" "PIP4K2B" "PIP4K2A"
[361] "PIK3C2B" "PI4KA" "PHIP" "PHF19"
[365] "PHC2" "PGAP2" "PFN2" "PDZD8"
[369] "PDLIM7" "PDIA6" "PDIA4" "PDE6D"
[373] "PDCD6" "PCBP2" "PARP4" "PARP16"
[377] "PARD3" "PAPD7" "PANK3" "PAM"
[381] "PALLD" "PABPC4" "PACS1" "OXNAD1"
[385] "ODC1" "NUP214" "NUDT5" "NUAK2"
[389] "NSF" "NSD1" "NRP1" "NR6A1"
[393] "NPTN" "NPLOC4" "NOSIP" "NMRAL1"
[397] "NLRC5" "NIPA2" "NHP2" "NHSL1"
[401] "NFATC3" "NEDD9" "NDUFS1" "NCOA4"
[405] "NAV1" "NAPRT1" "NANP" "NAMPTL"
[409] "NAMPT" "MYO5B" "MYO1D" "MYO10"
[413] "BLOC1S5" "MTR" "MTOR" "MTMR4"
[417] "MTMR3" "MTHFD1L" "MTMR10" "MSL1"
[421] "MSC" "MRPS2" "MRPS18A" "MRPL43"
[425] "MRPL13" "MORC2" "MNT" "MMP16"
[429] "KMT2A" "KMT2D" "MKI67" "MID1"
[433] "MFN2" "MET" "METTL8" "MEIS2"
[437] "MEA1" "MDM2" "MCM3AP" "MBOAT2"
[441] "MB21D2" "MARCKS" "MAP3K9" "MAP3K5"
[445] "MAP3K11" "MAP2K3" "MAP2K7" "MAML2"
[449] "MAGED4B" "LYRM2" "LYPD6B" "LTBP4"
[453] "LRRFIP1" "LRIG1" "LOXL2" "LGR4"
[457] "LARS" "LARP4B" "LANCL2" "LANCL1"
[461] "KSR1" "L3MBTL1" "PPP1R21" "KLHL21"
[465] "KLF12" "KLF10" "KIRREL3" "KIF21B"
[469] "KIF15" "KIAA1644" "KIAA1522" "KIAA1549"
[473] "KIAA1430" "FAM214A" "KIAA1161" "KIAA1147"
[477] "KIAA0319L" "KDM6A" "KCNMA1" "KCNK6"
[481] "KBTBD2" "JARID2" "IWS1" "ITPK1"
[485] "ITM2C" "ITGB1" "ITGAV" "IPO8"
[489] "IPO5" "INTS1" "INHBA" "IMPDH2"
[493] "IMMP2L" "IGF2R" "IGF1R" "IFFO2"
[497] "IER3IP1" "ICMT" "ICA1L" "HSPG2"
[501] "HSP90B1" "HS6ST2" "HPS4" "HP1BP3"
[505] "HMGXB4" "HMGA1" "HMGB2" "HLCS"
[509] "HLA-E" "HLA-A" "HJURP" "HIVEP3"
[513] "HIPK2" "HFM1" "HEATR1" "HDGF"
[517] "HDAC8" "HARBI1" "GSPT1" "GPBP1L1"
[521] "GPR157" "GOLPH3L" "GOLGB1" "GNB4"
[525] "GNB1" "GNAS" "GNA12" "GMDS"
[529] "GLMN" "GLIS3" "GLG1" "GIT2"
[533] "GAPDH" "GALNT18" "GAB2" "FYCO1"
[537] "TIMM10B" "FUBP1" "FSHR" "FRMD4A"
[541] "FOXO3" "FOXK1" "FNIP1" "FNDC3B"
[545] "FNBP4" "FN1" "FLNB" "FLNA"
[549] "FKBP10" "FERMT2" "FBXW2" "FBXO41"
[553] "FBXL5" "FBXL4" "FBN2" "FAT1"
[557] "FAM83E" "FAM65A" "FAM172A" "DENND6A"
[561] "FAM104A" "FAM102B" "FADS2" "FADS1"
[565] "EXT1" "ERMP1" "ERLIN1" "EPC1"
[569] "EPHB2" "EMB" "ELAVL1" "EIF4G3"
[573] "EIF4G1" "EIF4A2" "EIF3E" "EIF2S3"
[577] "EIF2B5" "EIF2B1" "EIF2A" "EID2B"
[581] "EFTUD2" "EEF1G" "EEF1D" "EDEM3"
[585] "DPYSL3" "DPM2" "DOK1" "DOCK10"
[589] "DOCK9" "DNTTIP2" "DNPEP" "DNMT1"
[593] "DNHD1" "DNAJC2" "DNAJC11" "DNAJA4"
[597] "DMTF1" "DLG1" "DIS3L2" "DICER1"
[601] "DIABLO" "DHCR7" "DGKZ" "DGAT2"
[605] "DEAF1" "DDX6" "DDX58" "DDX17"
[609] "DCP2" "DCAKD" "DCBLD2" "DCAF8"
[613] "DCAF5" "DAPK1" "CYB5R3" "CUX1"
[617] "CUL3" "CTSB" "CTNNAL1" "CTNNA1"
[621] "CSDC2" "CREBBP" "CREB3L1" "CPOX"
[625] "CPSF1" "COX7A2L" "COX15" "CORO1C"
[629] "COPS3" "COPS2" "CNOT1" "CNDP2"
[633] "CLSTN1" "CLIP2" "CLEC16A" "CLCF1"
[637] "CHST5" "CHKB" "CHD8" "CHD2"
[641] "CHCHD2" "CDK11A" "CDC42EP3" "CDC42BPA"
[645] "CD163L1" "CD44" "CCNF" "CCNL2"
[649] "CCND3" "CCDC80" "CCDC71" "CBX8"
[653] "CBX1" "CBL" "CAPZB" "CARD11"
[657] "CAP1" "C9orf3" "COA1" "SNHG15"
[661] "CCZ1B" "PXDC1" "C3orf52" "OSER1"
[665] "C1orf159" "SZRD1" "TMEM259" "C19orf12"
[669] "EMC7" "C11orf54" "C11orf48" "CACUL1"
[673] "BUD31" "BZRAP1" "BTBD2" "BRF2"
[677] "BRD7" "BMP1" "BCL2L1" "BCAS4"
[681] "BCL11B" "BCAS2" "BAP1" "BAG6"
[685] "AXIN1" "AVL9" "AUTS2" "AURKAIP1"
[689] "ATXN7L1" "ATXN1" "ATP6V1H" "ATR"
[693] "ATP6AP1" "ATP5B" "ATP2B4" "ATP1B1"
[697] "ATM" "ATL2" "ASPM" "ATAD1"
[701] "ASB2" "ASAP2" "ARPP19" "ARPC1B"
[705] "ARNT" "ARL6IP1" "ARID1A" "ARHGAP17"
[709] "APC" "AP2A2" "ANXA2" "ANO6"
[713] "ANKRD52" "ANKRD10" "ANKFY1" "ALMS1"
[717] "ANK3" "AKNAD1" "AIG1" "ADH5"
[721] "ADARB1" "ADAM17" "ADAM12" "ACTR8"
[725] "ACTR2" "ACTB" "ACIN1" "ACACA"
[729] "ABL1" "ABHD2" "ABHD11" "ABCF2"
[733] "ABCA13" "AAAS" "RIMKLB" "CCDC74B"
[737] "CCDC74A" "FAM198B" "CCDC88C" "C17orf102"
[741] "PAK2" "CASS4" "PRLR" "ZNF354C"
[745] "HIST1H2BK" "UBE2V1" "TMEM64" "TMEM189-UBE2V1"
[749] "TMEM189" "NRAS" "ELL2" "GLDN"
[753] "KIAA1804" "MTPAP" "SHMT1" "PPP6C"
[757] "H2AFX" "PAWR" "NAA15" "SLC35C2"
[761] "ELOVL6" "OIP5" "GDE1" "SALL3"
[765] "ZNF566" "RHOQ" "GFPT1" "DAZAP1"
[769] "CCDC6" "NDUFA6" "CDKN2AIP" "VAT1"
[773] "PPP1CC" "POC1B-GALNT4" "LNPEP" "GPRC5B"
[777] "GALNT4" "ETNK1" "CNNM2" "ZNF813"
[781] "LMNB1" "PAIP2" "KSR2" "AGO1"
[785] "CD99" "PDCD4" "SRRM4" "RAB30"
[789] "CYP24A1" "TEX9" "WDR66" "SEMA3G"
[793] "RPL35" "HNRNPA1L2" "TFRC" "RPP25"
[797] "NUP210" "HNRNPA1"
`hsa-miR-1180`
[1] "none"
`hsa-miR-3195`
[1] "AIP" "UCK1" "CTDNEP1" "INO80E" "SIX5" "RNASEK" "C2orf82"
[8] "C10orf55" "HMX1" "MIB2" "CASZ1" "ISL2" "LHFPL3" "VGF"
[15] "MSX2" "ARC" "PER1" "VDR" "VWA7" "REPIN1" "PHLDA2"
[22] "NPBWR1"
`hsa-miR-33a-5p`
[1] "ABCA1" "NPC1" "ABCB11" "CROT" "IRS2" "NFYC"
[7] "SRC" "NCOA3" "BMI1" "PCGF2" "TRIM23" "BSDC1"
[13] "TMEM65" "IER5" "C19orf43" "TSG101" "ZNF217" "TIA1"
[19] "NCOA6" "MLX" "GTF2H3" "RHBDD1" "ICT1" "MIER3"
[25] "TGOLN2" "BCL10" "ERO1LB" "ERBB2IP" "KCNK1" "HMGB2"
[31] "RAP2C" "CEBPG" "ZFYVE20" "GXYLT1" "NR2C2AP" "CMIP"
[37] "PIM3" "GLE1" "LDHA" "CRY2" "GPR137C" "SHCBP1"
[43] "HIF1A" "SH3PXD2A" "RNF19A" "SAMD8" "FBXO30" "STRBP"
[49] "LRRC8A" "CSNK1G3" "RTN4" "HOXA9" "VTI1B" "BRWD1"
[55] "ANKRD29" "DSC3" "ZC3H12C" "SERTAD2" "EXOC4" "SGMS1"
[61] "LIMA1" "MAPK8" "BTBD2" "PAPOLG" "DCBLD2" "AKAP11"
[67] "KLF9" "RAB5A" "FOXP1" "STYX" "SLC39A14" "PPP1R9A"
[73] "NUFIP2" "YWHAH" "PIM1" "PTHLH" "RUNDC3B" "RPS23"
[79] "PCM1" "RPRD1B" "MYC" "FOSL1" "SREBF1" "TWIST1"
[85] "FAM46C" "HMGA2" "RBM33" "XIAP" "RMND5A" "ARID5B"
[91] "TSKU" "SLC16A1" "ABHD2" "PPARA" "SP1" "UVRAG"
[97] "PDE8A" "ZNF583" "PPIC" "GM2A" "CNOT4" "YWHAG"
[103] "SLC30A1" "SEMA7A" "ARHGAP15" "PABPC3" "ZNF281" "SECISBP2L"
[109] "GIGYF1" "GAS1" "MTRNR2L6" "SOCS5" "RBBP9" "PSAT1"
[115] "KPNA4" "TRPC4" "SNTB2" "SKIL" "PLEKHA8" "AGO2"
[121] "STXBP2" "ACSL4" "ZNF223" "PGM3" "DUSP8" "ZNF415"
[127] "TMEM98" "RRP7A" "CCDC71L" "ZCCHC14" "SIX1" "ACTB"
[133] "ZNF347" "LRRC40" "EDN1" "HBS1L" "TMEM170B" "ONECUT3"
[139] "FER" "TMEM170A" "RAET1E" "ARPC1B" "REEP1" "RNF157"
[145] "OSCP1" "NADSYN1" "PALLD" "CCDC171" "ARHGAP31" "CDH6"
[151] "ZNF208" "SPIN4" "SSR2" "RTN3" "ITGBL1" "CAPRIN1"
[157] "ATF7IP" "G2E3"
`hsa-miR-574-3p`
[1] "MKRN1" "USP31" "IGLON5" "CUL2" "RAC1" "EGFR" "EP300"
[8] "RXRA" "CKS2" "IRF4" "MESDC1" "PHEX" "LHFPL3" "PDZD2"
[15] "KCNK10" "C2orf72" "TMEM178B" "PEAK1" "CPLX2"
`hsa-miR-92b-3p`
[1] "SLC15A1" "CDKN1C" "PRMT5" "NLK" "EFNB1" "GSTM3"
[7] "KMT2D" "BCKDK" "AMIGO1" "FBXO31" "OR6V1" "RBBP5"
[13] "EIF2B2" "NCL" "NIPA2" "MRPL39" "ANKRD52" "PLXND1"
[19] "CTC1" "ZNF282" "HPS6" "WARS" "PRRC2B" "DDX3X"
[25] "PDIK1L" "GPR55" "FBXO21" "MYH10" "MAPK1" "UROD"
[31] "DNAJC30" "SKI" "SMAP2" "IK" "TRAFD1" "MSH3"
[37] "UBE2Q2" "MRPL53" "ABCA3" "PPP1CB" "FOXN3" "HIST2H4B"
[43] "ARL6IP4" "FLNA" "NPM1" "PGAM1" "SFXN1" "ATP5G3"
[49] "ADCK4" "TCOF1" "NCAPD2" "RNF168" "PIN4" "KDM3A"
[55] "DEXI" "RPS3A" "APOLD1" "PFN1" "TAF12" "NFATC2IP"
[61] "MEX3B" "HEATR2" "RTKN2" "SIN3A" "PHF23" "FLNB"
[67] "YWHAE" "XPO7" "FKBP4" "RAN" "LUC7L3" "GSS"
[73] "ZBTB48" "PRKCSH" "SMG1" "METRN" "HAGH" "RERE"
[79] "USF1" "CEP152" "ADAT1" "NONO" "RPAP1" "NABP2"
[85] "EZH2" "GNB2" "TPT1" "DOCK11" "OGFR" "LARS"
[91] "SRP68" "UNC5B" "SOGA1" "LYST" "SPC24" "GNAI2"
[97] "RPL8" "ARID1B" "AP1B1" "CAMSAP1" "MMS19" "TMEM115"
[103] "GATA6" "PTBP1" "PSMD3" "RPS28" "SYNGAP1" "POFUT1"
[109] "RPLP0" "EDF1" "RPS4X" "MBNL1" "GPX1" "ACTN4"
[115] "PA2G4" "IARS2" "PARVG" "TLN1" "PHF19" "SLCO4A1"
[121] "COPA" "FJX1" "PIGO" "ATP13A1" "BAG6" "RBM10"
[127] "HIST1H2BF" "ALDOA" "KEAP1" "SFPQ" "REXO2" "PPIL1"
[133] "IGSF8" "AKAP8" "RBM14" "PYCR2" "FASN" "STRBP"
[139] "HIST1H2AM" "FBN2" "NACC2" "ORC1" "CISD1" "CIT"
[145] "C9orf64" "ASF1B" "RRP1" "TNPO2" "SLC25A5" "IARS"
[151] "GATAD2A" "G6PD" "COX1" "FAM58A" "MPHOSPH10" "PLA2G12A"
[157] "DENND4A" "ILF3" "XRCC1" "IFIT3" "CAD" "PCMTD1"
[163] "CAPRIN1" "RPL3" "HSPA1B" "PHRF1" "SNRNP70" "WDR82"
[169] "PSMB3" "GRB2" "BRD8" "TSPYL1" "CCDC22" "XPO5"
[175] "CSDE1" "THAP10" "GRHPR" "PWP1" "SLC25A4" "BBX"
[181] "DLST" "ABR" "SCAF1" "SUPT5H" "FAM3C" "PSMA7"
[187] "HIST2H2AC" "MAP3K2" "MRPS23" "SOLH" "ERICH1" "PABPN1"
[193] "EIF2AK1" "PFKFB4" "LDLR" "RBM8A" "PARK7" "POM121"
[199] "RPS14" "TUBB6" "ZSCAN18" "GLOD4" "AP2A2" "SSRP1"
[205] "SYMPK" "PRR5" "ORAOV1" "TCP11L1" "PRRC2A" "MDK"
[211] "LTBP3" "KDM2A" "SMARCC2" "EIF3A" "CRIM1" "SURF6"
[217] "MAFK" "RNF181" "U2AF2" "DUSP5" "PLEKHA1" "DDIT4"
[223] "GATAD2B" "ZDHHC5" "BTG2" "ATP2B4" "HMGA2" "COG3"
[229] "TECPR2" "ZFYVE21" "GEMIN2" "RAB8B" "CNEP1R1" "GAN"
[235] "GID4" "NSF" "UBE2Z" "TOB1" "GAA" "MED29"
[241] "CIC" "PPP1R37" "ZNF264" "BCL2L11" "UBXN4" "SSFA2"
[247] "NF2" "FOXN2" "FNDC3B" "ITPR1" "EDEM1" "APPL1"
[253] "GALNT7" "TRIO" "PAPD7" "MAP1B" "TNPO1" "FCHO2"
[259] "HMGCR" "MYLIP" "SOX4" "FAM135A" "DNAJB9" "KLHDC10"
[265] "INSIG1" "SNX10" "FZD6" "SGK3" "TESK1" "VMA21"
[271] "CDK16" "EDRF1" "VDAC2" "KIF1B" "FAR1" "CPTP"
[277] "PTPRJ" "RPRD2" "UVRAG" "XPR1" "KLHL42" "SPRYD4"
[283] "NECAP1" "SMAD6" "KIAA0556" "PAPD5" "RBL2" "PAFAH1B1"
[289] "ZNF430" "ZNF492" "ARFGEF2" "MORC3" "C2ORF69" "BMPR2"
[295] "SLC25A36" "SELT" "MFN1" "FXR1" "KAT2B" "GOLGA4"
[301] "KLHL18" "SETD5" "KIAA1109" "CPEB2" "RNF4" "GRAMD3"
[307] "HIVEP1" "E2F3" "WRNIP1" "CD2AP" "PHTF2" "ANKIB1"
[313] "CASD1" "FAM91A1" "TACC1" "DAB2IP" "ATP7A" "USP28"
[319] "ARNTL2" "TCEB3" "TWF1" "COX20" "TXLNA" "BRMS1L"
[325] "EIF1" "YIPF4" "FGF2" "C5ORF24" "PTGER4" "IL6ST"
[331] "TULP4" "CCDC113" "SOX11" "KIF1BP" "QSER1" "OTUD3"
[337] "CDK5R1" "ZNF417" "ARF1" "ZNF695" "SNN" "SLC12A5"
[343] "TEF" "CLN8" "CNIH1" "SMARCA5" "DKK3" "PTEN"
[349] "RECK" "SMAD3" "MYC" "PPIC" "FKBP1A" "FOPNL"
[355] "MDM2" "CNOT4" "SLC33A1" "TAF8" "CYP2C19" "KIAA1586"
[361] "TMEM239" "NLRP9" "MRPS21" "MFF" "SNRPD1" "TNFRSF13C"
[367] "OPA3" "ZNRF3" "ZC3HAV1L" "ZBTB8B" "TOR1B" "RBFOX2"
[373] "PTGES2" "PARD6B" "MCOLN2" "H3F3C" "H3F3B" "GOLGA8A"
[379] "GM2A" "FUT11" "DDI2" "CDC5L" "BAZ2B" "ATF7IP"
[385] "MKNK2" "CASKIN1" "ZDHHC21" "ABCF2" "RRN3" "BCL11B"
[391] "GTF2A1" "ASGR2" "EID2B" "RPL9" "TMF1" "SERTAD3"
[397] "RSBN1" "PURG" "KLHL15" "GOLGA8B" "FAM129A" "CPEB4"
[403] "CNOT2" "BCAT1" "ZIC5" "XKR7" "TPPP" "NRAS"
[409] "GOLGA8J" "GOLGA8I" "CTDSPL" "ZNF134" "MOAP1" "PAWR"
[415] "IRGQ" "INCENP" "BMP8A" "C1orf35" "ZNF354B" "ZFP62"
[421] "TRAM2" "SLC25A32" "ZNF772" "GULP1" "SLC39A14" "EIF4EBP2"
[427] "ZNF24" "ZFC3H1" "WASL" "SLC7A11" "PTAR1" "LCOR"
[433] "GRAMD4" "GOLGA3" "GFPT2" "ERGIC2" "CCSER2" "ANP32E"
[439] "NPY4R" "ZNF460" "AURKA" "SESN3" "PRRG4" "NUCKS1"
[445] "HOXC8" "SZRD1" "ZSCAN12" "AP5Z1" "MED19" "GTF2E1"
[451] "TRIM36" "UHRF1BP1" "WDR81" "VPS4B" "PDZD8" "NUFIP2"
[457] "KIF5B" "FNIP1" "CNNM4" "ZNF75A" "ZNF598" "MRO"
[463] "IPP" "MYZAP" "TOR4A" "CIDEC" "AGBL5" "LETM1"
[469] "RAB3D" "ZADH2" "UCK2" "TBC1D8" "SPCS3" "SMU1"
[475] "SLX4" "REL" "PMEPA1" "PIP5K1C" "PHLPP2" "PGAM4"
[481] "PAX9" "PAIP1" "NUP43" "NFYB" "MAP2K4" "LONRF3"
[487] "LHFPL2" "KIAA1958" "EXOC5" "CLTA" "BMPR1A" "AKAP10"
[493] "AEN" "SRFBP1" "GPBP1L1" "HOXA13" "GNAQ" "ZNF277"
[499] "FMN1" "TLR3" "TMEM41A" "RNF44" "REV3L" "C11orf24"
[505] "BAK1" "ATOX1" "CPEB3" "PELP1" "RBM27" "FASLG"
[511] "FKBP9" "POLQ" "ENTHD1" "ESRP1" "ORAI2" "SH2B3"
[517] "OTUD7B" "CCDC171" "ALG14" "AAED1" "RBM28" "EIF4EBP1"
[523] "ZNF267" "PLXNA3" "LAX1" "AGMAT" "MCF2L2" "PNO1"
[529] "NARF" "DAND5" "PPP1R3D" "MRPS16" "MED7" "PER2"
[535] "SHE" "G2E3" "OSMR" "MUC21" "ZNF98" "ZNF721"
[541] "ZNF224" "ZNF17" "XRN1" "VPS54" "TSC1" "TOB2"
[547] "TMEM194A" "TMEM184B" "SYNJ1" "SUV420H1" "SRPR" "SPOCK2"
[553] "SMAD7" "SLC9A1" "SLC7A1" "SLC39A6" "SLC37A3" "SLC25A16"
[559] "SLC10A7" "SIK1" "SH3PXD2A" "SGPP1" "PEAK1" "SCAF11"
[565] "SERTAD2" "RP2" "RNF103" "REXO1" "RAD21" "RABL5"
[571] "RAB7B" "PSME3" "PSMD5" "PPP1R12C" "PPCS" "PITPNA"
[577] "PIK3AP1" "PBLD" "NPTN" "GLYR1" "MYO5A" "MYO1D"
[583] "MTMR1" "MTF1" "MRS2" "MRPL19" "MPP1" "MIA3"
[589] "MEF2D" "MCL1" "MBD2" "MAST3" "MAN2A1" "LAMP2"
[595] "KLHL14" "JOSD1" "IKZF2" "ICAM1" "IBTK" "HECTD1"
[601] "GRAMD1B" "GXYLT1" "GIT2" "G3BP2" "FUT10" "FKBP14"
[607] "FAM46A" "FAM126B" "EVI5" "EPM2AIP1" "EARS2" "DYNLT3"
[613] "DUSP10" "DUS2L" "DSTYK" "DOCK9" "DNAJC27" "DNAJB12"
[619] "DENND4B" "DBT" "CREB3L2" "CDC6" "CDC27" "CD69"
[625] "C6orf62" "C21orf91" "C20orf112" "C10orf118" "BICD2" "BCAT2"
[631] "ATXN1" "ATP2A2" "ADAM10" "ACAA1"
`hsa-miR-196b-5p`
[1] "HOXB8" "HOXC8" "BCL2" "CD8A" "HSD17B10" "ATF4"
[7] "MAPRE1" "MRPS35" "MEPCE" "COX3" "PRKACA" "PAXBP1"
[13] "PALD1" "GPS1" "CHD2" "SLC6A15" "PDE12" "SLC23A2"
[19] "TXNDC5" "BEST3" "ATP6" "ALDOA" "HTR1D" "RTF1"
[25] "CKB" "MAT2A" "TRA2A" "WHSC1L1" "CDK5R1" "MRPS26"
[31] "AJUBA" "KMT2D" "REEP5" "LAMB2" "ND5" "TXLNA"
[37] "TUBB" "GNB2L1" "MFHAS1" "LHX2" "BCAR3" "BUB1"
[43] "MSH6" "HERC2" "IARS" "CACNB3" "RRP1B" "TLE3"
[49] "SNX9" "HOXA9" "MEIS1" "FAS" "ETS2" "HOXA10"
[55] "RDX" "ARID5B" "LCOR" "SRP9" "HMGA2" "SMCR8"
[61] "ZCCHC3" "BACH1" "GRPEL2" "SRRT" "HMGA1" "SUOX"
[67] "CALM1" "SP100" "SLC30A6" "ACVR2B" "YIPF6" "TBRG1"
[73] "CALM3" "KCNJ2" "SALL3" "CDV3" "C11ORF57" "PBX1"
[79] "ACER2" "FAM127A" "ZNF609" "ATP6V1F" "HOXB7" "GFI1"
[85] "MYC" "KIF27" "C14orf37" "FMNL3" "TSPAN3" "PPP1R15B"
[91] "POLR2D" "MTUS1" "SMCR7L" "MAP3K2" "KLHDC8B" "KCTD21"
[97] "CDKN1B" "DCTN4" "RGL2" "FAM127B" "GGA3" "SPTSSA"
[103] "RAB11FIP4" "GATA6" "NUP155" "IGDCC4" "E2F7" "HOXA5"
[109] "YOD1" "NAP1L1" "FAM135A" "HIST1H2BD" "TGFBR3" "SLC9A7"
[115] "RCC2" "NXPE3" "MBD4" "LRIG3" "IGF2BP3" "ABHD2"
[121] "ZNF850" "MMS22L" "MED10" "TRPC3" "SLC35E2B" "PRUNE2"
[127] "PLEKHA3" "MAPK1" "HSPA4L" "BRAP" "DFFA" "ZSWIM1"
[133] "EXOC8" "SLC35G1" "FAM104A" "GNL1" "FMO4" "TMEM66"
[139] "CTPS1"
`hsa-miR-651`
[1] "none"
`hsa-miR-500a-5p+hsa-miR-501-5p`
[1] "none"
`hsa-miR-660-5p`
[1] "HUWE1" "YWHAH" "GALNT7" "STARD7" "COL4A3BP" "FBXO28" "E2F3"
[8] "ZFYVE26" "CRIPT" "XRRA1" "UGCG" "MYH11" "DYNLL2" "C2CD4B"
[15] "MECP2" "BZW1" "XKR7" "PMAIP1" "C18orf25" "UBE2K" "NUP50"
[22] "NAP1L1" "C1orf56" "TMLHE" "UBA6" "SEC22C" "MED10" "WNK3"
[29] "ENPP5" "YTHDF1" "EIF1" "CCDC47" "ZHX1" "PCSK2" "HNRNPA1"
[36] "FAM221B" "SMN1" "SMN2" "LANCL3" "MED28" "ABCA12" "MYOCD"
[43] "ARL4C" "ARHGEF12" "ADM" "CERS4" "ATP13A4"
`hsa-miR-152`
[1] "none"
`hsa-miR-888-5p`
[1] "PMAIP1" "FNDC3B" "B2M" "HNRNPF" "B3GNT2"
[6] "CELSR3" "ZDHHC21" "SLC12A6" "CDH1" "MCM9"
[11] "PITHD1" "ARHGEF6" "CASP3" "FLVCR1" "RPP25L"
[16] "SMIM11" "YOD1" "G3BP2" "FAM129A" "EIF1AX"
[21] "BTG3" "SMAD4" "UBE2D3" "BANP" "SEC22C"
[26] "MAPK8" "FOXN3" "FJX1" "RNPS1" "MARCH6"
[31] "CNN3" "BAG1" "FAM120AOS" "SLC30A1" "SAMD8"
[36] "EXOC5" "ABI2" "KIF3A" "LIMCH1" "SRSF2"
[41] "RNF103-CHMP3" "MCTS1" "CHMP3" "TMPPE" "DCP2"
[46] "CDK6" "C11orf74" "EIF2S3" "RAB9B" "EDEM1"
[51] "FDX1" "ZBTB3" "RFFL" "RAD51L3-RFFL" "AAK1"
[56] "BSPRY" "MRPL49" "ABCB7" "SLC39A9" "PARP15"
[61] "LGSN" "C1orf216" "TBC1D15" "CHST2" "CD46"
[66] "FAM101B" "LRRC42" "CDK13" "UNC80" "GEMIN4"
`hsa-miR-421`
[1] "RBMXL1" "CBX7" "ATM" "SMAD4" "NSL1" "SRSF7"
[7] "GID8" "EIF3K" "MAPK8" "LIMS1" "ZNF30" "GID4"
[13] "DDX39A" "ZNF678" "MIS18BP1" "NXPE3" "RNF138" "LIN7C"
[19] "RGMB" "SREK1IP1" "TAF9" "NR6A1" "CD46" "NDC1"
[25] "CREBZF" "POLR2D" "CEBPB" "FAM160B1" "VAPA" "DDX3X"
[31] "CREBRF" "FAM122A" "DNAJC27" "ZFP36L2" "RND3" "ATG2B"
[37] "TTC37" "RBBP7" "AFF4" "NIPBL" "LMCD1" "RANBP2"
[43] "USO1" "AP3B1" "PAXBP1" "PPARGC1A" "FAT2" "MTHFD2"
[49] "GCSH" "LARS2" "RPL18A" "EIF4A1" "DUSP3" "PHKA1"
[55] "HIST2H4B" "DDX20" "CAP1" "ACOT9" "EIF4G2" "MSL3"
[61] "CEP57" "RPL26L1" "PCNXL4" "SENP7" "DOK4" "OTUD1"
[67] "CDC42SE2" "MRPL38" "ATXN2L" "TSR1" "GFOD2" "RAB2B"
[73] "PPP1R13B" "NPM1" "PARP10" "PQLC2" "SLC25A6" "PRR7"
[79] "AGO1" "FBXO11" "AHNAK" "GRK6" "SLIT1" "SLC9A6"
[85] "FAM172A" "SPECC1L" "SEPT2" "CTC1" "CDC37" "ZNF280C"
[91] "ISY1" "ZMYND8" "SRP9" "GAREML" "INPP4A" "MLXIP"
[97] "DUS3L" "FKBP8" "DNAJC16" "COPRS" "TUBA1B" "CASP2"
[103] "RPS18" "HSP90AA1" "COPA" "RAB11FIP1" "RHOB" "PSME1"
[109] "MCFD2" "CNOT1" "ZC3H7B" "AMZ2" "HTT" "LBR"
[115] "NCDN" "RASL10B" "RIF1" "EEF1A1" "ITPK1" "RPS10"
[121] "SRPR" "FAM168B" "CMAS" "TRIM27" "NR3C1" "ATP6V0C"
[127] "ZXDA" "SFXN1" "DFFB" "RASAL1" "KIAA0100" "CD276"
[133] "RHOBTB2" "SMCHD1" "FAM32A" "RAB26" "TMEM109" "NCAPG"
[139] "PRCC" "PPP2CB" "PHLPP2" "RALGAPB" "HADHA" "LEPREL4"
[145] "CASP3" "PNPO" "XIAP" "ZNF652" "ID4" "FOXO4"
[151] "NBPF8" "GATSL2" "CEBPD" "MTAP" "TMEM37" "VPS37C"
[157] "TM9SF1" "VMP1" "ARHGAP22" "FAM155B" "CBWD1" "CBWD5"
[163] "PPTC7" "PDPK1" "TSC22D3" "GALK2" "UBE2D3" "GJB7"
[169] "SLC6A13" "PARP11" "HOXA9" "BTRC" "TRIM4" "SLC28A1"
[175] "SYT4" "JARID2" "IGF1" "RGR" "TPRG1L" "RSRC1"
[181] "ASB16" "PRICKLE2" "GOSR1" "GJD3" "GAS1" "CSNK1A1"
[187] "TUBB2A" "REST" "YTHDF1" "UQCRFS1" "TXNRD1" "RACGAP1"
[193] "QSER1" "MYBPC1" "VSIG10" "TNRC6C" "RREB1" "FAM89A"
[199] "TCF7L2" "INTU" "FBXL16" "CSE1L" "ADRBK2" "CD226"
[205] "TET1" "ZNF208" "POLG" "TREM1" "NPTX1" "NFE2L1"
[211] "KCNN3" "KCNMB4" "SOD2" "ZFP64" "NEGR1" "COL4A1"
[217] "BAHD1" "CCDC39" "BACE1" "MAZ" "TLK1" "RHOH"
`hsa-miR-494`
[1] "none"
`hsa-miR-362-5p`
[1] "TMF1" "EWSR1" "NOMO3" "CYLD" "CCNT1" "SLC35G1" "FAXC"
[8] "TECPR2" "SSRP1" "SFXN4" "NPEPPS" "DAZAP2" "CDK2" "ANKRD40"
[15] "IVNS1ABP" "CERS4" "GCM2" "RPS6KB1" "PRDX3" "PLEKHG3" "HSP90AA1"
[22] "POLR3G" "LYPD6" "ZNF326" "LOH12CR1" "FAM104A" "DCDC2" "ZBTB10"
[29] "OMA1" "CHD1" "PPIC" "SIX1" "GPRC5A" "HHIPL1" "RAX"
[36] "KCNN3" "C16orf58" "DCLK3" "SP140L" "NTM" "SRSF7" "RICTOR"
[43] "LONRF2" "KCNK5" "IKZF5" "GDF7" "EFNA5" "PRRG4" "ERGIC2"
[50] "ZBTB44" "CT62" "QSER1" "ZNF585B" "SCRT1" "ASGR1"
