# Supplementary material for: Mammalian APE1 controls miRNA processing and its interactome is linked to cancer RNA metabolism
Source: Nat Commun. 2017 Oct 6;8:797. doi: 10.1038/s41467-017-00842-8 (PMC5630600; doi:10.1038/s41467-017-00842-8)
Supplement: Supplementary file 7 — Supplementary Data 4 [file 41467_2017_842_MOESM7_ESM.xlsx]

## Sheet: MAP
								MASCOT TRYP 2nd run			SEQUEST TRYP 2nd run			MASCOT TRYP 1st RUN			SEQUEST TRYP 1st RUN
		Accession #	#AAs	MW [Da]	Description	ΣCoverage	Σ# Peptides	Score A2	Coverage A2	# Peptides A2	Score A3	Coverage A3	# Peptides A3	Score B2	Coverage B2	# Peptides B2	Score B3	Coverage B3	# Peptides B3
		APE1-3XFLAG	344	38623.4	APE1-3XFLAG	83.14	351	0	83.14	106	272.598	78.49	70	0	79.94	97	298.333	74.71	78
Peptide	Acetylation sites		Sequence	Modifications	IonScore	Exp Value	Probability	XCorr	Identity High	Δ Score	Rank	Charge	MH+ [Da]	ΔM [ppm]	First Scan	Last Scan	RT [min]	Ions Matched
322-339			ADYKDHDGDYKDHDIDYK		31.96	0.000635287			13	0	1	3	2214.16	1221.83	3883	3883	22.5125	15/192
322-339			ADYKDHDGDYKDHDIDYK				68.6803	3.63266		0	2	3	2214.16	1221.83	3883	3883	22.5125	26/68
322-344			ADYKDHDGDYKDHDIDYKDDDDK		40.48	8.93244e-05			13	0	1	3	2802.31	1167.74	3838	3838	22.2579	20/254
322-344			ADYKDHDGDYKDHDIDYKDDDDK		27.99	0.00158478			13	0	1	4	2802.92	1774.48	4087	4087	23.643	17/254
322-344			ADYKDHDGDYKDHDIDYKDDDDK		33.45	0.000450786			13	0	1	4	2803.28	2138.73	3898	3898	22.5952	20/254
322-344			ADYKDHDGDYKDHDIDYKDDDDK				83.7101	4.65108		0	2	3	2802.31	1167.74	3838	3838	22.2579	30/88
322-344			ADYKDHDGDYKDHDIDYKDDDDK				72.2187	3.23555		0	2	4	2803.28	2138.73	3898	3898	22.5952	43/132
322-344			ADYKDHDGDYKDHDIDYKDDDDK				44.7907	3.57724		0	2	4	2802.92	1774.48	4087	4087	23.643	35/132
322-344			ADYKDHDGDYKDHDIDYKDDDDK		35.54	0.000278593			13	0	1	3	2802.13	985.733	4126	4126	24.2473	18/254
322-344			ADYKDHDGDYKDHDIDYKDDDDK		29.36	0.00115603			13	0	1	3	2803.39	2243.3	4122	4122	24.2238	25/254
322-344			ADYKDHDGDYKDHDIDYKDDDDK		31.39	0.000724386			13	0	1	4	2803.42	2278.38	4150	4150	24.3836	30/254
322-344			ADYKDHDGDYKDHDIDYKDDDDK				85.0787	5.26461		0	2	3	2803.39	2243.3	4122	4122	24.2238	32/88
322-344			ADYKDHDGDYKDHDIDYKDDDDK				65.9922	4.47253		0	2	3	2802.13	985.733	4126	4126	24.2473	31/88
322-344			ADYKDHDGDYKDHDIDYKDDDDK				42.9951	3.73301		0	2	4	2803.42	2278.38	4150	4150	24.3836	43/132
304-321			ALGSDHcPITLYLALGSR	C7(CarbaR1)	77.74	1.67869e-08			13	0	1	2	1945.76	1757.51	6271	6271	35.6679	24/162
304-321			ALGSDHcPITLYLALGSR	C7(Carbamidomethyl)			173.494	4.6774		0	2	2	1945.76	1757.51	6271	6271	35.6679	23/34
304-321			ALGSDHcPITLYLALGSR	C7(CarbaR1)	70.1	9.74922e-08			13	0	1	2	1945.43	1432.81	6372	6372	36.6638	23/162
304-321			ALGSDHcPITLYLALGSR	C7(CarbaR1)	70.84	8.22186e-08			13	0	1	2	1945.67	1668.65	6366	6366	36.631	8/162
304-321			ALGSDHcPITLYLALGSR	C7(Carbamidomethyl)			139.334	4.79831		0	2	2	1945.67	1668.65	6366	6366	36.631	23/34
304-321			ALGSDHcPITLYLALGSR	C7(Carbamidomethyl)			300	4.88112		0	2	2	1945.43	1432.81	6372	6372	36.6638	23/34
99-105			cSENKLPAELQELPGLSHQYWSAPSDK	C1(CarbaR1)	24.05	0.00392618			16	0	1	4	3082.99	-1482.87	6152	6152	35.023	9/302
99-105			cSENKLPAELQELPGLSHQYWSAPSDK	C1(CarbaR1)	55.94	2.5408e-06			13	0	1	3	3085.08	602.656	6148	6148	35.001	23/302
99-105			cSENKLPAELQELPGLSHQYWSAPSDK	C1(Carbamidomethyl)			128.491	5.07067		0	2	3	3085.08	602.656	6148	6148	35.001	35/104
99-105			cSENKLPAELQELPGLSHQYWSAPSDK	C1(Carbamidomethyl)			35.9357	2.67759		0	2	4	3082.99	-1482.87	6152	6152	35.023	28/156
99-105			cSENKLPAELQELPGLSHQYWSAPSDK	C1(CarbaR1)	57.79	1.65947e-06			13	0	1	3	3085.25	781.366	6246	6246	35.9823	24/302
99-105			cSENKLPAELQELPGLSHQYWSAPSDK	C1(CarbaR1)	63.69	4.2655e-07			13	0	1	3	3085.64	1168.82	6242	6242	35.9603	27/302
99-105			cSENKLPAELQELPGLSHQYWSAPSDK	C1(Carbamidomethyl)			142.222	5.3288		0	2	3	3085.64	1168.82	6242	6242	35.9603	33/104
99-105			cSENKLPAELQELPGLSHQYWSAPSDK	C1(Carbamidomethyl)			133.504	5.1273		0	2	3	3085.25	781.366	6246	6246	35.9823	34/104
326-339			DHDGDYKDHDIDYK		19.41	0.011428			13	0	1	3	1736.39	669.652	3839	3839	22.264	15/140
326-344			DHDGDYKDHDIDYKDDDDK		17.54	0.017578			13	0	1	4	2322.14	-1782.95	3750	3750	21.7552	11/202
326-344			DHDGDYKDHDIDYKDDDDK		39.24	0.000118842			13	0	1	3	2325.37	1442.83	3755	3755	21.7843	16/202
326-344			DHDGDYKDHDIDYKDDDDK				8.97489	3.33506		0	2	4	2322.14	-1782.95	3750	3750	21.7552	26/108
326-344			DHDGDYKDHDIDYKDDDDK				74.7569	4.98127		0	2	3	2325.37	1442.83	3755	3755	21.7843	33/72
333-344			DHDIDYKDDDDK		17.62	0.0172572			13	0	1	2	1494.07	466.042	4283	4283	24.7377	12/118
36-52			EAAGEGPALYEDPPDHK		75.78	2.63615e-08			13	0	1	2	1796.25	439.434	4486	4486	25.8687	13/156
36-52			EAAGEGPALYEDPPDHK				130.252	3.4351		0	2	2	1796.25	439.434	4486	4486	25.8687	18/32
36-52			EAAGEGPALYEDPPDHK		83.23	4.74209e-09			13	0	1	2	1795.55	-261.616	4743	4743	27.7084	14/156
36-52			EAAGEGPALYEDPPDHK		83.82	4.13971e-09			13	0	1	2	1797.17	1355.33	4746	4746	27.7253	15/156
36-52			EAAGEGPALYEDPPDHK				82.5902	3.08932		0	2	2	1795.55	-261.616	4743	4743	27.7084	19/32
36-52			EAAGEGPALYEDPPDHK				142.825	3.45428		0	2	2	1797.17	1355.33	4746	4746	27.7253	17/32
36-63			EAAGEGPALYEDPPDHKTSPSGKPATLK		56.45	2.25928e-06			13	0	1	3	2865.04	1627.44	4442	4442	25.6219	12/288
36-63			EAAGEGPALYEDPPDHKTSPSGKPATLK				59.7369	2.82045		0	2	3	2865.04	1627.44	4442	4442	25.6219	25/108
36-63			EAAGEGPALYEDPPDHKTSPSGKPATLK		56.74	2.11334e-06			13	0	1	3	2864.57	1157.23	4702	4702	27.4739	16/288
36-63			EAAGEGPALYEDPPDHKTSPSGKPATLK		60.37	9.16157e-07			13	0	1	3	2864.6	1193.48	4698	4698	27.4514	14/288
36-63			EAAGEGPALYEDPPDHKTSPSGKPATLK				53.0857	2.69732		0	2	3	2864.6	1193.48	4698	4698	27.4514	29/108
36-63			EAAGEGPALYEDPPDHKTSPSGKPATLK				64.9648	2.68116		0	2	3	2864.57	1157.23	4702	4702	27.4739	26/108
86-98			EEAPDILcLQETK	C8(CarbaR1)	61.04	7.85181e-07			13	0	1	2	1545.77	23.2477	5790	5790	33.5494	9/124
86-98			EEAPDILcLQETK	C8(CarbaR1)	71.88	6.47098e-08			13	0	1	2	1547.68	1928.52	5794	5794	33.5701	10/124
86-98			EEAPDILcLQETK	C8(Carbamidomethyl)			54.5188	3.46866		0	2	2	1545.77	23.2477	5790	5790	33.5494	19/24
86-98			EEAPDILcLQETK	C8(Carbamidomethyl)			100.231	4.17625		0	2	2	1547.68	1928.52	5794	5794	33.5701	18/24
126-136			EGYSGVGLLSR		32.81	0.00052236			13	0	1	1	1137.49	-98.5783	5279	5279	30.2805	8/49
126-136			EGYSGVGLLSR		31.67	0.000679157			13	0	1	2	1137.74	150.859	5238	5238	30.055	6/98
126-136			EGYSGVGLLSR		22.92	0.00509296			13	0	1	1	1139.56	1970.88	5290	5290	30.3407	8/49
126-136			EGYSGVGLLSR				61.5808	1.96313		0	2	1	1137.49	-98.5783	5279	5279	30.2805	11/20
126-136			EGYSGVGLLSR				25.1006	2.14999		0	2	1	1139.56	1970.88	5290	5290	30.3407	10/20
126-136			EGYSGVGLLSR		29.19	0.00120218			13	0	1	1	1137.45	-139.106	5490	5490	31.9082	7/49
126-136			EGYSGVGLLSR		37.36	0.000183219			13	0	1	1	1137.52	-65.9855	5494	5494	31.9302	8/49
126-136			EGYSGVGLLSR		18.05	0.0156304			13	0	1	1	1139.57	1978.81	5514	5514	32.0407	8/49
126-136			EGYSGVGLLSR				51.5352	1.69545		0	2	1	1137.45	-139.106	5490	5490	31.9082	10/20
126-136			EGYSGVGLLSR				66.9608	2.05492		0	2	1	1137.52	-65.9855	5494	5494	31.9302	11/20
126-136			EGYSGVGLLSR				6.72564	1.6005		0	2	1	1139.57	1978.81	5514	5514	32.0407	11/20
195-221+2AC	K197,K203		FLkGLASRkPLVLcGDLNVAHEEIDLR	K3(AcetyR1) K9(AcetyR1) C14(CarbaR1)	23.05	0.0494277			13	0	1	3	3148.27	572.628	6026	6026	34.8054	9/292
195-221+1AC	K197		FLkGLASRKPLVLcGDLNVAHEEIDLR	K3(AcetyR1) C14(CarbaR1)	32.88	0.000514008			13	0	1	4	3106.45	759.016	5590	5590	31.9716	18/292
8-18			GAVAEDGDELR		69.38	1.15072e-07			13	0	1	2	1131.81	285.06	4062	4062	23.5014	16/88
8-18			GAVAEDGDELR				77.0628	3.06902		0	2	2	1131.81	285.06	4062	4062	23.5014	17/20
8-24			GAVAEDGDELRTEPEAK		71.87	6.4859e-08			13	0	1	2	1787.46	613.561	4187	4187	24.2038	23/160
8-24			GAVAEDGDELRTEPEAK		39.9	0.000102087			13	0	1	3	1788.63	1788.96	4294	4294	24.7978	13/160
8-24			GAVAEDGDELRTEPEAK				108.367	3.69735		0	2	2	1787.46	613.561	4187	4187	24.2038	20/32
8-24			GAVAEDGDELRTEPEAK		74.8	3.30347e-08			13	0	1	2	1787.43	581.578	4458	4458	26.1076	24/160
8-24			GAVAEDGDELRTEPEAK		73.48	4.47682e-08			13	0	1	2	1787.51	659.947	4455	4455	26.0912	22/160
8-24			GAVAEDGDELRTEPEAK				102.242	3.60875		0	2	2	1787.51	659.947	4455	4455	26.0912	21/32
8-24			GAVAEDGDELRTEPEAK				104.395	3.2809		0	2	2	1787.43	581.578	4458	4458	26.1076	20/32
8-25			GAVAEDGDELRTEPEAKK		15.63	0.0272879			13	0	1	4	1913.77	-1168.08	3986	3986	23.0786	10/170
8-25			GAVAEDGDELRTEPEAKK		31.67	0.000679157			13	0	1	3	1915.29	353.538	3866	3866	22.4159	15/170
8-25			GAVAEDGDELRTEPEAKK		15.53	0.0279235			13	0.778459	2	2	1915.45	513.22	3943	3943	22.8402	8/170
8-25			GAVAEDGDELRTEPEAKK		13.98	0.0398997			13	0.641814	2	3	1916.42	1483.67	4050	4050	23.4344	7/170
8-25			GAVAEDGDELRTEPEAKK				5.84569	3.06958		0.217438	4	3	1915.29	353.538	3866	3866	22.4159	24/68
8-25			GAVAEDGDELRTEPEAKK				25.3191	2.33212		0.423267	4	2	1915.45	513.22	3943	3943	22.8402	13/34
8-25			GAVAEDGDELRTEPEAKK				28.3869	3.18751		0.288829	4	3	1916.42	1483.67	4050	4050	23.4344	20/68
8-25			GAVAEDGDELRTEPEAKK		22.11	0.0061372			13	0.723763	2	2	1914.49	-447.23	4226	4226	24.8044	17/170
8-25			GAVAEDGDELRTEPEAKK		27.9	0.00161797			13	0	1	3	1915.15	209.068	4138	4138	24.3167	18/170
8-25			GAVAEDGDELRTEPEAKK		19.06	0.0123871			13	0.67662	2	2	1916.43	1491.74	4222	4222	24.782	13/170
8-25			GAVAEDGDELRTEPEAKK		32.48	0.000563599			13	0	1	3	1917.31	2368.61	4143	4143	24.345	12/170
8-25			GAVAEDGDELRTEPEAKK				21.4309	3.43743		0.093023	4	3	1915.15	209.068	4138	4138	24.3167	22/68
8-25			GAVAEDGDELRTEPEAKK				28.7912	3.39991		0.123003	4	3	1917.31	2368.61	4143	4143	24.345	28/68
8-25			GAVAEDGDELRTEPEAKK				12.6303	2.59901		0.360717	4	2	1916.43	1491.74	4222	4222	24.782	14/34
8-25			GAVAEDGDELRTEPEAKK				13.2684	2.49793		0.383242	4	2	1914.49	-447.23	4226	4226	24.8044	17/34
8-27			GAVAEDGDELRTEPEAKKSK		49.02	1.25017e-05			13	0	1	3	2130.48	413.184	3752	3752	21.7678	18/198
8-27			GAVAEDGDELRTEPEAKKSK				54.3236	3.44831		0	2	3	2130.48	413.184	3752	3752	21.7678	24/76
8-27			GAVAEDGDELRTEPEAKKSK		35.37	0.000289714			13	0	1	3	2131.04	968.176	4027	4027	23.6634	16/198
8-27			GAVAEDGDELRTEPEAKKSK		34.67	0.000340385			13	0	1	3	2131.87	1803.32	4032	4032	23.6929	13/198
8-27			GAVAEDGDELRTEPEAKKSK				46.3373	3.14324		0	2	3	2131.04	968.176	4027	4027	23.6634	20/76
8-27			GAVAEDGDELRTEPEAKKSK				80.4085	2.67315		0	2	3	2131.87	1803.32	4032	4032	23.6929	23/76
5-18			GKKGAVAEDGDELR				24.6882	2.38026		0	1	3	1446.97	2233.03	3470	3470	20.1382	16/52
5-18			GKKGAVAEDGDELR		37.78	0.00016633			13	0	1	3	1444.65	-89.571	3724	3724	21.8775	8/136
5-18			GKKGAVAEDGDELR		23.44	0.00451825			13	0	1	3	1444.66	-75.655	3719	3719	21.8487	5/136
5-18			GKKGAVAEDGDELR		19.33	0.0116405			13	0	1	3	1447.16	2416.23	3702	3702	21.7464	6/136
5-18			GKKGAVAEDGDELR				59.2712	3.2766		0	2	3	1444.66	-75.655	3719	3719	21.8487	24/52
5-18			GKKGAVAEDGDELR				71.786	3.26398		0	2	3	1444.65	-89.571	3724	3724	21.8775	24/52
5-24			GKKGAVAEDGDELRTEPEAK		33.63	0.000432484			13	0	1	3	2098.54	-1517.72	4351	4351	25.1167	14/208
5-24			GKKGAVAEDGDELRTEPEAK				66.7406	3.13478		0	2	3	2098.54	-1517.72	4351	4351	25.1167	24/76
5-24			GKKGAVAEDGDELRTEPEAKK		18.45	0.0142551			15	0	1	4	2226.05	-2104.1	3707	3707	21.5126	11/218
5-24			GKKGAVAEDGDELRTEPEAKK		15.45	0.0284426			13	0	1	3	2229.4	1252.05	3676	3676	21.3326	9/218
5-24			GKKGAVAEDGDELRTEPEAKK		28.1	0.00154515			13	0	1	4	2230.1	1945.46	3658	3658	21.2268	11/218
5-24			GKKGAVAEDGDELRTEPEAKK				73.2425	3.8084		0	2	4	2230.1	1945.46	3658	3658	21.2268	35/120
5-24			GKKGAVAEDGDELRTEPEAKK				49.6323	2.6522		0	2	3	2229.4	1252.05	3676	3676	21.3326	21/80
5-24			GKKGAVAEDGDELRTEPEAKK		39.97	0.000100455			13	0	1	3	2229.63	1478	3935	3935	23.1185	17/218
5-24			GKKGAVAEDGDELRTEPEAKK		27.85	0.0016367			13	0	1	3	2229.83	1673.56	3931	3931	23.0948	18/218
5-24			GKKGAVAEDGDELRTEPEAKK				70.4821	3.11794		0	2	3	2229.83	1673.56	3931	3931	23.0948	23/80
5-24			GKKGAVAEDGDELRTEPEAKK				72.7871	3.86266		0	2	3	2229.63	1478	3935	3935	23.1185	24/80
198-202			GLASR		19.8	0.0104465			13	0	1	1	503.3	5.97029	4454	4454	25.6892	4/16
80-98			GLDWVKEEAPDILcLQETK	C14(CarbaR1)	70.11	9.7268e-08			13	0	1	2	2245.58	1458.11	6347	6347	36.0819	24/200
80-98			GLDWVKEEAPDILcLQETK	C14(Carbamidomethyl)			112.926	4.69268		0	2	2	2245.58	1458.11	6347	6347	36.0819	23/36
80-98			GLDWVKEEAPDILcLQETK	C14(CarbaR1)	81.35	7.31089e-09			13	0	1	2	2244.5	373.878	6435	6435	37.0037	23/200
80-98			GLDWVKEEAPDILcLQETK	C14(CarbaR1)	80.9	8.10905e-09			13	0	1	2	2244.5	377.54	6432	6432	36.9893	24/200
80-98			GLDWVKEEAPDILcLQETK	C14(CarbaR1)	21.48	0.00709529			13	0	1	3	2245.18	1062.16	6424	6424	36.9462	14/200
80-98			GLDWVKEEAPDILcLQETK	C14(CarbaR1)	39.15	0.000121331			13	0	1	3	2245.47	1352.93	6428	6428	36.9682	16/200
80-98			GLDWVKEEAPDILcLQETK	C14(Carbamidomethyl)			55.7216	3.50267		0	2	3	2245.18	1062.16	6424	6424	36.9462	29/72
80-98			GLDWVKEEAPDILcLQETK	C14(Carbamidomethyl)			83.2108	3.25673		0	2	3	2245.47	1352.93	6428	6428	36.9682	25/72
80-98			GLDWVKEEAPDILcLQETK	C14(Carbamidomethyl)			109.595	4.50074		0	2	2	2244.5	377.54	6432	6432	36.9893	22/36
80-98			GLDWVKEEAPDILcLQETK	C14(Carbamidomethyl)			112.243	4.45427		0	2	2	2244.5	373.878	6435	6435	37.0037	23/36
178-185			GLVRLEYR		18.35	0.0145871			13	0	1	2	1005.93	346.07	4830	4830	27.7829	3/64
225-237+2AC	K227,K228		GNkkNAGFTPQER	K3(AcetyR1) K4(AcetyR1)	22.01	0.0238215			13	0	1	3	1529.81	-960.657	3899	3899	22.5999	7/124
225-237+1AC	K228		GNKkNAGFTPQER	K4(Acetyl)			28.8278	2.92606		0	2	3	1489.07	313.14	3335	3335	19.3544	20/48
225-237			GNKKNAGFTPQER		27.65	0.00171384			13	0	1	3	1447.45	701.818	3298	3298	19.137	7/124
64-73			IcSWNVDGLR	C2(CarbaR1)	60.97	7.9794e-07			13	0	1	2	1218.87	-716.391	5510	5510	31.5395	9/90
64-73			IcSWNVDGLR	C2(CarbaR1)	29.62	0.00108885			13	0	1	1	1219.5	-91.0726	5479	5479	31.3734	10/45
64-73			IcSWNVDGLR	C2(CarbaR1)	25.3	0.00294422			13	0	1	1	1221.56	1968.99	5488	5488	31.4231	6/45
64-73			IcSWNVDGLR	C2(CarbaR1)	46.84	2.06524e-05			13	0	1	2	1221.57	1979.9	5467	5467	31.3085	7/90
64-73			IcSWNVDGLR	C2(Carbamidomethyl)			64.0897	3.01447		0	2	2	1221.57	1979.9	5467	5467	31.3085	15/18
64-73			IcSWNVDGLR	C2(Carbamidomethyl)			64.5539	2.38689		0	2	1	1219.5	-91.0726	5479	5479	31.3734	11/18
64-73			IcSWNVDGLR	C2(Carbamidomethyl)			43.2668	2.17421		0	2	1	1221.56	1968.99	5488	5488	31.4231	10/18
64-73			IcSWNVDGLR	C2(Carbamidomethyl)			68.0919	3.38158		0	2	2	1218.87	-716.391	5510	5510	31.5395	17/18
64-73			IcSWNVDGLR	C2(CarbaR1)	26.18	0.0024042			13	0	1	1	1219.49	-102.059	5667	5667	32.8858	6/45
64-73			IcSWNVDGLR	C2(CarbaR1)	27.67	0.00170596			13	0	1	1	1219.52	-68.2454	5670	5670	32.9012	5/45
64-73			IcSWNVDGLR	C2(CarbaR1)	37.68	0.000170204			13	0	1	2	1219.82	228.433	5727	5727	33.2099	5/90
64-73			IcSWNVDGLR	C2(CarbaR1)	42.59	5.49503e-05			13	0	1	2	1219.98	388.101	5722	5722	33.1834	6/90
64-73			IcSWNVDGLR	C2(CarbaR1)	19.71	0.0106652			13	0	1	1	1221.56	1967.15	5687	5687	32.9916	5/45
64-73			IcSWNVDGLR	C2(CarbaR1)	27.4	0.00181539			13	0	1	1	1221.62	2032.1	5678	5678	32.9437	6/45
64-73			IcSWNVDGLR	C2(Carbamidomethyl)			74.9257	2.3314		0	2	1	1219.49	-102.059	5667	5667	32.8858	10/18
64-73			IcSWNVDGLR	C2(Carbamidomethyl)			54.2579	2.48894		0	2	1	1219.52	-68.2454	5670	5670	32.9012	11/18
64-73			IcSWNVDGLR	C2(Carbamidomethyl)			44.9779	1.82273		0	2	1	1221.62	2032.1	5678	5678	32.9437	10/18
64-73			IcSWNVDGLR	C2(Carbamidomethyl)			59.0483	2.1748		0	2	1	1221.56	1967.15	5687	5687	32.9916	10/18
64-73			IcSWNVDGLR	C2(Carbamidomethyl)			43.8259	2.64153		0	2	2	1219.98	388.101	5722	5722	33.1834	12/18
64-73			IcSWNVDGLR	C2(Carbamidomethyl)			54.6026	3.16981		0	2	2	1219.82	228.433	5727	5727	33.2099	15/18
194-221+2AC	K194,K197/K194,K203/K197,K203		kFLkGLASRKPLVLcGDLNVAHEEIDLR	K1(AcetyR1) K4(AcetyR1) C15(CarbaR1)	20.45	0.0243204			13	0	1	3	3275.13	-666.141	6082	6082	35.0992	8/306
194-221+2AC	K194,K197/K194,K203/K197,K203		kFLkGLASRKPLVLcGDLNVAHEEIDLR	K1(Acetyl) K4(Acetyl) C15(Carbamidomethyl)			68.1801	2.6344		0	4	3	3275.13	-666.153	6082	6082	35.0992	21/108
194-221+2AC	K194,K197/K194,K203/K197,K203		kFLKGLASRkPLVLcGDLNVAHEEIDLR	K1(AcetyR1) K10(AcetyR1) C15(CarbaR1)	20.13	0.027477			13	0.032858	3	3	3275.13	-666.141	6082	6082	35.0992	8/306
194-221+2AC	K194,K197/K194,K203/K197,K203		kFLKGLASRkPLVLcGDLNVAHEEIDLR	K1(Acetyl) K10(Acetyl) C15(Carbamidomethyl)			68.1801	2.29404		0.129199	5	3	3275.13	-666.153	6082	6082	35.0992	20/108
194-221+2AC	K194,K197/K194,K203/K197,K203		KFLkGLASRkPLVLcGDLNVAHEEIDLR	K4(AcetyR1) K10(AcetyR1) C15(CarbaR1)	20.11	0.027477			13	0.032858	2	3	3275.13	-666.141	6082	6082	35.0992	8/306
194-221+2AC	K194,K197/K194,K203/K197,K203		KFLkGLASRkPLVLcGDLNVAHEEIDLR	K4(Acetyl) K10(Acetyl) C15(Carbamidomethyl)			58.831	2.27133		0.13782	6	3	3275.13	-666.153	6082	6082	35.0992	18/108
7-18			KGAVAEDGDELR		24	0.00397164			13	0	1	2	1261.94	2318.51	4056	4056	23.8334	7/118
7-18			KGAVAEDGDELR				18.1324	2.14107		0	2	2	1261.94	2318.51	4056	4056	23.8334	12/22
7-24			KGAVAEDGDELRTEPEAK		28.49	0.00141244			13	0.10041	2	3	1915.29	353.538	3866	3866	22.4159	19/190
7-24			KGAVAEDGDELRTEPEAK		70.1	9.74922e-08			13	0	1	2	1915.45	513.22	3943	3943	22.8402	22/190
7-24			KGAVAEDGDELRTEPEAK		39.03	0.00012473			13	0	1	3	1916.42	1483.67	4050	4050	23.4344	25/190
7-24			KGAVAEDGDELRTEPEAK				17.8164	3.92247		0	3	3	1915.29	353.538	3866	3866	22.4159	29/68
7-24			KGAVAEDGDELRTEPEAK				103.97	4.04367		0	3	2	1915.45	513.22	3943	3943	22.8402	24/34
7-24			KGAVAEDGDELRTEPEAK				46.9724	4.48206		0	3	3	1916.42	1483.67	4050	4050	23.4344	31/68
7-24			KGAVAEDGDELRTEPEAK		24.47	0.00356427			13	0	1	3	1912.93	-2010.72	4163	4163	24.4574	19/190
7-24			KGAVAEDGDELRTEPEAK		37.29	0.000186196			13	0	1	3	1913.24	-1704.02	4160	4160	24.4412	17/190
7-24			KGAVAEDGDELRTEPEAK		80.04	9.88485e-09			13	0	1	2	1914.49	-447.23	4226	4226	24.8044	13/190
7-24			KGAVAEDGDELRTEPEAK		25.74	0.00266054			13	0.0774194	2	3	1915.15	209.068	4138	4138	24.3167	16/190
7-24			KGAVAEDGDELRTEPEAK		58.94	1.27342e-06			13	0	1	2	1916.43	1491.74	4222	4222	24.782	24/190
7-24			KGAVAEDGDELRTEPEAK		28.73	0.0013365			13	0.115456	2	3	1917.31	2368.61	4143	4143	24.345	13/190
7-24			KGAVAEDGDELRTEPEAK				21.4309	3.78999		0	3	3	1915.15	209.068	4138	4138	24.3167	25/68
7-24			KGAVAEDGDELRTEPEAK				57.707	3.87676		0	3	3	1917.31	2368.61	4143	4143	24.345	25/68
7-24			KGAVAEDGDELRTEPEAK				27.3873	3.30806		0	3	3	1913.24	-1704.02	4160	4160	24.4412	28/68
7-24			KGAVAEDGDELRTEPEAK				68.2679	4.06551		0	3	2	1916.43	1491.74	4222	4222	24.782	21/34
7-24			KGAVAEDGDELRTEPEAK				126.242	4.0501		0	3	2	1914.49	-447.23	4226	4226	24.8044	23/34
7-25			KGAVAEDGDELRTEPEAKK		36.87	0.000205102			13	0	1	4	2042.85	-187.124	3674	3674	21.3201	9/200
7-25			KGAVAEDGDELRTEPEAKK		46.99	1.99512e-05			13	0	1	3	2043.57	532.921	3622	3622	21.0213	18/200
7-25			KGAVAEDGDELRTEPEAKK		54.39	3.63053e-06			13	0	1	2	2043.85	812.781	3736	3736	21.6776	12/200
7-25			KGAVAEDGDELRTEPEAKK		45.35	2.91052e-05			13	0	1	3	2044.29	1255.09	3798	3798	22.0288	12/200
7-25			KGAVAEDGDELRTEPEAKK				30.5524	4.03154		0	2	3	2043.57	532.921	3622	3622	21.0213	25/72
7-25			KGAVAEDGDELRTEPEAKK				49.9309	3.20474		0	2	4	2042.85	-187.124	3674	3674	21.3201	33/108
7-25			KGAVAEDGDELRTEPEAKK				114.314	4.66968		0	2	2	2043.85	812.781	3736	3736	21.6776	21/36
7-25			KGAVAEDGDELRTEPEAKK				74.5304	4.51652		0	2	3	2044.29	1255.09	3798	3798	22.0288	29/72
7-25			KGAVAEDGDELRTEPEAKK		33.58	0.000437492			13	0	1	3	2042.76	-274.94	4094	4094	24.0575	17/200
7-25			KGAVAEDGDELRTEPEAKK		59.53	1.11165e-06			13	0	1	2	2043.4	366.003	4016	4016	23.5995	22/200
7-25			KGAVAEDGDELRTEPEAKK		77.04	1.97229e-08			13	0	1	2	2043.59	557.166	4020	4020	23.6229	22/200
7-25			KGAVAEDGDELRTEPEAKK		25.95	0.00253495			13	0	1	3	2043.95	911.95	4098	4098	24.0813	10/200
7-25			KGAVAEDGDELRTEPEAKK				105.237	4.42182		0	2	2	2043.4	366.003	4016	4016	23.5995	23/36
7-25			KGAVAEDGDELRTEPEAKK				132.386	4.06511		0	2	2	2043.59	557.166	4020	4020	23.6229	20/36
7-25			KGAVAEDGDELRTEPEAKK				85.9355	4.55689		0	2	3	2042.76	-274.94	4094	4094	24.0575	29/72
7-25			KGAVAEDGDELRTEPEAKK				48.9547	4.45402		0	2	3	2043.95	911.95	4098	4098	24.0813	29/72
79-85			KGLDWVK		37.15	0.000192296			15	0	1	2	845.816	328.32	4778	4778	27.4957	6/60
79-85			KGLDWVK				44.7459	2.29817		0	2	2	845.816	328.32	4778	4778	27.4957	10/12
79-98			KGLDWVKEEAPDILcLQETK	C15(CarbaR1)	60.15	9.63762e-07			13	0	1	3	2372.87	648.462	6143	6143	34.974	19/220
79-98			KGLDWVKEEAPDILcLQETK	C15(Carbamidomethyl)			132.295	5.32657		0	2	3	2372.87	648.462	6143	6143	34.974	33/76
78-98			KKGLDWVKEEAPDILcLQETK	C16(CarbaR1)	13.5	0.0445625			13	0	1	4	2501.99	1676.71	5930	5930	33.8059	6/230
78-98			KKGLDWVKEEAPDILcLQETK	C16(Carbamidomethyl)			10.1152	3.38366		0	1	3	2499.25	-1063.45	5927	5927	33.7902	27/80
78-98			KKGLDWVKEEAPDILcLQETK	C16(Carbamidomethyl)			4.46207	2.36866		0	1	3	2498.91	-1403.66	6090	6090	35.1424	20/80
228-237+1AC	K228		kNAGFTPQER	K1(AcetyR1)	23.49	0.00446653			13	0	1	2	1189.56	-31.9258	3594	3594	20.857	7/96
228-237			KNAGFTPQER		31.33	0.000734463			13	0	1	2	1147.43	-155.766	3434	3434	19.9301	5/96
228-237			KNAGFTPQER		17.22	0.0189221			13	0	1	2	1149.4	1809.81	3654	3654	21.2043	7/96
228-237			KNAGFTPQER				54.9979	2.74349		0	2	2	1147.43	-155.766	3434	3434	19.9301	13/18
228-237			KNAGFTPQER		20	0.00997631			13	0	1	2	1149.19	1602.29	3974	3974	23.3484	4/96
228-237			KNAGFTPQER		13.36	0.0460225			13	0	1	2	1149.32	1731.44	3970	3970	23.3242	5/96
32-52+1AC	K32		KNDkEAAGEGPALYEDPPDHK	K1(Acetyl)			3.20076	2.31241		0	1	3	2322.12	-962.251	4560	4560	26.6746	20/80
32-52+1AC	K35		KNDkEAAGEGPALYEDPPDHK	K4(Acetyl)			20.3692	2.29748		0	1	3	2323.23	145.903	4563	4563	26.6913	20/80
32-52			KNDKEAAGEGPALYEDPPDHK		64.71	3.37264e-07			13	0	1	3	2280.19	-888.149	4159	4159	24.0491	22/232
32-52			KNDKEAAGEGPALYEDPPDHK		51.47	7.11164e-06			13	0	1	2	2281.36	290.332	4160	4160	24.0538	28/232
32-52			KNDKEAAGEGPALYEDPPDHK		29.78	0.00104947			13	0	1	4	2282.47	1399.31	4027	4027	23.3066	9/232
32-52			KNDKEAAGEGPALYEDPPDHK		15.59	0.0275404			13	0	1	4	2283.18	2106.34	4410	4410	25.4425	15/232
32-52			KNDKEAAGEGPALYEDPPDHK		54.08	3.89915e-06			13	0	1	3	2283.45	2375.34	4088	4088	23.6492	21/232
32-52			KNDKEAAGEGPALYEDPPDHK				69.3022	3.04965		0	2	3	2283.45	2375.34	4088	4088	23.6492	28/80
32-52			KNDKEAAGEGPALYEDPPDHK				126.122	3.09877		0	2	3	2280.19	-888.149	4159	4159	24.0491	38/80
32-52			KNDKEAAGEGPALYEDPPDHK				300	3.47515		0	2	2	2281.36	290.332	4160	4160	24.0538	22/40
32-52			KNDKEAAGEGPALYEDPPDHK		19.55	0.0110655			13	0	1	3	2281.42	342.137	4744	4744	27.7145	18/232
32-52			KNDKEAAGEGPALYEDPPDHK		59.42	1.14017e-06			13	0	1	2	2281.5	426.806	4424	4424	25.9165	26/232
32-52			KNDKEAAGEGPALYEDPPDHK		58.86	1.29709e-06			13	0	1	2	2282.38	1302.29	4420	4420	25.8942	19/232
32-52			KNDKEAAGEGPALYEDPPDHK				148.085	4.14284		0	2	2	2282.38	1302.29	4420	4420	25.8942	22/40
32-52			KNDKEAAGEGPALYEDPPDHK				136.623	3.2451		0	2	2	2281.5	426.806	4424	4424	25.9165	21/40
203-221			KPLVLcGDLNVAHEEIDLR	C6(CarbaR1)	100.28	9.35341e-11			13	0	1	2	2191.51	354.029	5719	5719	32.6586	25/198
203-221			KPLVLcGDLNVAHEEIDLR	C6(CarbaR1)	25.82	0.00261198			13	0	1	3	2191.92	765.759	11316	11316	63.555	15/198
203-221			KPLVLcGDLNVAHEEIDLR	C6(CarbaR1)	19.18	0.0120495			13	0	1	3	2192.16	1006.91	6086	6086	34.66	16/198
203-221			KPLVLcGDLNVAHEEIDLR	C6(CarbaR1)	28.67	0.0013551			13	0	1	3	2192.28	1127.21	9002	9002	50.7296	16/198
203-221			KPLVLcGDLNVAHEEIDLR	C6(CarbaR1)	28.25	0.00149269			13	0	1	3	2192.43	1279.37	5902	5902	33.6543	15/198
203-221			KPLVLcGDLNVAHEEIDLR	C6(CarbaR1)	47.98	1.58844e-05			13	0	1	3	2192.61	1457.35	5714	5714	32.6327	19/198
203-221			KPLVLcGDLNVAHEEIDLR	C6(CarbaR1)	14.32	0.0368952			13	0	1	3	2192.84	1684.95	10196	10196	57.3261	17/198
203-221			KPLVLcGDLNVAHEEIDLR	C6(CarbaR1)	19.21	0.0119666			13	0	1	4	2193.19	2040.89	5866	5866	33.4571	9/198
203-221			KPLVLcGDLNVAHEEIDLR	C6(Carbamidomethyl)			79.0423	4.09087		0	2	3	2192.61	1457.35	5714	5714	32.6327	34/72
203-221			KPLVLcGDLNVAHEEIDLR	C6(Carbamidomethyl)			153.525	5.77109		0	2	2	2191.51	354.029	5719	5719	32.6586	27/36
203-221			KPLVLcGDLNVAHEEIDLR	C6(Carbamidomethyl)			63.7226	3.49953		0	2	3	2192.43	1279.37	5902	5902	33.6543	30/72
203-221			KPLVLcGDLNVAHEEIDLR	C6(Carbamidomethyl)			18.0304	3.12432		0	2	3	2192.16	1006.91	6086	6086	34.66	20/72
203-221			KPLVLcGDLNVAHEEIDLR	C6(Carbamidomethyl)			13.8481	2.63628		0	1	3	2192.83	1680.37	6291	6291	35.7765	21/72
203-221			KPLVLcGDLNVAHEEIDLR	C6(Carbamidomethyl)			18.2838	2.78502		0	1	3	2191.51	356.884	8800	8800	49.6162	21/72
203-221			KPLVLcGDLNVAHEEIDLR	C6(Carbamidomethyl)			11.8925	2.80971		0	2	3	2192.28	1127.21	9002	9002	50.7296	23/72
203-221			KPLVLcGDLNVAHEEIDLR	C6(Carbamidomethyl)			15.815	2.43928		0	2	3	2191.92	765.759	11316	11316	63.555	24/72
203-221			KPLVLcGDLNVAHEEIDLR	C6(CarbaR1)	86.93	2.02288e-09			13	0	1	2	2192.51	1354.52	5871	5871	33.973	14/198
203-221			KPLVLcGDLNVAHEEIDLR	C6(CarbaR1)	78.08	1.55228e-08			13	0	1	2	2192.96	1802.27	5867	5867	33.9534	15/198
203-221			KPLVLcGDLNVAHEEIDLR	C6(CarbaR1)	30.56	0.00087694			13	0	1	4	2193.33	2175.17	5862	5862	33.9267	25/198
203-221			KPLVLcGDLNVAHEEIDLR	C6(CarbaR1)	26.55	0.00220785			13	0	1	3	2193.56	2408.4	6066	6066	35.0131	21/198
203-221			KPLVLcGDLNVAHEEIDLR	C6(Carbamidomethyl)			49.7737	3.79975		0	2	4	2193.33	2175.17	5862	5862	33.9267	26/108
203-221			KPLVLcGDLNVAHEEIDLR	C6(Carbamidomethyl)			162.801	6.38637		0	2	2	2192.96	1802.27	5867	5867	33.9534	28/36
203-221			KPLVLcGDLNVAHEEIDLR	C6(Carbamidomethyl)			146.536	6.06095		0	2	2	2192.51	1354.52	5871	5871	33.973	28/36
203-221			KPLVLcGDLNVAHEEIDLR	C6(Carbamidomethyl)			47.6782	3.02052		0	2	3	2193.56	2408.4	6066	6066	35.0131	24/72
203-224			KPLVLcGDLNVAHEEIDLRNPK	C6(CarbaR1)	20	0.00997631			13	0	1	4	2531.55	1201.3	5482	5482	31.3891	12/228
203-224			KPLVLcGDLNVAHEEIDLRNPK	C6(CarbaR1)	65.59	2.75404e-07			13	0	1	3	2532.29	1942.89	5522	5522	31.6025	23/228
203-224			KPLVLcGDLNVAHEEIDLRNPK	C6(Carbamidomethyl)			156.536	5.19896		0	2	3	2532.29	1942.89	5522	5522	31.6025	36/84
203-224			KPLVLcGDLNVAHEEIDLRNPK	C6(CarbaR1)	40.2	9.5273e-05			13	0	1	3	2530.98	632.767	5663	5663	32.8636	26/228
203-224			KPLVLcGDLNVAHEEIDLRNPK	C6(CarbaR1)	59.68	1.07392e-06			13	0	1	3	2531.85	1505.26	5683	5683	32.9697	20/228
203-224			KPLVLcGDLNVAHEEIDLRNPK	C6(Carbamidomethyl)			42.3425	3.6328		0	2	3	2530.98	632.767	5663	5663	32.8636	26/84
203-224			KPLVLcGDLNVAHEEIDLRNPK	C6(Carbamidomethyl)			111.593	4.41329		0	2	3	2531.85	1505.26	5683	5683	32.9697	34/84
25-52+1AC	K25/K27/K31/K32/K35		kSKTAAKKNDKEAAGEGPALYEDPPDHK	K1(AcetyR1)	35.62	0.000273508			15	0.0650919	4	4	3039.91	2388.37	4159	4159	24.0491	22/318
25-52+1AC	K25/K27/K31/K32/K35		KSkTAAKKNDKEAAGEGPALYEDPPDHK	K3(AcetyR1)	35.62	0.000273508			15	0.0650919	3	4	3039.91	2388.37	4159	4159	24.0491	22/318
25-52+1AC	K25/K27/K31/K32/K35		KSKTAAkKNDKEAAGEGPALYEDPPDHK	K7(AcetyR1)	37.26	0.000187487			15	0.0220472	2	4	3039.91	2388.37	4159	4159	24.0491	22/318
25-52+1AC	K25/K27/K31/K32/K35		KSKTAAKkNDKEAAGEGPALYEDPPDHK	K8(AcetyR1)	38.1	0.000154515			15	0	1	4	3039.91	2388.37	4159	4159	24.0491	22/318
25-52+1AC	K25/K27/K31/K32/K35		KSKTAAKKNDkEAAGEGPALYEDPPDHK	K11(AcetyR1)	25.58	0.00276039			15	0.328609	5	4	3039.91	2388.37	4159	4159	24.0491	19/318
282-299			LDYFLLSHSLLPALcDSK	C15(CarbaR1)	76.38	2.29599e-08			13	0	1	2	2092.44	362.794	6982	6982	39.5747	15/166
282-299			LDYFLLSHSLLPALcDSK	C15(CarbaR1)	71.21	7.5504e-08			14	0	1	2	2094.54	2460.45	6978	6978	39.5525	15/166
282-299			LDYFLLSHSLLPALcDSK	C15(Carbamidomethyl)			151.764	4.52656		0	2	2	2094.54	2460.45	6978	6978	39.5525	24/34
282-299			LDYFLLSHSLLPALcDSK	C15(Carbamidomethyl)			300	4.59237		0	2	2	2092.44	362.794	6982	6982	39.5747	23/34
282-299			LDYFLLSHSLLPALcDSK	C15(CarbaR1)	73.26	4.70945e-08			15	0	1	2	2092.67	595.949	7006	7006	40.1169	13/166
282-299			LDYFLLSHSLLPALcDSK	C15(CarbaR1)	71.51	7.04644e-08			15	0	1	2	2092.7	616.945	7010	7010	40.139	20/166
282-299			LDYFLLSHSLLPALcDSK	C15(Carbamidomethyl)			119.435	4.95032		0	2	2	2092.67	595.949	7006	7006	40.1169	23/34
282-299			LDYFLLSHSLLPALcDSK	C15(Carbamidomethyl)			182.716	4.8884		0	2	2	2092.7	616.945	7010	7010	40.139	23/34
104-125			LPAELQELPGLSHQYWSAPSDK		62.9	5.11646e-07			13	0	1	2	2468.34	2104.95	6251	6251	35.5603	25/234
104-125			LPAELQELPGLSHQYWSAPSDK				159.546	4.67107		0	2	2	2468.34	2104.95	6251	6251	35.5603	23/42
104-125			LPAELQELPGLSHQYWSAPSDK		64.34	3.67257e-07			13	0	1	2	2466.62	394.742	6338	6338	36.4835	23/234
104-125			LPAELQELPGLSHQYWSAPSDK		61.89	6.4561e-07			13	0	1	2	2467.26	1031.22	6336	6336	36.4741	18/234
104-125			LPAELQELPGLSHQYWSAPSDK				151.764	4.86147		0	2	2	2467.26	1031.22	6336	6336	36.4741	22/42
104-125			LPAELQELPGLSHQYWSAPSDK				156.536	4.87276		0	2	2	2466.62	394.742	6338	6338	36.4835	25/42
104-136			LPAELQELPGLSHQYWSAPSDKEGYSGVGLLSR		81.53	7.01407e-09			13	0	1	4	3586.36	1552.99	6488	6488	36.8485	22/366
104-136			LPAELQELPGLSHQYWSAPSDKEGYSGVGLLSR				145.744	7.03115		0	2	4	3586.36	1552.99	6488	6488	36.8485	50/192
104-136			LPAELQELPGLSHQYWSAPSDKEGYSGVGLLSR		86.52	2.22316e-09			13	0	1	3	3587.03	2225.92	6562	6562	37.6746	31/366
104-136			LPAELQELPGLSHQYWSAPSDKEGYSGVGLLSR				146.536	7.46719		0	2	3	3587.03	2225.92	6562	6562	37.6746	40/128
229-237			NAGFTPQER		34.03	0.00039443			13	0	1	2	1020.21	715.449	3899	3899	22.5999	7/86
229-237			NAGFTPQER		15.51	0.0280524			13	0	1	2	1021.44	1952.51	4083	4083	23.6205	4/86
229-237			NAGFTPQER				69.1715	2.3127		0	2	2	1020.21	715.449	3899	3899	22.5999	14/16
229-237			NAGFTPQER		16.57	0.0219771			13	0	1	1	1019.37	-115.653	4142	4142	24.3389	5/43
229-237			NAGFTPQER		16.84	0.0206524			13	0	1	1	1019.46	-31.3028	4139	4139	24.323	4/43
229-254			NAGFTPQERQGFGELLQAVPLADSFR		18.15	0.0152746			13	0	1	4	2850.22	1785.96	4519	4519	26.444	7/288
33-52			NDKEAAGEGPALYEDPPDHK		22.15	0.00608093			13	0	1	4	2154.22	1237.45	4318	4318	24.931	15/222
33-52			NDKEAAGEGPALYEDPPDHK		70.06	9.83943e-08			13	0	1	2	2153.72	746.142	4640	4640	27.1246	24/222
33-52			NDKEAAGEGPALYEDPPDHK				131.98	2.86472		0	2	2	2153.72	746.142	4640	4640	27.1246	22/38
33-62			NDKEAAGEGPALYEDPPDHKTSPSGKPATLK		45.69	2.69135e-05			13	0	1	4	3222.72	2147.46	4604	4604	26.922	20/354
33-62			NDKEAAGEGPALYEDPPDHKTSPSGKPATLK				34.7882	4.91299		0	2	4	3222.72	2147.46	4604	4604	26.922	42/180
222-254+2AC	K224,K227/K224,K228/K227,K228		NPkGNkKNAGFTPQERQGFGELLQAVPLADSFR	K3(AcetyR1) K6(AcetyR1)	31.12	0.00077085			14	0	1	4	3696.54	-2363.27	7138	7138	40.433	7/358
222-254+2AC	K224,K227/K224,K228/K227,K228		NPkGNkKNAGFTPQERQGFGELLQAVPLADSFR	K3(AcetyR1) K6(AcetyR1)	20.73	0.0211821			13	0	1	4	3698.18	-726.55	7630	7630	43.5637	6/358
222-254+2AC	K224,K227/K224,K228/K227,K228		NPkGNKkNAGFTPQERQGFGELLQAVPLADSFR	K3(AcetyR1) K7(AcetyR1)	31.12	0.00077085			14	0	3	4	3696.54	-2363.27	7138	7138	40.433	7/358
222-254+2AC	K224,K227/K224,K228/K227,K228		NPkGNKkNAGFTPQERQGFGELLQAVPLADSFR	K3(AcetyR1) K7(AcetyR1)	20.73	0.0211821			13	0	3	4	3698.18	-726.55	7630	7630	43.5637	6/358
222-254+2AC	K224,K227/K224,K228/K227,K228		NPKGNkkNAGFTPQERQGFGELLQAVPLADSFR	K6(AcetyR1) K7(AcetyR1)	31.12	0.00077085			14	0	2	4	3696.54	-2363.27	7138	7138	40.433	7/358
222-254+2AC	K224,K227/K224,K228/K227,K228		NPKGNkkNAGFTPQERQGFGELLQAVPLADSFR	K6(AcetyR1) K7(AcetyR1)	20.73	0.0211821			13	0	2	4	3698.18	-726.55	7630	7630	43.5637	6/358
137-156+1AC	K141		QcPLkVSYGIGDEEHDQEGR	C2(CarbaR1) K5(AcetyR1)	55.93	2.54665e-06			13	0	1	3	2358.64	-426.472	5214	5214	29.9236	12/212
137-156+1AC	K141		QcPLkVSYGIGDEEHDQEGR	C2(Carbamidomethyl) K5(Acetyl)			83.1889	4.76359		0	2	3	2358.64	-426.478	5214	5214	29.9236	30/76
137-156			QcPLKVSYGIGDEEHDQEGR	C2(CarbaR1)	43.81	4.14925e-05			13	0	1	3	2318.05	1002.24	4779	4779	27.5006	23/212
137-156			QcPLKVSYGIGDEEHDQEGR	C2(Carbamidomethyl)			83.6746	3.58475		0	2	3	2318.05	1002.24	4779	4779	27.5006	26/76
137-156			QcPLKVSYGIGDEEHDQEGR	C2(CarbaR1)	31.99	0.000630914			13	0	1	3	2317.89	836.711	5018	5018	29.2543	22/212
137-156			QcPLKVSYGIGDEEHDQEGR	C2(CarbaR1)	44.28	3.72366e-05			13	0	1	3	2317.9	848.064	5022	5022	29.2769	14/212
137-156			QcPLKVSYGIGDEEHDQEGR	C2(Carbamidomethyl)			99.9302	3.46771		0	2	3	2317.89	836.711	5018	5018	29.2543	25/76
137-156			QcPLKVSYGIGDEEHDQEGR	C2(Carbamidomethyl)			75.8624	4.6231		0	2	3	2317.9	848.064	5022	5022	29.2769	27/76
238-254			QGFGELLQAVPLADSFR		54.39	3.63053e-06			13	0	1	2	1847.79	-170.884	6935	6935	39.3148	10/180
238-254			QGFGELLQAVPLADSFR		74.18	3.8104e-08			13	0	1	2	1848.77	808.852	7138	7138	40.433	12/180
238-254			QGFGELLQAVPLADSFR		26.35	0.00231191			13	0	1	2	1849.14	1178.24	7636	7636	43.1804	9/180
238-254			QGFGELLQAVPLADSFR				94.2193	3.40669		0	2	2	1847.79	-170.884	6935	6935	39.3148	17/32
238-254			QGFGELLQAVPLADSFR				109.526	3.40397		0	2	2	1848.77	808.852	7138	7138	40.433	20/32
238-254			QGFGELLQAVPLADSFR				43.6145	2.16358		0	2	2	1849.14	1178.24	7636	7636	43.1804	11/32
238-254			QGFGELLQAVPLADSFR		37.45	0.000179461			13	0	1	2	1848.17	202.163	6974	6974	39.9392	12/180
238-254			QGFGELLQAVPLADSFR		26.85	0.00206049			13	0	1	2	1848.57	601.821	6970	6970	39.9169	9/180
238-254			QGFGELLQAVPLADSFR		23.78	0.00417802			13	0	1	2	1849.43	1469.5	7626	7626	43.5415	8/180
238-254			QGFGELLQAVPLADSFR		21.77	0.00663697			13	0	1	2	1849.59	1627.21	7630	7630	43.5637	6/180
238-254			QGFGELLQAVPLADSFR				45.4958	2.41706		0	2	2	1848.57	601.821	6970	6970	39.9169	13/32
238-254			QGFGELLQAVPLADSFR				95.6065	2.91832		0	2	2	1848.17	202.163	6974	6974	39.9392	17/32
238-254			QGFGELLQAVPLADSFR				44.5326	2.54498		0	2	2	1849.43	1469.5	7626	7626	43.5415	12/32
238-254			QGFGELLQAVPLADSFR				52.5204	2.49662		0	2	2	1849.59	1627.21	7630	7630	43.5637	14/32
186-193			QRWDEAFR		34.98	0.000316935			13	0	1	2	1105.56	-1971.62	4999	4999	28.7276	6/72
186-193			QRWDEAFR		17.27	0.0187055			13	0	1	2	1107.43	-101.627	4586	4586	26.4206	7/72
186-193			QRWDEAFR		16.24	0.0237121			13	0	1	2	1107.74	207.211	5419	5419	31.0443	7/72
186-193			QRWDEAFR		14.1	0.0388124			13	0	1	2	1109.67	2134.7	5079	5079	29.1726	5/72
186-193			QRWDEAFR				32.1752	2.01543		0	2	2	1105.56	-1971.62	4999	4999	28.7276	11/14
186-193			QRWDEAFR				16.9091	2.47469		0	2	2	1109.67	2134.7	5079	5079	29.1726	9/14
186-193			QRWDEAFRK		35.86	0.000258803			13	0	1	2	1234.76	-865.787	4594	4594	26.4649	6/82
186-193			QRWDEAFRK		34.15	0.000383681			13	0	1	3	1237.11	1480.45	4582	4582	26.4001	7/82
186-193			QRWDEAFRK				32.5057	2.69193		0	2	3	1237.11	1480.45	4582	4582	26.4001	23/32
186-193			QRWDEAFRK				16.4702	2.51213		0	1	3	1237.99	2365.58	5006	5006	28.765	16/32
186-193			QRWDEAFRK		14	0.0397164			13	0	1	2	1235.36	-267.154	4886	4886	28.5074	7/82
302-321			SKALGSDHcPITLYLALGSR	C9(CarbaR1)	47.62	1.72572e-05			13	0	1	3	2160.52	1391.06	5974	5974	34.0445	19/224
302-321			SKALGSDHcPITLYLALGSR	C9(Carbamidomethyl)			120.574	5.10153		0	2	3	2160.52	1391.06	5974	5974	34.0445	35/76
28-52+1AC	K35/K31/K32		TAAkKNDKEAAGEGPALYEDPPDHK	K4(AcetyR1)	40.22	9.48353e-05			16	0.0336377	2	3	2693.88	-425.046	4486	4486	25.8687	13/278
28-52+1AC	K35/K31/K32		TAAkKNDKEAAGEGPALYEDPPDHK	K4(AcetyR1)	41.38	7.26056e-05			16	0.0410197	2	3	2692.82	-1476.62	4743	4743	27.7084	14/278
28-52+1AC	K35/K31/K32		TAAkKNDKEAAGEGPALYEDPPDHK	K4(AcetyR1)	38.89	0.000128816			16	0.0713945	2	3	2695.25	948.795	4746	4746	27.7253	15/278
28-52+1AC	K35/K31/K32		TAAKkNDKEAAGEGPALYEDPPDHK	K5(AcetyR1)	40.22	9.48353e-05			16	0.0336377	3	3	2693.88	-425.046	4486	4486	25.8687	13/278
28-52+1AC	K35/K31/K32		TAAKkNDKEAAGEGPALYEDPPDHK	K5(AcetyR1)	41.38	7.26056e-05			16	0.0410197	3	3	2692.82	-1476.62	4743	4743	27.7084	14/278
28-52+1AC	K35/K31/K32		TAAKkNDKEAAGEGPALYEDPPDHK	K5(AcetyR1)	38.89	0.000128816			16	0.0713945	3	3	2695.25	948.795	4746	4746	27.7253	15/278
28-52+1AC	K35/K31/K32		TAAKKNDkEAAGEGPALYEDPPDHK	K8(AcetyR1)	41.62	6.87021e-05			16	0	1	3	2693.88	-425.046	4486	4486	25.8687	13/278
28-52+1AC	K35/K31/K32		TAAKKNDkEAAGEGPALYEDPPDHK	K8(AcetyR1)	43.15	4.83025e-05			16	0	1	3	2692.82	-1476.62	4743	4743	27.7084	14/278
28-52+1AC	K35/K31/K32		TAAKKNDkEAAGEGPALYEDPPDHK	K8(AcetyR1)	41.88	6.47098e-05			16	0	1	3	2695.25	948.795	4746	4746	27.7253	15/278
28-52			TAAKKNDKEAAGEGPALYEDPPDHK		37.1	0.000194523			16	0	1	4	2653.87	1582.57	3931	3931	22.7736	21/278
28-52			TAAKKNDKEAAGEGPALYEDPPDHK				35.3423	2.66368		0	2	4	2653.87	1582.57	3931	3931	22.7736	34/144
53-63			TSPSGKPATLK		46.01	2.50017e-05			13	0	1	2	1085.04	-1579.47	2931	2931	17.0027	10/106
53-63			TSPSGKPATLK		36.88	0.00020463			14	0	1	2	1087.38	762.698	2922	2922	16.9498	7/106
142-156			VSYGIGDEEHDQEGR		15.98	0.025175			13	0	1	3	1691.07	336.1	4171	4171	24.1145	8/140
142-156			VSYGIGDEEHDQEGR		77.08	1.9542e-08			13	0	1	2	1691.17	435.54	4250	4250	24.5539	10/140
142-156			VSYGIGDEEHDQEGR				125.458	3.15181		0	2	2	1691.17	435.54	4250	4250	24.5539	21/28
142-156			VSYGIGDEEHDQEGR		71.97	6.33826e-08			13	0	1	2	1691.2	470.574	4523	4523	26.4663	9/140
142-156			VSYGIGDEEHDQEGR		77.85	1.6367e-08			13	0	1	2	1692.34	1612.42	4526	4526	26.4823	10/140
142-156			VSYGIGDEEHDQEGR				124.084	3.09231		0	2	2	1691.2	470.574	4523	4523	26.4663	21/28
142-156			VSYGIGDEEHDQEGR				124.019	2.92288		0	2	2	1692.34	1612.42	4526	4526	26.4823	21/28
188-193			WDEAFR		19.2	0.0119942			13	0	1	1	823.404	30.1932	4914	4914	28.2501	7/21
188-193			WDEAFR		15.66	0.0271			13	0	1	1	823.339	-34.7482	5150	5150	30.0012	4/21
188-193			WDEAFR		22.95	0.0050579			13	0	1	1	823.392	18.9017	5154	5154	30.0234	4/21
188-193			WDEAFR				31.7029	1.70995		0	2	1	823.392	18.9017	5154	5154	30.0234	7/10
188-193			WDEAFRK		13.8	0.0415882			13	0	1	2	951.783	314.299	4406	4406	25.4212	7/52
		gi230196	223	23293.3	Modified Beta Trypsin	39.91	38	0	37.22	10	21.5291	27.35	5	0	25.56	13	40.0325	25.56	10
			Sequence	Modifications	IonScore	Exp Value	Probability	XCorr	Identity High	Δ Score	Rank	Charge	MH+ [Da]	ΔM [ppm]	First Scan	Last Scan	RT [min]	Ions Matched
			LGEDNINVVEGNEQFISASK		75.02	3.14029e-08			13	0	1	3	2162.88	-171.905	5694	5694	32.5276	20/214
			LGEDNINVVEGNEQFISASK		93.05	4.94277e-10			13	0	1	2	2163.57	508.956	5672	5672	32.4126	14/214
			LGEDNINVVEGNEQFISASK				126.071	4.67136		0	2	2	2163.57	508.956	5672	5672	32.4126	23/38
			LGEDNINVVEGNEQFISASK				88.6287	5.1665		0	2	3	2162.88	-171.905	5694	5694	32.5276	36/76
			LGEDNINVVEGNEQFISASK		90.47	8.95303e-10			13	0	1	2	2163.6	544.112	5838	5838	33.7998	14/214
			LGEDNINVVEGNEQFISASK		82.91	5.1047e-09			13	0	1	2	2164.66	1600.51	5834	5834	33.7803	23/214
			LGEDNINVVEGNEQFISASK				125.733	4.98973		0	2	2	2164.66	1600.51	5834	5834	33.7803	23/38
			LGEDNINVVEGNEQFISASK				113.36	4.92618		0	2	2	2163.6	544.112	5838	5838	33.7998	25/38
			LKSAASLDSR		32.14	0.000609495			13	0	1	2	1047.6	23.4795	3302	3302	19.1605	11/100
			LKSAASLDSR				43.2668	2.96048		0	2	2	1047.6	23.4795	3302	3302	19.1605	12/18
			LQGIVSWGSGcAQkNkPGVYTK	C11(CarbaR1) K14(AcetyR1) K16(AcetyR1)	23.26	0.00470945			13	0.038843	2	3	2464.52	2267.26	5466	5466	31.3029	11/238
			LQGIVSWGSGcAQkNKPGVYTk	C11(CarbaR1) K14(AcetyR1) K22(AcetyR1)	24.2	0.00379289			13	0	1	3	2464.52	2267.26	5466	5466	31.3029	11/238
			LQGIVSWGSGcAQKNkPGVYTk	C11(CarbaR1) K16(AcetyR1) K22(AcetyR1)	17.24	0.0188352			13	0.287603	3	3	2464.52	2267.26	5466	5466	31.3029	10/238
			NKPGVYTK		13.9	0.0406415			13	0	1	2	905.248	-1256.77	2246	2246	13.0416	7/70
			SAASLDSR		14.31	0.0369803			13	0	1	2	805.636	-764.155	2546	2546	14.7818	3/68
			SGIQVR		18.75	0.0133036			13	0	1	1	659.404	20.8266	3622	3622	21.2764	6/22
			SGIQVR		24.06	0.00391715			13	0	1	1	659.407	23.9394	3618	3618	21.2524	5/22
			SGIQVR		16.36	0.0230659			13	0	1	1	660.639	1255.69	3606	3606	21.1808	3/22
			SGIQVR		16.29	0.0234407			13	0	1	1	660.655	1271.86	3610	3610	21.2047	3/22
			SGIQVR				26.1436	1.52244		0	2	1	659.407	23.9394	3618	3618	21.2524	7/10
			SIVHPSYDSNTLNNDIMLIK		60.07	9.8168e-07			13	0	1	2	2273.76	-382.263	5907	5907	33.6821	15/200
			SIVHPSYDSNTLNNDIMLIK				97.5962	5.33824		0	2	2	2273.76	-382.263	5907	5907	33.6821	24/38
			SIVHPSYDSNTLNNDIMLIK		31.51	0.000704644			13	0	1	3	2272.35	-1791.88	6055	6055	34.9572	9/200
			SIVHPSYDSNTLNNDIMLIK		35.48	0.000282468			13	0	1	3	2272.58	-1567.76	6044	6044	34.9035	18/200
			SIVHPSYDSNTLNNDIMLIK		64.24	3.75811e-07			13	0	1	2	2272.84	-1304.63	6052	6052	34.9432	15/200
			SIVHPSYDSNTLNNDIMLIK		60.78	8.33624e-07			13	0	1	2	2273.51	-631.531	6056	6056	34.9619	22/200
			SIVHPSYDSNTLNNDIMLIK		64.61	3.4512e-07			13	0	1	2	2275.76	1619.45	6051	6051	34.9377	14/200
			SIVHPSYDSNTLNNDIMLIK				57.5307	2.78526		0	2	3	2272.58	-1567.76	6044	6044	34.9035	30/76
			SIVHPSYDSNTLNNDIMLIK				80.0377	5.48151		0	2	2	2275.76	1619.45	6051	6051	34.9377	23/38
			SIVHPSYDSNTLNNDIMLIK				80.213	4.9641		0	2	2	2272.84	-1304.63	6052	6052	34.9432	25/38
			SIVHPSYDSNTLNNDIMLIK				39.3468	3.63932		0	2	3	2272.35	-1791.88	6055	6055	34.9572	31/76
			SIVHPSYDSNTLNNDIMLIK				85.1043	5.46061		0	2	2	2273.51	-631.531	6056	6056	34.9619	25/38
			SSGTSYPDVLK		21.45	0.00714447			13	0	1	1	1153.41	-160.007	4904	4904	28.1959	4/47
			SSGTSYPDVLK				68.9541	1.94898		0	2	1	1153.41	-160.007	4904	4904	28.1959	10/20
			SSGTSYPDVLK		21	0.00792447			13	0	1	1	1153.42	-156.223	5142	5142	29.9566	8/47
			SSGTSYPDVLK		24.17	0.00381918			13	0	1	1	1153.44	-135.349	5146	5146	29.9786	5/47
			SSGTSYPDVLK				70.1594	1.73494		0	2	1	1153.42	-156.223	5142	5142	29.9566	12/20
			SSGTSYPDVLK				51.5352	1.82768		0	2	1	1153.44	-135.349	5146	5146	29.9786	10/20
		gi04264	643	65846.9	Keratin, type II	21.77	46	0	17.57	12	36.3648	16.02	10	0	13.53	12	43.6639	13.53	12
			Sequence	Modifications	IonScore	Exp Value	Probability	XCorr	Identity High	Δ Score	Rank	Charge	MH+ [Da]	ΔM [ppm]	First Scan	Last Scan	RT [min]	Ions Matched
			FLEQQNQVLQTK		71.69	6.76036e-08			13	0	1	2	1476.38	595.342	4860	4860	27.9512	9/120
			FLEQQNQVLQTK				72.6277	2.93198		0	2	2	1476.38	595.342	4860	4860	27.9512	19/22
			FLEQQNQVLQTK		69.78	1.04947e-07			13	0	1	2	1475.79	6.96263	5110	5110	29.7773	10/120
			FLEQQNQVLQTK		83.1	4.88619e-09			13	0	1	2	1475.87	84.3552	5114	5114	29.7995	9/120
			FLEQQNQVLQTK				68.415	3.47046		0	2	2	1475.79	6.96263	5110	5110	29.7773	20/22
			FLEQQNQVLQTK				67.3303	3.67372		0	2	2	1475.87	84.3552	5114	5114	29.7995	20/22
			LLRDYQELMNTK		18.15	0.0152746			13	0	1	3	1525.58	1787.63	5331	5331	30.5611	4/120
			LLRDYQELMNTK				10.7414	2.45501		0	2	3	1525.58	1787.63	5331	5331	30.5611	17/44
			NKLNDLEDALQQAKEDLAR		33.66	0.000429507			13	0	1	3	2186.25	2125.83	6543	6543	37.1491	11/202
			NKLNDLEDALQQAKEDLAR				73.2664	2.95116		0	2	3	2186.25	2125.83	6543	6543	37.1491	17/72
			NMQDMVEDYR		15.79	0.0263009			14	0	1	2	1301.34	812.744	5263	5263	30.1942	11/98
			QISNLQQSISDAEQR		85.71	2.67898e-09			13	0	1	2	1717.49	636.537	5483	5483	31.8699	11/160
			QISNLQQSISDAEQR				112.657	4.04879		0	2	2	1717.49	636.537	5483	5483	31.8699	18/28
			SKAEAESLYQSK		46.18	2.4042e-05			13	0	1	2	1341.62	949.785	3859	3859	22.3772	10/128
			SKAEAESLYQSK				51.535	3.787		0	2	2	1341.62	949.785	3859	3859	22.3772	17/22
			SKAEAESLYQSKYEELQITAGR		71.34	7.32774e-08			13	0	1	3	2501.55	302.383	5339	5339	30.6054	19/244
			SKAEAESLYQSKYEELQITAGR				150.003	6.17395		0	2	3	2501.55	302.383	5339	5339	30.6054	41/84
			SKAEAESLYQSKYEELQITAGR		66.27	2.35489e-07			13	0	1	3	2502.54	1288.96	5523	5523	32.0909	19/244
			SKAEAESLYQSKYEELQITAGR		83.4	4.56005e-09			13	0	1	3	2502.6	1348.46	5528	5528	32.1184	22/244
			SKAEAESLYQSKYEELQITAGR				143.983	6.71728		0	2	3	2502.54	1288.96	5523	5523	32.0909	36/84
			SKAEAESLYQSKYEELQITAGR				156.536	6.33186		0	2	3	2502.6	1348.46	5528	5528	32.1184	38/84
			SLDLDSIIAEVK		80.02	9.93047e-09			14	0	1	2	1302.69	-28.9865	6854	6854	39.2709	16/106
			SLDLDSIIAEVK		13.43	0.0452866			14	0	1	2	1302.79	75.994	6848	6848	39.2402	11/106
			SLDLDSIIAEVK				22.6697	2.0795		0	2	2	1302.79	75.994	6848	6848	39.2402	13/22
			SLDLDSIIAEVK				87.3115	3.08194		0	2	2	1302.69	-28.9865	6854	6854	39.2709	19/22
			SLNNQFASFIDK		13.98	0.0398997			13	0	1	2	1384.33	637.323	5992	5992	34.1432	9/126
			SLNNQFASFIDKVR		56.17	2.40974e-06			13	0	1	2	1639.36	504.16	6239	6239	35.4963	9/146
			SLNNQFASFIDKVR				108.798	2.44797		0	2	2	1639.36	504.16	6239	6239	35.4963	15/26
			SLNNQFASFIDKVR		44.9	3.22827e-05			13	0	1	2	1639.33	465.342	6328	6328	36.4302	7/146
			SLNNQFASFIDKVR		49.61	1.09136e-05			13	0	1	2	1640.24	1384.65	6331	6331	36.4458	7/146
			SLNNQFASFIDKVR				116.699	2.18218		0	2	2	1639.33	465.342	6328	6328	36.4302	12/26
			SLNNQFASFIDKVR				88.1441	2.98459		0	2	2	1640.24	1384.65	6331	6331	36.4458	13/26
			TNAENEFVTIK		39.77	0.000105189			13	0	1	2	1266.3	666.619	5108	5108	29.3373	6/114
			TNAENEFVTIKK		53.88	4.08291e-06			13	0	1	3	1394.28	542.827	4662	4662	26.8431	8/124
			TNAENEFVTIKK				56.769	2.72808		0	2	3	1394.28	542.827	4662	4662	26.8431	22/44
			WELLQQVDTSTR		49.29	1.17482e-05			13	0	1	2	1475.74	-12.3214	5911	5911	33.7033	9/120
			WELLQQVDTSTR				75.415	3.34357		0	2	2	1475.74	-12.3214	5911	5911	33.7033	17/22
			WELLQQVDTSTR		62.97	5.03466e-07			13	0	1	2	1475.99	241.585	6047	6047	34.9169	15/120
			WELLQQVDTSTR		46.18	2.4042e-05			13	0	1	2	1476.08	333.626	6058	6058	34.9707	6/120
			WELLQQVDTSTR				73.3593	3.4012		0	2	2	1475.99	241.585	6047	6047	34.9169	16/22
			WELLQQVDTSTR				85.0102	3.16252		0	2	2	1476.08	333.626	6058	6058	34.9707	18/22
			YEELQITAGR		50.96	7.99779e-06			13	0	1	2	1177.56	-2041.83	4998	4998	28.7212	7/92
			YEELQITAGR				26.7619	2.00052		0	1	2	1179.7	102.335	4964	4964	28.5319	12/18
			YEELQITAGR				88.5752	2.69812		0	2	2	1177.56	-2041.83	4998	4998	28.7212	15/18
			YEELQITAGR		47.9	1.61797e-05			13	0	1	2	1177.65	-1951.5	5206	5206	30.3196	13/92
			YEELQITAGR				70.3258	2.52989		0	2	2	1177.65	-1951.5	5206	5206	30.3196	13/18
		gi35527	622	61949.8	Keratin, type I cytoskeletal	18.33	17	0	9.49	3	17.0313	9.49	3	0	16.08	6	26.975	14.63	5
			Sequence	Modifications	IonScore	Exp Value	Probability	XCorr	Identity High	Δ Score	Rank	Charge	MH+ [Da]	ΔM [ppm]	First Scan	Last Scan	RT [min]	Ions Matched
			DIENQYETQITQIEHEVSSSGQEVQSSAK		80.42	9.0567e-09			13	0	1	3	3265.25	741.007	6562	6562	37.2533	24/326
			DIENQYETQITQIEHEVSSSGQEVQSSAK				210.655	5.97384		0	2	3	3265.25	741.007	6562	6562	37.2533	41/112
			DIENQYETQITQIEHEVSSSGQEVQSSAK		108.2	1.50998e-11			13	0	1	3	3265.28	764.078	6628	6628	38.0356	27/326
			DIENQYETQITQIEHEVSSSGQEVQSSAK		84.9	3.22827e-09			13	0	1	3	3265.62	1103.56	6630	6630	38.0451	27/326
			DIENQYETQITQIEHEVSSSGQEVQSSAK				192.171	6.79487		0	2	3	3265.28	764.078	6628	6628	38.0356	38/112
			DIENQYETQITQIEHEVSSSGQEVQSSAK				300	6.32599		0	2	3	3265.62	1103.56	6630	6630	38.0451	41/112
			EIETYHNLLEGGQEDFESSGAGK		14.89	0.0323571			13	0	1	3	2510.68	548.949	5803	5803	33.6168	9/244
			EIETYHNLLEGGQEDFESSGAGK				37.8066	2.85291		0	2	3	2510.68	548.949	5803	5803	33.6168	22/88
			FSSSSGYGGGSSR		58.51	1.40595e-06			13	0	1	2	1235.6	66.257	3576	3576	20.7541	7/116
			FSSSSGYGGGSSR				72.2751	2.93248		0	2	2	1235.6	66.257	3576	3576	20.7541	17/24
			GGSGGSYGGGGSGGGYGGGSGSR		94.58	3.47512e-10			13	0	1	2	1792.24	507.354	3784	3784	22.2255	17/214
			GGSGGSYGGGGSGGGYGGGSGSR				146.758	4.03634		0	2	2	1792.24	507.354	3784	3784	22.2255	18/44
			HGVQELEIELQSQLSK		96.04	2.48296e-10			13	0	1	2	1838.67	709.361	6243	6243	35.9664	11/164
			HGVQELEIELQSQLSK				151.095	4.93257		0	2	2	1838.67	709.361	6243	6243	35.9664	23/30
			HGVQELEIELQSQLSKK		13.83	0.0413019			13	0	1	3	1966.82	758.665	5950	5950	33.9143	10/174
			HGVQELEIELQSQLSKK				51.8467	3.90039		0	2	3	1966.82	758.665	5950	5950	33.9143	21/64
			QEYEQLIAK		24.81	0.00329587			13	0	1	2	1123.11	1526.53	5104	5104	29.7451	7/84
		gi13645	593	59482.9	Keratin, type I cytoskeletal 10	17.2	33	0	12.48	7	19.1026	11.13	5	0	11.13	11	29.4286	9.78	10
			Sequence	Modifications	IonScore	Exp Value	Probability	XCorr	Identity High	Δ Score	Rank	Charge	MH+ [Da]	ΔM [ppm]	First Scan	Last Scan	RT [min]	Ions Matched
			ALEESNYELEGK		72.72	5.33298e-08			13	0	1	2	1381.8	148.945	4710	4710	27.1128	8/114
			ALEESNYELEGK				88.1804	4.07396		0	2	2	1381.8	148.945	4710	4710	27.1128	18/22
			DAEAWFNEK		14.01	0.0396251			13	0.137315	2	2	1107.74	-1749.59	5419	5419	31.0443	4/82
			DAEAWFNEK		42.46	5.662e-05			13	0	1	2	1110.01	522.994	5622	5622	32.636	5/82
			DAEAWFNEK		41.84	6.53085e-05			13	0	1	2	1110.33	839.278	5618	5618	32.6135	5/82
			DAEAWFNEK				45.7457	2.92499		0	2	2	1110.33	839.278	5618	5618	32.6135	13/16
			DAEAWFNEK				37.535	2.27573		0	2	2	1110.01	522.994	5622	5622	32.636	12/16
			DAEAWFNEKSK		43.01	4.9885e-05			13	0	1	2	1325.69	1074.83	5028	5028	28.89	8/106
			DAEAWFNEKSK				71.2667	2.74005		0	2	2	1325.69	1074.83	5028	5028	28.89	14/20
			DAEAWFNEKSK		35.37	0.000289714			13	0	1	2	1325.26	646.482	5264	5264	30.647	9/106
			DAEAWFNEKSK		47.18	1.90972e-05			13	0	1	2	1325.49	869.504	5266	5266	30.6571	7/106
			DAEAWFNEKSK				46.9824	2.66779		0	2	2	1325.26	646.482	5264	5264	30.647	15/20
			DAEAWFNEKSK				52.3242	2.36757		0	2	2	1325.49	869.504	5266	5266	30.6571	13/20
			GSLGGGFSSGGFSGGSFSR		146.89	2.0416e-15			13	0	1	2	1709.42	1650.67	5567	5567	31.8476	16/176
			GSLGGGFSSGGFSGGSFSR				148.085	5.12398		0	2	2	1709.42	1650.67	5567	5567	31.8476	23/36
			GSLGGGFSSGGFSGGSFSR		138.54	1.39627e-14			13	0	1	2	1707.48	-288.053	5743	5743	33.2934	15/176
			GSLGGGFSSGGFSGGSFSR		136.12	2.43764e-14			13	0	1	2	1709.29	1522.49	5738	5738	33.2657	16/176
			GSLGGGFSSGGFSGGSFSR				146.993	4.63349		0	2	2	1709.29	1522.49	5738	5738	33.2657	24/36
			GSLGGGFSSGGFSGGSFSR				144.775	4.93925		0	2	2	1707.48	-288.053	5743	5743	33.2934	24/36
			IRLENEIQTYR		39.41	0.00011428			13	0	1	2	1435.51	741.521	5011	5011	28.7934	11/108
			IRLENEIQTYR				47.2107	3.13717		0	2	2	1435.51	741.521	5011	5011	28.7934	17/20
			LKYENEVALR		43.99	3.9808e-05			13	0	1	2	1235.51	832.461	4911	4911	28.6459	9/92
			LKYENEVALR				74.1119	2.68613		0	2	2	1235.51	832.461	4911	4911	28.6459	14/18
			QSLEASLAETEGR		67.43	1.80289e-07			13	0	1	2	1391.02	337.427	5199	5199	29.8426	11/138
			QSLEASLAETEGR				70.19	2.20799		0	2	2	1391.02	337.427	5199	5199	29.8426	14/24
			SEITELRR		42.11	6.1372e-05			13	0	1	2	1005.65	2097.06	4068	4068	23.5366	6/66
			SEITELRR		25.03	0.00313307			13	0	1	2	1005.56	2011.8	4343	4343	25.4555	6/66
			SEITELRR		13.66	0.0429507			13	0	1	2	1006.04	2491.72	4356	4356	25.5299	7/66
			VLDELTLTK		26.88	0.0020463			13	0	1	2	1033.12	1524.25	5544	5544	32.2063	9/74
			VLDELTLTK				30.122	2.52712		0	2	2	1033.12	1524.25	5544	5544	32.2063	12/16
			VLDELTLTK				12.4753	2.09887		0	1	2	1033.74	2137.78	5546	5546	32.2162	11/16
			VTMQNLNDR		50.25	9.41825e-06			13	0	1	2	1091.12	586.458	4528	4528	26.4943	7/86
			VTMQNLNDR				76.3366	2.30768		0	2	2	1091.12	586.458	4528	4528	26.4943	12/16

## Sheet: AC
Peptide	Acetylation sites	Sequence	Modifications	IonScore	Exp Value	Probability	XCorr	Identity High	Δ Score	Rank	Charge	MH+ [Da]	ΔM [ppm]	First Scan	Last Scan	RT [min]	Ions Matched
195-221+2AC	K197 and K203	FLkGLASRkPLVLcGDLNVAHEEIDLR	K3(AcetyR1) K9(AcetyR1) C14(CarbaR1)	23.05	0.0494277			13	0	1	3	3148.27	572.628	6026	6026	34.8054	9/292
195-221 +1AC	K197	FLkGLASRKPLVLcGDLNVAHEEIDLR	K3(AcetyR1) C14(CarbaR1)	32.88	0.000514008			13	0	1	4	3106.45	759.016	5590	5590	31.9716	18/292
225-237+2AC	K227 and K228	GNkkNAGFTPQER	K3(AcetyR1) K4(AcetyR1)	22.01	0.0238215			13	0	1	3	1529.81	-960.657	3899	3899	22.5999	7/124
225-237+1AC	K228	GNKkNAGFTPQER	K4(Acetyl)			28.8278	2.92606		0	2	3	1489.07	313.14	3335	3335	19.3544	20/48
194-221+2AC	K194, K197 or K194, K203 or K197, K203	kFLkGLASRKPLVLcGDLNVAHEEIDLR	K1(AcetyR1) K4(AcetyR1) C15(CarbaR1)	20.45	0.0243204			13	0	1	3	3275.13	-666.141	6082	6082	35.0992	8/306
194-221+2AC	K194, K197 or K194, K203 or K197, K203	kFLkGLASRKPLVLcGDLNVAHEEIDLR	K1(Acetyl) K4(Acetyl) C15(Carbamidomethyl)			68.1801	2.6344		0	4	3	3275.13	-666.153	6082	6082	35.0992	21/108
194-221+2AC	K194, K197 or K194, K203 or K197, K203	kFLKGLASRkPLVLcGDLNVAHEEIDLR	K1(AcetyR1) K10(AcetyR1) C15(CarbaR1)	20.13	0.027477			13	0.032858	3	3	3275.13	-666.141	6082	6082	35.0992	8/306
194-221+2AC	K194, K197 or K194, K203 or K197, K203	kFLKGLASRkPLVLcGDLNVAHEEIDLR	K1(Acetyl) K10(Acetyl) C15(Carbamidomethyl)			68.1801	2.29404		0.129199	5	3	3275.13	-666.153	6082	6082	35.0992	20/108
194-221+2AC	K194, K197 or K194, K203 or K197, K203	KFLkGLASRkPLVLcGDLNVAHEEIDLR	K4(AcetyR1) K10(AcetyR1) C15(CarbaR1)	20.11	0.027477			13	0.032858	2	3	3275.13	-666.141	6082	6082	35.0992	8/306
194-221+2AC	K194, K197 or K194, K203 or K197, K203	KFLkGLASRkPLVLcGDLNVAHEEIDLR	K4(Acetyl) K10(Acetyl) C15(Carbamidomethyl)			58.831	2.27133		0.13782	6	3	3275.13	-666.153	6082	6082	35.0992	18/108
228-237+1AC	K228	kNAGFTPQER	K1(AcetyR1)	23.49	0.00446653			13	0	1	2	1189.56	-31.9258	3594	3594	20.857	7/96
32-52+1AC	K32 or K35	kNDKEAAGEGPALYEDPPDHK	K1(Acetyl)			3.20076	2.31241		0	1	3	2322.12	-962.251	4560	4560	26.6746	20/80
32-52+1AC	K32 or K35	KNDkEAAGEGPALYEDPPDHK	K4(Acetyl)			20.3692	2.29748		0	1	3	2323.23	145.903	4563	4563	26.6913	20/80
25-52+1AC	K25, K27, K31, K32 or K35	kSKTAAKKNDKEAAGEGPALYEDPPDHK	K1(AcetyR1)	35.62	0.000273508			15	0.0650919	4	4	3039.91	2388.37	4159	4159	24.0491	22/318
25-52+1AC	K25, K27, K31, K32 or K35	KSkTAAKKNDKEAAGEGPALYEDPPDHK	K3(AcetyR1)	35.62	0.000273508			15	0.0650919	3	4	3039.91	2388.37	4159	4159	24.0491	22/318
25-52+1AC	K25, K27, K31, K32 or K35	KSKTAAkKNDKEAAGEGPALYEDPPDHK	K7(AcetyR1)	37.26	0.000187487			15	0.0220472	2	4	3039.91	2388.37	4159	4159	24.0491	22/318
25-52+1AC	K25, K27, K31, K32 or K35	KSKTAAKkNDKEAAGEGPALYEDPPDHK	K8(AcetyR1)	38.1	0.000154515			15	0	1	4	3039.91	2388.37	4159	4159	24.0491	22/318
25-52+1AC	K25, K27, K31, K32 or K35	KSKTAAKKNDkEAAGEGPALYEDPPDHK	K11(AcetyR1)	25.58	0.00276039			15	0.328609	5	4	3039.91	2388.37	4159	4159	24.0491	19/318
222-254+2AC	K224, K227 or K224, K228 or K227, K228	NPkGNkKNAGFTPQERQGFGELLQAVPLADSFR	K3(AcetyR1) K6(AcetyR1)	31.12	0.00077085			14	0	1	4	3696.54	-2363.27	7138	7138	40.433	7/358
222-254+2AC	K224, K227 or K224, K228 or K227, K228	NPkGNkKNAGFTPQERQGFGELLQAVPLADSFR	K3(AcetyR1) K6(AcetyR1)	20.73	0.0211821			13	0	1	4	3698.18	-726.55	7630	7630	43.5637	6/358
222-254+2AC	K224, K227 or K224, K228 or K227, K228	NPkGNKkNAGFTPQERQGFGELLQAVPLADSFR	K3(AcetyR1) K7(AcetyR1)	31.12	0.00077085			14	0	3	4	3696.54	-2363.27	7138	7138	40.433	7/358
222-254+2AC	K224, K227 or K224, K228 or K227, K228	NPkGNKkNAGFTPQERQGFGELLQAVPLADSFR	K3(AcetyR1) K7(AcetyR1)	20.73	0.0211821			13	0	3	4	3698.18	-726.55	7630	7630	43.5637	6/358
222-254+2AC	K224, K227 or K224, K228 or K227, K228	NPKGNkkNAGFTPQERQGFGELLQAVPLADSFR	K6(AcetyR1) K7(AcetyR1)	31.12	0.00077085			14	0	2	4	3696.54	-2363.27	7138	7138	40.433	7/358
222-254+2AC	K224, K227 or K224, K228 or K227, K228	NPKGNkkNAGFTPQERQGFGELLQAVPLADSFR	K6(AcetyR1) K7(AcetyR1)	20.73	0.0211821			13	0	2	4	3698.18	-726.55	7630	7630	43.5637	6/358
137-156+1AC	K141	QcPLkVSYGIGDEEHDQEGR	C2(CarbaR1) K5(AcetyR1)	55.93	2.54665e-06			13	0	1	3	2358.64	-426.472	5214	5214	29.9236	12/212
137-156+1AC	K141	QcPLkVSYGIGDEEHDQEGR	C2(Carbamidomethyl) K5(Acetyl)			83.1889	4.76359		0	2	3	2358.64	-426.478	5214	5214	29.9236	30/76
28-52 +1AC	K31, K32 or K35	TAAkKNDKEAAGEGPALYEDPPDHK	K4(AcetyR1)	40.22	9.48353e-05			16	0.0336377	2	3	2693.88	-425.046	4486	4486	25.8687	13/278
28-52 +1AC	K31, K32 or K35	TAAkKNDKEAAGEGPALYEDPPDHK	K4(AcetyR1)	41.38	7.26056e-05			16	0.0410197	2	3	2692.82	-1476.62	4743	4743	27.7084	14/278
28-52 +1AC	K31, K32 or K35	TAAkKNDKEAAGEGPALYEDPPDHK	K4(AcetyR1)	38.89	0.000128816			16	0.0713945	2	3	2695.25	948.795	4746	4746	27.7253	15/278
28-52 +1AC	K31, K32 or K35	TAAKkNDKEAAGEGPALYEDPPDHK	K5(AcetyR1)	40.22	9.48353e-05			16	0.0336377	3	3	2693.88	-425.046	4486	4486	25.8687	13/278
28-52 +1AC	K31, K32 or K35	TAAKkNDKEAAGEGPALYEDPPDHK	K5(AcetyR1)	41.38	7.26056e-05			16	0.0410197	3	3	2692.82	-1476.62	4743	4743	27.7084	14/278
28-52 +1AC	K31, K32 or K35	TAAKkNDKEAAGEGPALYEDPPDHK	K5(AcetyR1)	38.89	0.000128816			16	0.0713945	3	3	2695.25	948.795	4746	4746	27.7253	15/278
28-52 +1AC	K31, K32 or K35	TAAKKNDkEAAGEGPALYEDPPDHK	K8(AcetyR1)	41.62	6.87021e-05			16	0	1	3	2693.88	-425.046	4486	4486	25.8687	13/278
28-52 +1AC	K31, K32 or K35	TAAKKNDkEAAGEGPALYEDPPDHK	K8(AcetyR1)	43.15	4.83025e-05			16	0	1	3	2692.82	-1476.62	4743	4743	27.7084	14/278
28-52 +1AC	K31, K32 or K35	TAAKKNDkEAAGEGPALYEDPPDHK	K8(AcetyR1)	41.88	6.47098e-05			16	0	1	3	2695.25	948.795	4746	4746	27.7253	15/278

## Sheet: search parameters
------------------------------------------------------------------------------
Processing node 1: Spectrum Selector
------------------------------------------------------------------------------
1. General Settings:
-----------------------------
Precursor Selection: Use MS1 Precursor
Unrecognized Charge Replacements: 1; 2; 3; 4
Unrecognized Mass Analyzer Replacements: ITMS
Unrecognized MS Order Replacements: MS2
Unrecognized Activation Type Replacements: CID
Unrecognized Polarity Replacements: +
2. Scan Filters:
-----------------------------
Lower RT Limit: 0
Upper RT Limit: 65
Min. Precursor Mass: 350 Da
Max. Precursor Mass: 5000 Da
3. Scan Event Filters:
-----------------------------
MS Order: Is MS2
Activation Type: Is CID
Scan Type: Is Full
Ionization Source: Is Nanospray
Polarity Mode: Is +
4. Peak Filters:
-----------------------------
S/N Threshold: 3
5. Spectrum Properties Filter:
-----------------------------
Total Intensity Threshold: 0
Minimum Peak Count: 1
Processing node 2: Mascot
------------------------------------------------------------------------------
1. Input Data:
-----------------------------
Protein Database: REFflag
Enzyme Name: Trypsin
Maximum Missed Cleavage Sites: 5
Instrument: ESI-TRAP
Taxonomy: All entries
1.1 Peptide Scoring Options:
-----------------------------
Peptide Cut Off Score: 10
1.2 Protein Scoring Options:
-----------------------------
Use MudPIT Scoring: True
Protein Cut Off Score: 20
2. Decoy Database Search:
-----------------------------
Decoy Search: False
Target FDR (Strict): 0.01
Target FDR (Relaxed): 0.05
3. Tolerances:
-----------------------------
Precursor Mass Tolerance: 2.2 Da
Fragment Mass Tolerance: 0.8 Da
Use Average Precursor Mass: False
4. Dynamic Modifications:
-----------------------------
2. Dynamic Modification: Oxidation (M)
4. Dynamic Modification: Acetyl (K)
5. Static Modifications:
-----------------------------
1. Static Modification: Carbamidomethyl (C)
------------------------------------------------------------------------------
Processing node 3: SEQUEST
------------------------------------------------------------------------------
1. Input Data:
-----------------------------
Protein Database: REFflag_2013.fasta
Enzyme Name: Trypsin (Full)
Maximum Missed Cleavage Sites: 5
1.1 Peptide Scoring Options:
-----------------------------
Maximum Peptides Considered: 500
Maximum Peptides Output: 10
Calculate Probability Score: True
Absolute XCorr Threshold: 0.4
Fragment Ion Cutoff Percentage: 0.1
1.2 Protein Scoring Options:
-----------------------------
Maximum Protein References Per Peptide: 100
Protein XCorr Cutoff: 1.5
Peptide Relevance Factor: 0.4
2. Decoy Database Search:
-----------------------------
Search Against Decoy Database: False
Target FDR (Strict): 0.01
Target FDR (Relaxed): 0.05
3. Tolerances:
-----------------------------
Precursor Mass Tolerance: 2.2 Da
Fragment Mass Tolerance: 0.8 Da
Use Average Precursor Mass: False
Use Average Fragment Masses: False
4. Ion Series:
-----------------------------
Use Neutral Loss a Ions: True
Use Neutral Loss b Ions: True
Use Neutral Loss y Ions: True
Weight of a Ions: 0
Weight of b Ions: 1
Weight of c Ions: 0
Weight of x Ions: 0
Weight of y Ions: 1
Weight of z Ions: 0
5. Dynamic Modifications:
-----------------------------
Max. identical Modifications Per Peptide: 3
Max. Modifications Per Peptide: 4
2. Dynamic Modification: Oxidation (M)
3. Dynamic Modification: Acetyl (K)
6. Static Modifications:
-----------------------------
1. Static Modification: Carbamidomethyl (C)
