# Supplementary material for: Mammalian APE1 controls miRNA processing and its interactome is linked to cancer RNA metabolism
Source: Nat Commun. 2017 Oct 6;8:797. doi: 10.1038/s41467-017-00842-8 (PMC5630600; doi:10.1038/s41467-017-00842-8)
Supplement: Supplementary file 8 — Supplementary Data 5 [file 41467_2017_842_MOESM8_ESM.xlsx]

## Sheet: Foglio1
							Sequest 2nd run			Mascot second run			Sequest 1st run			Mascot 1st run
Slice	Accession #	#AAs	MW [Da]	Description	ΣCoverage	Σ# Peptides	Score A2	Coverage A2	# Peptides A2	Score A3	Coverage A3	# Peptides A3	Score B2	Coverage B2	# Peptides B2	Score B3	Coverage B3	# Peptides B3
A6*	P08865	295	32854	40S ribosomal protein SA (p40) (34/67 kDa laminin receptor) (Colon carcinoma laminin-binding protein) (NEM/1CHD4) (Multidrug resistance-associated protein MGr1-Ag) - Homo sapiens (Human) - [RSSA_HUMAN]	4.41	4	3.53575	4.41	1	57.83	4.41	1	3.21725	4.41	1	56.2	4.41	1
A6		Sequence	# Proteins	# Protein Groups	Activation Type	Modifications	Probability	XCorr	IonScore	Exp Value	Identity High	Δ Score	Rank	Charge	MH+ [Da]	ΔM [ppm]	First Scan	Last Scan	RT [min]	Ions Matched
A6		FAAATGATPIAGR	8	0	CID		18.1552	3.53575				0	11	2	1205.56	1912.23	5448	5448	29.8116	19/24
A6		FAAATGATPIAGR	8	0	CID		3.97026	3.21725				0	11	2	1204.42	767.82	2688	2688	14.1965	17/24
A6		FAAATGATPIAGR	8	1	CID				57.83	0.00405069	53	0	1	2	1205.56	1912.23	5448	5448	29.8116	8/102
A6		FAAATGATPIAGR	8	0	CID				56.2	0.00599756	53	0	1	2	1204.42	767.82	2688	2688	14.1965	9/102
S6*	P08865	295	32854	40S ribosomal protein SA (p40) (34/67 kDa laminin receptor) (Colon carcinoma laminin-binding protein) (NEM/1CHD4) (Multidrug resistance-associated protein MGr1-Ag) - Homo sapiens (Human) - [RSSA_HUMAN]	7.12	3	6.20784	7.12	2	57.27	4.41	1	2.87567	0		38.82	0
S6		Sequence	# Proteins	# Protein Groups	Activation Type	Modifications	Probability	XCorr	IonScore	Exp Value	Identity High	Δ Score	Rank	Charge	MH+ [Da]	ΔM [ppm]	First Scan	Last Scan	RT [min]	Ions Matched
S6		FAAATGATPIAGR	8	1	CID		2.69771	3.77409				0	11	2	1205.12	1473.87	5259	5259	28.8606	20/24
S6		LLVVTDPR	8	1	CID		6.4177	2.43375				0	11	2	913.297	745.886	5530	5530	30.3679	11/14
S6		FAAATGATPIAGR	8	0	CID				57.27	0.00459786	53	0	1	2	1205.12	1473.87	5259	5259	28.8606	9/102
T1	P50914	213	23274.9	60S ribosomal protein L14 (CAG-ISL 7) - Homo sapiens (Human) - [RL14_HUMAN]	9.39	3							8.53243	9.39	2	77.65	5.63	1
		Sequence	# Proteins	# Protein Groups	Activation Type	Modifications	Probability	XCorr	IonScore	Exp Value	Identity High	Δ Score	Rank	Charge	MH+ [Da]	ΔM [ppm]	First Scan	Last Scan	RT [min]	Ions Matched
		LVAIVDVIDQNR	7	1	CID		49.0383	4.39046				0	10	2	1354.56	-208.123	2283	2283	12.3003	19/22
		LVAIVDVIDQNR	7	0	CID				72.34	0.000127296	53	0	1	2	1354.56	-208.123	2283	2283	12.3003	9/98
		MTDFDRFK	3	1	CID		16.9262	2.19053				0	11	2	1060.78	1283.2	1662	1662	9.29769	11/14
A6	P39023	403	46079.8	60S ribosomal protein L3 (HIV-1 TAR RNA-binding protein B) (TARBP-B) - Homo sapiens (Human) - [RL3_HUMAN]	5.21	3	4.05761	2.98	1				7.5785	2.23	1	54.62	2.23	1
		Sequence	# Proteins	# Protein Groups	Activation Type	Modifications	Probability	XCorr	IonScore	Exp Value	Identity High	Δ Score	Rank	Charge	MH+ [Da]	ΔM [ppm]	First Scan	Last Scan	RT [min]	Ions Matched
		HGSLGFLPR	11	0	CID		28.0399	2.83712				0	11	2	983.77	227.652	1758	1758	9.94806	14/16
		TVFAEHISDEcK	4	1	CID	C11(Carbamidomethyl)	10.2334	2.30719				0	2	2	1437.59	1937.5	1876	1876	10.2859	13/22
		HGSLGFLPR	11	1	CID				55.6	0.00593027	53	0	1	2	983.77	227.652	1758	1758	9.94806	8/64
T5	P36578	427	47667.4	60S ribosomal protein L4 (L1) - Homo sapiens (Human) - [RL4_HUMAN]	8.9	5	3.62453	0					15.3689	8.9	4	87.84	2.58	1
		Sequence	# Proteins	# Protein Groups	Activation Type	Modifications	Probability	XCorr	IonScore	Exp Value	Identity High	Δ Score	Rank	Charge	MH+ [Da]	ΔM [ppm]	First Scan	Last Scan	RT [min]	Ions Matched
		AAAAAAALQAK	1	1	CID		8.65889	3.54476				0	11	2	958.311	1758.72	1359	1359	7.76813	18/20
		AAAAAAALQAK	1	0	CID				87.84	4.41859e-06	54	0	1	2	958.311	1758.72	1359	1359	7.76813	9/86
		RGPcIIYNEDNGIIK	5	1	CID	C4(Carbamidomethyl)	13.1583	2.42298				0	11	2	1763.39	1490.97	1860	1860	10.3994	16/28
		SNYNLPmHK	5	1	CID	M7(Oxidation)	2.87293	2.34262				0	11	2	1120.16	630.135	1302	1302	7.44969	11/16
		VDKAAAAAAALQAK	1	1	CID		45.0877	3.55216				0	11	2	1298.4	-345.497	1498	1498	8.52496	17/26
T6	P36578	427	47667.4	60S ribosomal protein L4 (L1) - Homo sapiens (Human) - [RL4_HUMAN]	7.03	5							14.8956	7.03	3	141.99	3.28	2
		Sequence	# Proteins	# Protein Groups	Activation Type	Modifications	Probability	XCorr	IonScore	Exp Value	Identity High	Δ Score	Rank	Charge	MH+ [Da]	ΔM [ppm]	First Scan	Last Scan	RT [min]	Ions Matched
		AAAAAAALQAK	1	1	CID		36.697	4.44838				0	11	2	956.674	121.699	1358	1358	7.79332	19/20
		AAAAAAALQAK	1	0	CID				86.6	5.41865e-06	53	0	1	2	956.674	121.699	1358	1358	7.79332	17/86
		APIRPDIVNFVHTNLR	7	1	CID		32.9367	3.85019				0	4	3	1860.27	-1773.4	2067	2067	11.3883	25/60
		VDKAAAAAAALQAK	1	1	CID		43.2048	5.30874				0	11	2	1299.41	664.879	1502	1502	8.57036	22/26
		VDKAAAAAAALQAK	1	0	CID				95.39	6.56184e-07	53	0	1	2	1299.41	664.879	1502	1502	8.57036	12/126
A3*	P36578	427	47667.4	60S ribosomal protein L4 (L1) - Homo sapiens (Human) - [RL4_HUMAN]	2.58	4							7.54824	2.58	2	96.23	2.58	2
		Sequence	# Proteins	# Protein Groups	Activation Type	Modifications	Probability	XCorr	IonScore	Exp Value	Identity High	Δ Score	Rank	Charge	MH+ [Da]	ΔM [ppm]	First Scan	Last Scan	RT [min]	Ions Matched
		AAAAAAALQAK	1	0	CID		12.0989	4.03692				0	11	2	957.349	796.93	2406	2406	12.5703	17/20
		AAAAAAALQAK	1	0	CID		24.353	3.51132				0	11	2	957.267	714.594	2411	2411	12.597	17/20
		AAAAAAALQAK	1	1	CID				73.81	0.000102894	53	0	1	2	957.349	796.93	2406	2406	12.5703	13/86
		AAAAAAALQAK	1	1	CID				63.92	0.00100323	53	0	1	2	957.267	714.594	2411	2411	12.597	9/86
A4*	P36578	427	47667.4	60S ribosomal protein L4 (L1) - Homo sapiens (Human) - [RL4_HUMAN]	2.58	2							4.47281	2.58	1	78.91	2.58	1
		Sequence	# Proteins	# Protein Groups	Activation Type	Modifications	Probability	XCorr	IonScore	Exp Value	Identity High	Δ Score	Rank	Charge	MH+ [Da]	ΔM [ppm]	First Scan	Last Scan	RT [min]	Ions Matched
		AAAAAAALQAK	1	0	CID		26.8584	4.47281				0	11	2	957.532	979.914	2579	2579	13.4755	19/20
		AAAAAAALQAK	1	1	CID				78.91	3.31161e-05	54	0	1	2	957.532	979.914	2579	2579	13.4755	10/86
A5*	P36578	427	47667.4	60S ribosomal protein L4 (L1) - Homo sapiens (Human) - [RL4_HUMAN]	2.58	2	3.10376	2.58	1	69.14	2.58	1	2.441	0
A5		Sequence	# Proteins	# Protein Groups	Activation Type	Modifications	Probability	XCorr	IonScore	Exp Value	Identity High	Δ Score	Rank	Charge	MH+ [Da]	ΔM [ppm]	First Scan	Last Scan	RT [min]	Ions Matched
A5		AAAAAAALQAK	1	0	CID		10.843	3.10376				0	11	2	957.325	772.944	4928	4928	27.0784	17/20
A5		AAAAAAALQAK	1	1	CID				69.14	0.000301584	53	0	1	2	957.325	772.944	4928	4928	27.0784	7/86
A3	P12814	892	103058	Alpha-actinin-1 (Alpha-actinin cytoskeletal isoform) (Non-muscle alpha-actinin-1) (F-actin cross-linking protein) - Homo sapiens (Human) - [ACTN1_HUMAN]	2.47	4				0	0		9.94129	2.47	2	89.6249	2.47	2
		Sequence	# Proteins	# Protein Groups	Activation Type	Modifications	Probability	XCorr	IonScore	Exp Value	Identity High	Δ Score	Rank	Charge	MH+ [Da]	ΔM [ppm]	First Scan	Last Scan	RT [min]	Ions Matched
		VGWEQLLTTIAR	10	0	CID		42.9368	4.3036				0	11	2	1386.85	77.0805	2636	2636	14.2761	19/22
		LASDLLEWIR	12	0	CID		8.57259	3.1005				0	11	2	1217.37	1692.02	2543	2543	13.7902	16/18
		VGWEQLLTTIAR	10	1	CID				77.64	4.0364e-05	53	0	1	2	1386.85	77.0805	2636	2636	14.2761	8/112
		LASDLLEWIR	12	1	CID				57.84	0.00415113	54	0	1	2	1217.37	1692.02	2543	2543	13.7902	8/80
A2	P15144	967	109443	Aminopeptidase N (EC 3.4.11.2) (hAPN) (Alanyl aminopeptidase) (Microsomal aminopeptidase) (Aminopeptidase M) (gp150) (Myeloid plasma membrane glycoprotein CD13) (CD13 antigen) - Homo sapiens (Human) - [AMPN_HUMAN]	3.41	11	11.2522	2.28	3	74.1239	2.17	2	11.041	2.48	3	105.573	2.48	3
		Sequence	# Proteins	# Protein Groups	Activation Type	Modifications	Probability	XCorr	IonScore	Exp Value	Identity High	Δ Score	Rank	Charge	MH+ [Da]	ΔM [ppm]	First Scan	Last Scan	RT [min]	Ions Matched
		VVATTQmQAADAR	4	1	CID	M7(Oxidation)	33.9229	3.68275				0	10	2	1378.09	409.016	1275	1275	7.0172	17/24
		VVATTQmQAADAR	4	0	CID	M7(Oxidation)	32.7727	3.54595				0	11	2	1377.4	-276.531	1187	1187	6.81274	17/24
		KVVATTQmQAADAR	4	1	CID	M8(Oxidation)	6.98848	3.30642				0	8	2	1505.84	61.1164	1402	1402	7.68105	16/26
		VVATTQMQAADAR	4	0	CID		43.0368	3.12445				0	11	2	1362.3	614.136	1411	1411	8.06565	21/24
		EATDVIIIHSK	1	0	CID		6.49304	2.50996				0	11	2	1226.37	691.678	1611	1611	9.12682	14/20
		KIQTQLQR	1	1	CID		3.51303	2.18698				0	11	2	1015.12	509.913	1306	1306	7.17764	12/14
		VVATTQMQAADAR	4	1	CID				63.08	0.0011387	53	0	1	2	1362.3	614.136	1411	1411	8.06565	15/124
		VVATTQmQAADAR	4	1	CID	M7(OxidaR1)			59.47	0.00260796	53	0	1	2	1377.4	-276.535	1187	1187	6.81274	12/124
		VVATTQmQAADAR	4	0	CID	M7(OxidaR1)			58.17	0.0034436	53	0	1	2	1378.09	409.012	1275	1275	7.0172	7/124
		KIQTQLQR	1	0	CID				51.58	0.0180877	54	0	1	2	1015.12	509.913	1306	1306	7.17764	6/70
		EATDVIIIHSK	1	1	CID				47.69	0.0369956	53	0	1	2	1226.37	691.678	1611	1611	9.12682	8/98
T2	P15144	967	109443	Aminopeptidase N (EC 3.4.11.2) (hAPN) (Alanyl aminopeptidase) (Microsomal aminopeptidase) (Aminopeptidase M) (gp150) (Myeloid plasma membrane glycoprotein CD13) (CD13 antigen) - Homo sapiens (Human) - [AMPN_HUMAN]	1.45	4				31.5	0		7.72508	1.45	2	106.34	1.45	2
		Sequence	# Proteins	# Protein Groups	Activation Type	Modifications	Probability	XCorr	IonScore	Exp Value	Identity High	Δ Score	Rank	Charge	MH+ [Da]	ΔM [ppm]	First Scan	Last Scan	RT [min]	Ions Matched
		KVVATTQMQAADAR	4	0	CID		62.8034	4.39224				0	11	2	1490.44	658.815	1322	1322	7.54154	24/26
		KVVATTQMQAADAR	4	1	CID				75.08	6.98169e-05	53	0	1	2	1490.44	658.815	1322	1322	7.54154	11/144
		VVATTQMQAADAR	4	0	CID		27.8455	3.33284				0	11	2	1363.6	1916.38	1422	1422	8.09062	20/24
		VVATTQMQAADAR	4	1	CID				65.76	0.000599835	53	0	1	2	1363.6	1916.38	1422	1422	8.09062	10/124
A4	P80723	227	22680	Brain acid soluble protein 1 (BASP1 protein) (Neuronal axonal membrane protein NAP-22) (22 kDa neuronal tissue-enriched acidic protein) - Homo sapiens (Human) - [BASP_HUMAN]	25.11	5	10.673	25.11	2	53.69	12.78	1	7.41659	12.78	1	44.78	12.78	1
		Sequence	# Proteins	# Protein Groups	Activation Type	Modifications	Probability	XCorr	IonScore	Exp Value	Identity High	Δ Score	Rank	Charge	MH+ [Da]	ΔM [ppm]	First Scan	Last Scan	RT [min]	Ions Matched
		AQGPAASAEEPKPVEAPAANSDQTVTVKE	1	0	CID		67.6491	5.24725				0	3	3	2893.13	711.105	1587	1587	8.94964	36/112
		AQGPAASAEEPKPVEAPAANSDQTVTVKE	1	1	CID		25.0778	4.87594				0	3	3	2892.32	-97.4891	1770	1770	9.6874	33/112
		AAEAAAAPAESAAPAAGEEPSKEEGEPK	1	1	CID		13.7567	3.09211				0	6	3	2638.08	1844.25	1602	1602	8.79784	29/108
		AQGPAASAEEPKPVEAPAANSDQTVTVKE	1	0	CID				47.31	0.0260594	51	0	1	3	2892.32	-97.4891	1770	1770	9.6874	22/320
		AQGPAASAEEPKPVEAPAANSDQTVTVKE	1	0	CID				44.78	0.0474489	51	0	1	3	2893.13	711.105	1587	1587	8.94964	21/320
A5	P80723	227	22680	Brain acid soluble protein 1 (BASP1 protein) (Neuronal axonal membrane protein NAP-22) (22 kDa neuronal tissue-enriched acidic protein) - Homo sapiens (Human) - [BASP_HUMAN]	40.97	8	20.3406	28.19	5	87.6333	6.17	1	5.43367	12.78	1	56.8	12.78	1
		Sequence	# Proteins	# Protein Groups	Activation Type	Modifications	Probability	XCorr	IonScore	Exp Value	Identity High	Δ Score	Rank	Charge	MH+ [Da]	ΔM [ppm]	First Scan	Last Scan	RT [min]	Ions Matched
		AQGPAASAEEPKPVEAPAANSDQTVTVKE	1	0	CID		24.344	5.43367				0	3	3	2893.34	912.887	1578	1578	8.94411	34/112
		AQGPAASAEEPKPVEAPAANSDQTVTVKE	1	1	CID				56.8	0.00297004	51	0	1	3	2893.34	912.887	1578	1578	8.94411	25/320
		EGEKDAAAAKEEAPK	1	1	CID		23.2038	2.25503				0	11	3	1543.82	56.6212	1312	1312	7.26844	25/56
		ESEPQAAAEPAEAK	1	1	CID		20.4917	3.02599				0	7	2	1429.14	1475.71	1491	1491	8.21059	15/26
		ETPAATEAPSSTPK	2	1	CID		18.0063	2.99521				0	11	2	1388.25	1571.97	1475	1475	8.12786	17/26
		ETPAATEAPSSTPK	2	0	CID				51.91	0.0151882	53	0	1	2	1388.25	1571.97	1475	1475	8.12786	9/126
		SDGAPASDSKPGSSEAAPSSK	1	1	CID		25.3207	2.74711				0	11	3	1933.9	1023.12	1310	1310	7.25591	28/80
		SDGAPASDSKPGSSEAAPSSK	1	1	CID		10.6272	2.49357				0	11	3	1933.57	694.628	1315	1315	7.28341	28/80
T5	P80723	227	22680	Brain acid soluble protein 1 (BASP1 protein) (Neuronal axonal membrane protein NAP-22) (22 kDa neuronal tissue-enriched acidic protein) - Homo sapiens (Human) - [BASP_HUMAN]	18.94	3	6.29413	6.17	1	0	0		4.49644	12.78	1	45.86	12.78	1
		Sequence	# Proteins	# Protein Groups	Activation Type	Modifications	Probability	XCorr	IonScore	Exp Value	Identity High	Δ Score	Rank	Charge	MH+ [Da]	ΔM [ppm]	First Scan	Last Scan	RT [min]	Ions Matched
		AQGPAASAEEPKPVEAPAANSDQTVTVKE	1	0	CID		21.8673	4.49644				0	4	3	2893.49	1071.82	1582	1582	8.97334	30/112
		AQGPAASAEEPKPVEAPAANSDQTVTVKE	1	1	CID				45.86	0.0365494	51	0	1	3	2893.49	1071.82	1582	1582	8.97334	29/320
		ESEPQAAAEPAEAK	1	1	CID		7.52095	2.55391				0	6	2	1428.11	449.588	1586	1586	8.65577	16/26
A3*	P80723	227	22680	Brain acid soluble protein 1 (BASP1 protein) (Neuronal axonal membrane protein NAP-22) (22 kDa neuronal tissue-enriched acidic protein) - Homo sapiens (Human) - [BASP_HUMAN]	15.42	2				48.58	6.17	1	11.0855	9.25	1	51.46	0
		Sequence	# Proteins	# Protein Groups	Activation Type	Modifications	Probability	XCorr	IonScore	Exp Value	Identity High	Δ Score	Rank	Charge	MH+ [Da]	ΔM [ppm]	First Scan	Last Scan	RT [min]	Ions Matched
		SDGAPASDSKPGSSEAAPSSK	1	1	CID		5.7309	2.30811				0	11	3	1934.36	1486.74	1980	1980	10.3501	20/80
		ETPAATEAPSSTPK	2	1	CID				48.58	0.0323565	53	0	1	2	1387.31	631.541	4856	4856	26.5913	10/126
A4*	P80723	227	22680	Brain acid soluble protein 1 (BASP1 protein) (Neuronal axonal membrane protein NAP-22) (22 kDa neuronal tissue-enriched acidic protein) - Homo sapiens (Human) - [BASP_HUMAN]	48.46	22	14.3393	6.17	1	64.01	6.17	1	39.7076	48.46	11	316.533	42.29	9
		Sequence	# Proteins	# Protein Groups	Activation Type	Modifications	Probability	XCorr	IonScore	Exp Value	Identity High	Δ Score	Rank	Charge	MH+ [Da]	ΔM [ppm]	First Scan	Last Scan	RT [min]	Ions Matched
		KTEAPAAPAAQETK	1	1	CID		45.6417	4.69109				0	11	2	1414.43	1695.7	2527	2527	13.2068	20/26
		KTEAPAAPAAQETK	1	1	CID		39.6505	4.36716				0	11	2	1413.74	1004.66	2531	2531	13.2276	23/26
		SDGAPASDSKPGSSEAAPSSK	1	1	CID		28.4855	3.74662				0	10	2	1933.59	708.008	2183	2183	11.4166	21/40
		SDGAPASDSKPGSSEAAPSSK	1	1	CID		9.59353	3.53321				0	11	3	1933.93	1047.66	2174	2174	11.3684	25/80
		APEQEQAAPGPAAGGEAPK	1	1	CID		6.50693	3.36665				0	3	2	1776.16	300.072	2478	2478	12.9501	17/36
		SDGAPASDSKPGSSEAAPSSK	1	1	CID		19.9162	3.28349				0	4	2	1933.42	541.26	2192	2192	11.4648	20/40
		ETPAATEAPSSTPK	2	1	CID		14.7885	2.97623				0	5	2	1387.16	489.817	2342	2342	12.2399	16/26
		ETPAATEAPSSTPK	2	1	CID		21.5981	2.85358				0	7	2	1387.3	629.099	2346	2346	12.261	17/26
		AAEAAAAPAESAAPAAGEEPSKEEGEPK	1	1	CID		25.7406	2.61366				0	8	3	2636.63	397.719	2680	2680	13.9983	30/108
		AAEAAAAPAESAAPAAGEEPSKEEGEPK	1	1	CID		6.15261	2.55263				0	5	3	2637.32	1086.2	2683	2683	14.0137	32/108
		ESEPQAAAEPAEAK	1	1	CID		19.5606	2.47502				0	11	2	1428.36	693.973	2371	2371	12.3931	17/26
		ETPAATEAPSSTPK	2	0	CID		6.89676	2.45325				0	11	2	1388.35	1677.32	5199	5199	28.5128	16/26
		KTEAPAAPAAQETK	1	1	CID				76.07	5.57287e-05	53	0	1	2	1413.74	1004.66	2531	2531	13.2276	8/152
		AAEAAAAPAESAAPAAGEEPSKEEGEPK	1	1	CID				70.61	0.000133551	51	0	1	3	2636.63	397.719	2680	2680	13.9983	15/274
		KTEAPAAPAAQETK	1	1	CID				70	0.000230025	53	0	1	2	1414.43	1695.7	2527	2527	13.2068	11/152
		ETPAATEAPSSTPK	2	0	CID				63.99	0.000940821	53	0	1	2	1388.35	1677.32	5199	5199	28.5128	10/126
		AAEAAAAPAESAAPAAGEEPSKEEGEPK	1	1	CID				62.97	0.00077246	51	0	1	3	2637.32	1086.2	2683	2683	14.0137	17/274
		ETPAATEAPSSTPK	2	1	CID				55.42	0.00669825	53	0	1	2	1387.16	489.817	2342	2342	12.2399	11/126
		APEQEQAAPGPAAGGEAPK	1	1	CID				54.93	0.00671044	53	0	1	2	1776.16	300.072	2478	2478	12.9501	13/200
		SDGAPASDSKPGSSEAAPSSK	1	1	CID				53.39	0.00899836	52	0	1	2	1933.59	708.008	2183	2183	11.4166	9/220
		ETPAATEAPSSTPK	2	1	CID				52.2	0.0140592	53	0	1	2	1387.3	629.099	2346	2346	12.261	11/126
		APEQEQAAPGPAAGGEAPKAAEAAAAPAESAAPAAGEEPSKEEGEPK	1	1	CID				48.57	0.00980542	48	0	1	5	4393.71	641.461	2680	2680	13.9983	16/538
A5*	P80723	227	22680	Brain acid soluble protein 1 (BASP1 protein) (Neuronal axonal membrane protein NAP-22) (22 kDa neuronal tissue-enriched acidic protein) - Homo sapiens (Human) - [BASP_HUMAN]	29.07	3	11.3543	29.07	3	39.56	0
		Sequence	# Proteins	# Protein Groups	Activation Type	Modifications	Probability	XCorr	IonScore	Exp Value	Identity High	Δ Score	Rank	Charge	MH+ [Da]	ΔM [ppm]	First Scan	Last Scan	RT [min]	Ions Matched
		AEPPKAPEQEQAAPGPAAGGEAPK	1	1	CID		8.94043	3.24162				0	11	3	2298.26	118.828	5304	5304	29.1624	33/92
		ETPAATEAPSSTPK	2	1	CID		9.77007	2.90314				0	7	2	1387.26	588.328	4678	4678	25.7031	16/26
		AAEAAAAPAESAAPAAGEEPSKEEGEPK	1	1	CID		2.79233	2.35121				0	11	3	2637.36	1130.51	5338	5338	29.3508	26/108
N4*	P80723	227	22680	Brain acid soluble protein 1 (BASP1 protein) (Neuronal axonal membrane protein NAP-22) (22 kDa neuronal tissue-enriched acidic protein) - Homo sapiens (Human) - [BASP_HUMAN]	40.09	9	14.4636	27.31	4	125.7	27.31	4	4.90393	12.78	1	33.57	0
		Sequence	# Proteins	# Protein Groups	Activation Type	Modifications	Probability	XCorr	IonScore	Exp Value	Identity High	Δ Score	Rank	Charge	MH+ [Da]	ΔM [ppm]	First Scan	Last Scan	RT [min]	Ions Matched
		AQGPAASAEEPKPVEAPAANSDQTVTVKE	1	1	CID		66.914	4.90393				0	4	3	2893.26	842.208	2756	2756	14.618	34/112
		AEGAATEEEGTPK	1	0	CID		29.3645	3.37324				0	11	2	1289.96	373.879	2554	2554	13.9197	19/24
		ESEPQAAAEPAEAK	1	0	CID		18.3655	3.23274				0	11	2	1429.15	1483.77	2830	2830	15.4155	19/26
		ETPAATEAPSSTPK	2	0	CID		8.28072	2.73753				0	4	2	1387.24	561.472	2819	2819	15.3565	16/26
		SDGAPASDSKPGSSEAAPSSK	1	0	CID		16.4118	2.73212				0	11	3	1933.73	848.07	2758	2758	15.0227	24/80
		ETPAATEAPSSTPK	2	1	CID				67.25	0.000439502	53	0	1	2	1387.24	561.472	2819	2819	15.3565	10/126
		ESEPQAAAEPAEAK	1	1	CID				53.09	0.0111684	53	0	1	2	1429.15	1483.77	2830	2830	15.4155	7/144
		AEGAATEEEGTPK	1	1	CID				51.9	0.0154747	53	0	1	2	1289.96	373.879	2554	2554	13.9197	15/114
		SDGAPASDSKPGSSEAAPSSK	1	1	CID				50.21	0.018711	52	0	1	3	1933.73	848.07	2758	2758	15.0227	14/220
N5*	P80723	227	22680	Brain acid soluble protein 1 (BASP1 protein) (Neuronal axonal membrane protein NAP-22) (22 kDa neuronal tissue-enriched acidic protein) - Homo sapiens (Human) - [BASP_HUMAN]	39.65	16	8.52678	18.06	3	92.8233	11.89	2	21.9796	33.92	7	121.693	12.33	4
		Sequence	# Proteins	# Protein Groups	Activation Type	Modifications	Probability	XCorr	IonScore	Exp Value	Identity High	Δ Score	Rank	Charge	MH+ [Da]	ΔM [ppm]	First Scan	Last Scan	RT [min]	Ions Matched
		AAEAAAAPAESAAPAAGEEPSKEEGEPK	1	1	CID		47.4293	3.29867				0	10	3	2637.54	1305.19	2584	2584	13.6866	28/108
		ETPAATEAPSSTPK	2	1	CID		19.7459	3.11689				0	4	2	1387.21	538.645	2882	2882	15.6888	17/26
		ESEPQAAAEPAEAK	1	1	CID		12.9558	2.94852				0	11	2	1428.28	611.942	2251	2251	11.9643	16/26
		AEGAATEEEGTPK	1	1	CID		6.83318	2.90014				0	11	2	1290.4	818.581	2694	2694	14.6651	16/24
		ESEPQAAAEPAEAK	1	1	CID		19.935	2.85793				0	11	2	1428.31	648.807	2255	2255	11.9853	17/26
		SDGAPASDSKPGSSEAAPSSK	1	1	CID		5.26443	2.80262				0	11	3	1933.43	549.608	2176	2176	11.5684	25/80
		ETPAATEAPSSTPK	2	1	CID		7.94558	2.78802				0	5	2	1387.26	581.126	2222	2222	11.8119	19/26
		ETPAATEAPSSTPK	2	1	CID		12.2776	2.71093				0	6	2	1386.95	275.462	2218	2218	11.7908	19/26
		ESEPQAAAEPAEAK	1	1	CID		8.95972	2.50975				0	11	2	1428.17	506.351	2886	2886	15.7111	18/26
		SDGAPASDSKPGSSEAAPSSK	1	1	CID		20.2421	2.46535				0	11	3	1934	1124.56	2183	2183	11.6047	20/80
		ESEPQAAAEPAEAK	1	0	CID				57.5	0.00402202	53	0	1	2	1428.31	648.807	2255	2255	11.9853	9/144
		ETPAATEAPSSTPK	2	0	CID				56.04	0.00580713	53	0	1	2	1387.21	538.645	2882	2882	15.6888	7/126
		ETPAATEAPSSTPK	2	0	CID				55.88	0.00602506	53	0	1	2	1387.26	581.126	2222	2222	11.8119	8/126
		ETPAATEAPSSTPK	2	0	CID				54.1	0.00907759	53	0	1	2	1386.95	275.462	2218	2218	11.7908	8/126
		ESEPQAAAEPAEAK	1	0	CID				51.12	0.0174761	53	0	1	2	1428.28	611.942	2251	2251	11.9643	13/144
		AEGAATEEEGTPK	1	0	CID				50.28	0.022471	53	0	1	2	1290.4	818.581	2694	2694	14.6651	9/114
A6	P52597	415	45672	Heterogeneous nuclear ribonucleoprotein F (hnRNP F) - Homo sapiens (Human) - [HNRPF_HUMAN]	8.21	4							11.7521	8.21	2	105.854	8.21	2
		Sequence	# Proteins	# Protein Groups	Activation Type	Modifications	Probability	XCorr	IonScore	Exp Value	Identity High	Δ Score	Rank	Charge	MH+ [Da]	ΔM [ppm]	First Scan	Last Scan	RT [min]	Ions Matched
		ITGEAFVQFASQELAEK	4	0	CID		37.9499	5.60346				0	11	2	1869.73	1784.85	2486	2486	13.6005	23/32
		ATENDIYNFFSPLNPVR	6	0	CID		35.4797	4.78624				0	10	2	1997.58	600.561	2551	2551	13.9467	22/32
		ITGEAFVQFASQELAEK	4	1	CID				83.9	8.02071e-06	52	0	1	2	1869.73	1784.85	2486	2486	13.6005	9/174
		ATENDIYNFFSPLNPVR	6	1	CID				59.93	0.00188738	52	0	1	2	1997.58	600.561	2551	2551	13.9467	24/172
T6	P52597	415	45672	Heterogeneous nuclear ribonucleoprotein F (hnRNP F) - Homo sapiens (Human) - [HNRPF_HUMAN]	8.21	4							11.4516	8.21	2	124.22	8.21	2
		Sequence	# Proteins	# Protein Groups	Activation Type	Modifications	Probability	XCorr	IonScore	Exp Value	Identity High	Δ Score	Rank	Charge	MH+ [Da]	ΔM [ppm]	First Scan	Last Scan	RT [min]	Ions Matched
		ATENDIYNFFSPLNPVR	6	0	CID		26.0875	4.81342				0	6	2	1997.61	630.59	2583	2583	13.9443	22/32
		ATENDIYNFFSPLNPVR	6	1	CID				67.29	0.000346633	52	0	1	2	1997.61	630.59	2583	2583	13.9443	12/172
		ITGEAFVQFASQELAEK	4	0	CID		47.068	5.31188				0	11	2	1868.5	554.627	2518	2518	13.6015	24/32
		ITGEAFVQFASQELAEK	4	1	CID				94.93	6.29428e-07	52	0	1	2	1868.5	554.627	2518	2518	13.6015	13/174
T5	P31943	449	49198.4	Heterogeneous nuclear ribonucleoprotein H (hnRNP H) - Homo sapiens (Human) - [HNRH1_HUMAN]	7.57	4							8.24447	7.57	2	74.95	7.57	2
T5		Sequence	# Proteins	# Protein Groups	Activation Type	Modifications	Probability	XCorr	IonScore	Exp Value	Identity High	Δ Score	Rank	Charge	MH+ [Da]	ΔM [ppm]	First Scan	Last Scan	RT [min]	Ions Matched
T5		ATENDIYNFFSPLNPVR	6	0	CID		34.4517	4.10911				0	4	2	1997.87	892.797	2583	2583	13.9915	21/32
T5		ATENDIYNFFSPLNPVR	6	1	CID				50.9	0.0151117	52	0	1	2	1997.87	892.797	2583	2583	13.9915	10/172
T5		STGEAFVQFASQEIAEK	6	0	CID		43.6126	4.13535				0	8	2	1843.44	1551.49	2331	2331	12.6781	22/32
T5		STGEAFVQFASQEIAEK	6	1	CID				53.05	0.0100782	53	0	1	2	1843.44	1551.49	2331	2331	12.6781	12/176
T2	Q00839	824	90457	Heterogeneous nuclear ribonucleoprotein U (hnRNP U) (Scaffold attachment factor A) (SAF-A) (p120) (pp120) - Homo sapiens (Human) - [HNRPU_HUMAN]	5.22	2							8.33937	5.22	2
		Sequence	# Proteins	# Protein Groups	Activation Type	Modifications	Probability	XCorr	IonScore	Exp Value	Identity High	Δ Score	Rank	Charge	MH+ [Da]	ΔM [ppm]	First Scan	Last Scan	RT [min]	Ions Matched
		LLEQYKEESKK	1	1	CID		9.77321	3.97222				0	11	2	1395.88	1131.22	1280	1280	7.30832	15/20
		LQAALDDEEAGGRPAmEPGNGSLDLGGDSAGR	1	1	CID	M16(Oxidation)	78.3308	4.36715				0	2	3	3144.24	1808.03	1839	1839	10.1948	33/124
A1	P52732	1056	119085	Kinesin-like protein KIF11 (Kinesin-related motor protein Eg5) (Kinesin-like spindle protein HKSP) (Thyroid receptor-interacting protein 5) (TRIP-5) (Kinesin-like protein 1) - Homo sapiens (Human) - [KIF11_HUMAN]	2.27	4	6.35925	1.23	1	69.17	1.23	1	5.16321	1.04	1	49.21	1.04	1
A1		Sequence	# Proteins	# Protein Groups	Activation Type	Modifications	Probability	XCorr	IonScore	Exp Value	Identity High	Δ Score	Rank	Charge	MH+ [Da]	ΔM [ppm]	First Scan	Last Scan	RT [min]	Ions Matched
A1		SKVEETTEHLVTK	1	0	CID		14.1032	3.77154				0	11	2	1501.05	258.771	1594	1594	8.74547	19/24
A1		TVLQELINVLK	1	0	CID		16.9869	3.13125				0	11	2	1271.58	1800.45	2690	2690	14.629	13/20
A1		SKVEETTEHLVTK	1	1	CID				69.17	0.000277154	53	0	1	2	1501.05	258.771	1594	1594	8.74547	9/140
A1		TVLQELINVLK	1	1	CID				49.21	0.0278422	53	0	1	2	1271.58	1800.45	2690	2690	14.629	6/102
A2	P52732	1056	119085	Kinesin-like protein KIF11 (Kinesin-related motor protein Eg5) (Kinesin-like spindle protein HKSP) (Thyroid receptor-interacting protein 5) (TRIP-5) (Kinesin-like protein 1) - Homo sapiens (Human) - [KIF11_HUMAN]	8.62	13	3.42571	0		0	0		28.6019	8.62	8	154.724	6.25	5
		Sequence	# Proteins	# Protein Groups	Activation Type	Modifications	Probability	XCorr	IonScore	Exp Value	Identity High	Δ Score	Rank	Charge	MH+ [Da]	ΔM [ppm]	First Scan	Last Scan	RT [min]	Ions Matched
		LNLVDLAGSENIGR	5	1	CID		29.5042	4.23139				0	11	2	1472.44	1649.32	2226	2226	12.1515	21/26
		SKVEETTEHLVTK	1	1	CID		21.8565	3.9178				0	11	2	1501.51	719.22	1390	1390	7.95155	18/24
		AVDQHNAEAQDIFGK	1	1	CID		32.2509	3.67733				0	11	2	1643.71	925.76	1652	1652	9.34224	20/28
		LTVQEEQIVELIEK	1	1	CID		42.6576	3.60859				0	11	2	1671.14	218.769	2494	2494	13.5342	17/26
		NILNKPEVNQK	1	1	CID		16.3767	3.27038				0	11	2	1296.43	-299.055	1375	1375	7.86767	15/20
		TSLTVADKIEDQKK	1	1	CID		6.76419	2.56613				0	8	2	1575.62	-236.539	1476	1476	8.4179	19/26
		IGAVEEELNR	1	1	CID		18.5383	2.52119				0	11	2	1129.55	-30.3503	1632	1632	9.23507	16/18
		TSLTVADKIEDQKK	1	1	CID		14.4715	2.44127				0	11	3	1576.77	909.871	1478	1478	8.42764	23/52
		LNLVDLAGSENIGR	5	0	CID				74.86	7.52377e-05	53	0	1	2	1472.44	1649.32	2226	2226	12.1515	8/138
		SKVEETTEHLVTK	1	0	CID				72.86	0.000118501	53	0	1	2	1501.51	719.22	1390	1390	7.95155	9/140
		LTVQEEQIVELIEK	1	0	CID				66.37	0.000485916	53	0	1	2	1671.14	218.769	2494	2494	13.5342	9/146
		AVDQHNAEAQDIFGK	1	0	CID				53.81	0.00901008	53	0	1	2	1643.71	925.76	1652	1652	9.34224	17/150
		IGAVEEELNR	1	0	CID				48.87	0.0319314	53	0	1	2	1129.55	-30.3503	1632	1632	9.23507	9/78
T1	P52732	1056	119085	Kinesin-like protein KIF11 (Kinesin-related motor protein Eg5) (Kinesin-like spindle protein HKSP) (Thyroid receptor-interacting protein 5) (TRIP-5) (Kinesin-like protein 1) - Homo sapiens (Human) - [KIF11_HUMAN]	5.49	10	5.27308	2.46	2	52.59	1.42	1	18.5021	4.07	4	92.8688	3.03	3
T1		Sequence	# Proteins	# Protein Groups	Activation Type	Modifications	Probability	XCorr	IonScore	Exp Value	Identity High	Δ Score	Rank	Charge	MH+ [Da]	ΔM [ppm]	First Scan	Last Scan	RT [min]	Ions Matched
T1		AVDQHNAEAQDIFGK	1	1	CID		65.5499	2.93818				0	11	2	1643.66	876.321	1876	1876	10.2147	18/28
T1		AVDQHNAEAQDIFGK	1	0	CID				52.59	0.0119531	53	0	1	2	1643.66	876.321	1876	1876	10.2147	15/150
T1		NILNKPEVNQK	1	1	CID		9.08125	2.33489				0	11	2	1297.6	873.43	1591	1591	8.71165	16/20
T1		NILNKPEVNQK	1	1	CID		4.27271	3.55941				0	11	2	1297.47	744.524	1390	1390	7.86857	15/20
T1		SKVEETTEHLVTK	1	1	CID		38.431	4.10476				0	11	2	1501.45	657.941	1398	1398	7.91132	20/24
T1		SKVEETTEHLVTK	1	0	CID				75.49	6.46728e-05	53	0	1	2	1501.45	657.941	1398	1398	7.91132	10/140
T1		TVLQELINVLK	1	1	CID		9.473	4.22401				0	11	2	1271.77	1994.05	2730	2730	14.6249	17/20
T1		TVLQELINVLK	1	0	CID				57.79	0.00401165	53	0	1	2	1271.77	1994.05	2730	2730	14.6249	15/102
T1		VITALVER	5	1	CID		3.43228	2.96191				0	11	2	901.23	678.748	1726	1726	9.62107	13/14
T1		VITALVER	5	0	CID				51.78	0.018463	54	0	1	2	901.23	678.748	1726	1726	9.62107	7/64
T2	P52732	1056	119085	Kinesin-like protein KIF11 (Kinesin-related motor protein Eg5) (Kinesin-like spindle protein HKSP) (Thyroid receptor-interacting protein 5) (TRIP-5) (Kinesin-like protein 1) - Homo sapiens (Human) - [KIF11_HUMAN]	12.78	20	3.83694	0		0	0		52.447	12.78	11	251.985	11.36	9
T2		Sequence	# Proteins	# Protein Groups	Activation Type	Modifications	Probability	XCorr	IonScore	Exp Value	Identity High	Δ Score	Rank	Charge	MH+ [Da]	ΔM [ppm]	First Scan	Last Scan	RT [min]	Ions Matched
T2		AVDQHNAEAQDIFGK	1	1	CID		36.887	3.90031				0	11	3	1643.95	1165.19	1664	1664	9.34219	26/56
T2		AVDQHNAEAQDIFGK	1	0	CID				48.73	0.0294515	53	0	1	3	1643.95	1165.19	1664	1664	9.34219	17/150
T2		IGAVEEELNR	1	1	CID		31.4822	3.4611				0	11	2	1131.52	1932.54	1635	1635	9.19373	17/18
T2		IGAVEEELNR	1	0	CID				69.04	0.000320852	54	0	1	2	1131.52	1932.54	1635	1635	9.19373	9/78
T2		KAVDQHNAEAQDIFGK	1	1	CID		36.4168	3.54314				0	7	3	1772.36	1484.1	1546	1546	8.74353	26/60
T2		LLNTVEETTK	1	1	CID		33.2642	2.88497				0	11	2	1147.6	-19.0533	1522	1522	8.62278	16/18
T2		LLNTVEETTK	1	0	CID				52.01	0.0162957	54	0	1	2	1147.6	-19.0533	1522	1522	8.62278	8/96
T2		LNLVDLAGSENIGR	5	1	CID		48.8407	3.99765				0	7	2	1471.54	751.123	2254	2254	12.152	21/26
T2		LNLVDLAGSENIGR	5	0	CID				82.28	1.35258e-05	53	0	1	2	1471.54	751.123	2254	2254	12.152	10/138
T2		LTDNGTEFSVK	2	1	CID		11.4406	3.22428				0	11	2	1211.35	753.253	1658	1658	9.31241	15/20
T2		LTDNGTEFSVK	2	0	CID				57.17	0.00408312	53	0	1	2	1211.35	753.253	1658	1658	9.31241	8/108
T2		LTVQEEQIVELIEK	1	1	CID		29.1129	4.17747				0	11	2	1671.77	848.896	2534	2534	13.5517	21/26
T2		LTVQEEQIVELIEK	1	0	CID				74.52	7.44192e-05	53	0	1	2	1671.77	848.896	2534	2534	13.5517	10/146
T2		NLNSLFNNMEELIK	2	1	CID		36.6493	2.35995				0	11	2	1678.92	69.9564	2694	2694	14.3824	15/26
T2		NLNSLFNNMEELIK	2	0	CID				52.41	0.011904	53	0	1	2	1678.92	69.9564	2694	2694	14.3824	13/144
T2		SKVEETTEHLVTK	1	1	CID		33.5541	3.99376				0	11	2	1501.41	615.948	1394	1394	7.93839	20/24
T2		SKVEETTEHLVTK	1	0	CID				69.64	0.000248726	53	0	1	2	1501.41	615.948	1394	1394	7.93839	9/140
T2		SPNEEYTWEEDPLAGIIPR	1	1	CID		59.4324	5.72194				0	3	2	2217.37	1323.37	2611	2611	13.9593	25/36
T2		SPNEEYTWEEDPLAGIIPR	1	0	CID				75.79	4.78797e-05	52	0	1	2	2217.37	1323.37	2611	2611	13.9593	11/196
T2		TSLTVADKIEDQKK	1	1	CID		28.3408	2.71355				0	5	2	1574.71	-1151.58	1490	1490	8.45529	14/26
A2*	P52732	1056	119085	Kinesin-like protein KIF11 (Kinesin-related motor protein Eg5) (Kinesin-like spindle protein HKSP) (Thyroid receptor-interacting protein 5) (TRIP-5) (Kinesin-like protein 1) - Homo sapiens (Human) - [KIF11_HUMAN]	3.6	10	6.81768	0		0	0		21.3066	3.6	6	113.1	2.84	4
A2		Sequence	# Proteins	# Protein Groups	Activation Type	Modifications	Probability	XCorr	IonScore	Exp Value	Identity High	Δ Score	Rank	Charge	MH+ [Da]	ΔM [ppm]	First Scan	Last Scan	RT [min]	Ions Matched
A2		IGAVEEELNR	1	1	CID		22.3461	3.93334				0	11	2	1129.75	168.868	2594	2594	13.5245	17/18
A2		IGAVEEELNR	1	1	CID		24.8589	3.83057				0	11	2	1129.8	216.72	2590	2590	13.5037	17/18
A2		LDIPTGTTPQR	1	1	CID		25.3522	2.96562				0	11	2	1199.54	897.405	2626	2626	13.6861	16/20
A2		VITALVER	5	1	CID		3.56581	2.41948				0	11	2	901.223	671.179	2730	2730	14.197	12/14
A2		VITALVER	5	1	CID		8.96818	2.22106				0	11	2	901.417	865.637	2739	2739	14.2433	12/14
A2		VTELFmDNK	1	1	CID	M6(Oxidation)	18.8897	2.15591				0	11	2	1113.64	1112.6	2647	2647	13.7919	13/16
A2		IGAVEEELNR	1	0	CID				68.45	0.000366533	54	0	1	2	1129.8	216.72	2590	2590	13.5037	8/78
A2		IGAVEEELNR	1	0	CID				67.19	0.000489887	54	0	1	2	1129.75	168.868	2594	2594	13.5245	9/78
A2		LDIPTGTTPQR	1	0	CID				60.76	0.0019805	53	0	1	2	1199.54	897.405	2626	2626	13.6861	8/94
A2		VTELFmDNK	1	0	CID	M6(OxidaR1)			55.47	0.00665818	53	0	1	2	1113.64	1112.59	2647	2647	13.7919	13/76
A4*	P26038	577	67820	Moesin (Membrane-organizing extension spike protein) - Homo sapiens (Human)	1.73	2	3.98725	0		0	0		6.73709	1.73	1	48.47	1.73	1
A4		Sequence	# Proteins	# Protein Groups	Activation Type	Modifications	Probability	XCorr	IonScore	Exp Value	Identity High	Δ Score	Rank	Charge	MH+ [Da]	ΔM [ppm]	First Scan	Last Scan	RT [min]	Ions Matched
A4		AQmVQEDLEK	5	0	CID	M3(Oxidation)	13.3376	3.07456				0	11	2	1207.3	733.438	2575	2575	13.4545	15/18
A4		AQmVQEDLEK	5	1	CID	M3(OxidaR1)			48.47	0.0324995	53	0	1	2	1207.3	733.434	2575	2575	13.4545	7/94
T1	P35579	1960	226532	Myosin-9 (Myosin heavy chain 9) (Myosin heavy chain, nonmuscle IIa) (Nonmuscle myosin heavy chain IIa) (NMMHC II-a) (NMMHC-IIA) - Homo sapiens (Human) - [MYH9_HUMAN]	2.14	6	4.04715	0					15.9474	2.14	3	117.307	2.14	3
T1		Sequence	# Proteins	# Protein Groups	Activation Type	Modifications	Probability	XCorr	IonScore	Exp Value	Identity High	Δ Score	Rank	Charge	MH+ [Da]	ΔM [ppm]	First Scan	Last Scan	RT [min]	Ions Matched
T1		DLEAHIDSANK	2	0	CID		4.61313	2.78379				0	11	2	1213.26	673.397	1442	1442	8.14564	15/20
T1		DLEAHIDSANK	2	1	CID				47.25	0.0428747	53	0	1	2	1213.26	673.397	1442	1442	8.14564	8/96
T1		IAQLEEQLDNETK	4	0	CID		44.3017	3.8675				0	11	2	1531.57	804.478	1807	1807	10.0184	19/24
T1		IAQLEEQLDNETK	4	1	CID				81.93	1.43054e-05	53	0	1	2	1531.57	804.478	1807	1807	10.0184	17/130
T1		SMEAEMIQLQEELAAAER	5	0	CID		46.0814	4.29916				0	11	2	2048.9	-59.9617	2618	2618	14.034	22/34
T1		SMEAEMIQLQEELAAAER	5	1	CID				61.46	0.00135293	52	0	1	2	2048.9	-59.9617	2618	2618	14.034	10/188
T2	O00159	1028	117965	Myosin-Ic (Myosin I beta) (MMI-beta) (MMIb) - Homo sapiens (Human) - [MYO1C_HUMAN]	2.82	3							12.3135	2.82	3	35.55	0
T2		Sequence	# Proteins	# Protein Groups	Activation Type	Modifications	Probability	XCorr	IonScore	Exp Value	Identity High	Δ Score	Rank	Charge	MH+ [Da]	ΔM [ppm]	First Scan	Last Scan	RT [min]	Ions Matched
T2		HLGYKPEEYK	3	1	CID		23.8264	2.98734				0	5	2	1263.88	238.206	1331	1331	7.59313	15/18
T2		RPETVATQFK	3	1	CID		18.7381	2.8043				0	11	2	1177.45	815.605	1390	1390	7.91615	14/18
T2		YLGLLENLR	1	1	CID		5.89487	2.62576				0	11	2	1091.5	877.172	2336	2336	12.5476	14/16
A6	P67809	324	35924	Nuclease sensitive element-binding protein 1 (Y-box-binding protein 1) (Y-box transcription factor) (YB-1) (CCAAT-binding transcription factor I subunit A) (CBF-A) (Enhancer factor I subunit A) (EFI-A) (DNA-binding protein B) (DBPB) - Homo sapiens (HUMAN) - [YBOX1_HUMAN]	20.19	8	8.07852	9.32	2	83.89	9.32	1	11.471	10.87	3	114.873	10.87	2
A6		Sequence	# Proteins	# Protein Groups	Activation Type	Modifications	Probability	XCorr	IonScore	Exp Value	Identity High	Δ Score	Rank	Charge	MH+ [Da]	ΔM [ppm]	First Scan	Last Scan	RT [min]	Ions Matched
A6		GAEAANVTGPGGVPVQGSK	4	1	CID		59.9533	5.21276				0	8	2	1697.18	1317.26	1511	1511	8.62859	24/36
A6		RPQYSNPPVQGEVmEGADNQGAGEQGRPVR	3	1	CID	M14(Oxidation)	53.2031	4.34396				0	11	4	3241.4	1877.17	1774	1774	9.74	40/174
A6		RPQYSNPPVQGEVmEGADNQGAGEQGRPVR	3	1	CID	M14(Oxidation)	42.6187	3.73456				0	8	4	3240.51	982.885	1771	1771	9.72422	40/174
A6		NDTKEDVFVHQTAIKK	10	1	CID		31.0874	3.41994				0	11	3	1874.36	1376.16	1410	1410	8.07171	32/60
A6		EDVFVHQTAIKK	11	1	CID		2.82416	2.83829				0	11	2	1415.67	904.192	1435	1435	8.2126	14/22
A6		GAEAANVTGPGGVPVQGSK	4	0	CID				95.51	5.74162e-07	53	0	1	2	1697.18	1317.26	1511	1511	8.62859	17/200
A6		RPQYSNPPVQGEVmEGADNQGAGEQGRPVR	3	0	CID	M14(OxidaR1)			75.46	3.51049e-05	50	0	1	4	3241.4	1877.17	1774	1774	9.74	29/328
A6		NDTKEDVFVHQTAIKK	10	0	CID				55.27	0.0060203	53	0	1	3	1874.36	1376.16	1410	1410	8.07171	11/170
T6	P67809	324	35924	Nuclease sensitive element-binding protein 1 (Y-box-binding protein 1) (Y-box transcription factor) (YB-1) (CCAAT-binding transcription factor I subunit A) (CBF-A) (Enhancer factor I subunit A) (EFI-A) (DNA-binding protein B) (DBPB) - Homo sapiens (HUMAN) - [YBOX1_HUMAN]	20.19	17	13.615	15.22	3	107.93	15.22	2	26.8439	14.29	6	225.623	14.29	6
T6		Sequence	# Proteins	# Protein Groups	Activation Type	Modifications	Probability	XCorr	IonScore	Exp Value	Identity High	Δ Score	Rank	Charge	MH+ [Da]	ΔM [ppm]	First Scan	Last Scan	RT [min]	Ions Matched
T6		EDVFVHQTAIKK	11	0	CID		41.3112	3.35452				0	11	2	1415.77	1003.56	1435	1435	8.2135	16/22
T6		EDVFVHQTAIKK	11	0	CID		11.2509	2.167				0	11	2	1413.22	-1544.05	1444	1444	8.2639	12/22
T6		EDVFVHQTAIKK	11	1	CID				59.93	0.00239271	53	0	1	2	1415.77	1003.56	1435	1435	8.2135	9/112
T6		GAEAANVTGPGGVPVQGSK	4	1	CID		64.6495	4.60828				0	11	2	1697.44	1578.85	1760	1760	9.35704	24/36
T6		GAEAANVTGPGGVPVQGSK	4	0	CID				89.7	2.18794e-06	53	0	1	2	1697.44	1578.85	1760	1760	9.35704	19/200
T6		NDTKEDVFVHQTAIK	12	0	CID		66.2864	4.08759				0	11	2	1746.53	1644.91	1544	1544	8.79597	21/28
T6		NDTKEDVFVHQTAIK	12	1	CID				63.23	0.00100091	53	0	1	2	1746.53	1644.91	1544	1544	8.79597	8/160
T6		RPQYSNPPVQGEVmEGADNQGAGEQGRPVR	3	1	CID	M14(Oxidation)	45.2555	4.32462				0	11	4	3239.93	404.516	1724	1724	9.1641	48/174
T6		RPQYSNPPVQGEVmEGADNQGAGEQGRPVR	3	1	CID	M14(Oxidation)	29.9209	3.07483				0	11	4	3240.65	1126.2	1753	1753	9.32135	40/174
T6		RPQYSNPPVQGEVmEGADNQGAGEQGRPVR	3	0	CID	M14(OxidaR1)			58.73	0.00166348	50	0	1	4	3239.93	404.512	1724	1724	9.1641	21/328
T6		RPQYSNPPVQGEVmEGADNQGAGEQGRPVR	3	0	CID	M14(Oxidation)	61.1875	4.98657				0	11	4	3240.35	829.809	1462	1462	8.35944	53/174
T6		RPQYSNPPVQGEVmEGADNQGAGEQGRPVR	3	1	CID	M14(OxidaR1)			88.66	1.69309e-06	50	0	1	4	3240.35	829.805	1462	1462	8.35944	29/328
T6		RPQYSNPPVQGEVmEGADNQGAGEQGRPVR	3	1	CID	M14(OxidaR1)			53.2	0.00587973	50	0	1	3	3240.74	1216.35	1467	1467	8.38601	15/328
T6		RPQYSNPPVQGEVMEGADNQGAGEQGRPVR	3	0	CID		51.6268	5.17563				0	11	4	3224.6	1073.5	1578	1578	8.97482	45/174
T6		RPQYSNPPVQGEVMEGADNQGAGEQGRPVR	3	0	CID		12.6836	4.46288				0	5	3	3225.36	1833.71	1579	1579	8.9802	28/116
T6		RPQYSNPPVQGEVMEGADNQGAGEQGRPVR	3	1	CID				88.84	1.60927e-06	50	0	1	4	3224.6	1073.5	1578	1578	8.97482	16/328
T6		RPQYSNPPVQGEVMEGADNQGAGEQGRPVR	3	1	CID				65.93	0.000313944	50	0	1	3	3225.36	1833.71	1579	1579	8.9802	26/328
A6*	P67809	324	35924	Nuclease sensitive element-binding protein 1 (Y-box-binding protein 1) (Y-box transcription factor) - Homo sapiens (Human) - (YBOX1_HUMAN]	5.92	2	3.69953	5.92	1	69.27	5.92	1
A6		Sequence	# Proteins	# Protein Groups	Activation Type	Modifications	Probability	XCorr	IonScore	Exp Value	Identity High	Δ Score	Rank	Charge	MH+ [Da]	ΔM [ppm]	First Scan	Last Scan	RT [min]	Ions Matched
A6		GAEAANVTGPGGVPVQGSK	4	0	CID		30.7477	3.69953				0	5	2	1695.7	-163.823	5306	5306	29.031	21/36
A6		GAEAANVTGPGGVPVQGSK	4	1	CID				69.27	0.000242104	53	0	1	2	1695.7	-163.823	5306	5306	29.031	8/200
A2*	P19338	710	76568.4	Nucleolin (Protein C23) - Homo sapiens (Human) - [NUCL_HUMAN]	4.37	11	10.6182	4.37	3	85.0669	3.1	2	13.3536	2.96	3	95.8879	2.96	3
		Sequence	# Proteins	# Protein Groups	Activation Type	Modifications	Probability	XCorr	IonScore	Exp Value	Identity High	Δ Score	Rank	Charge	MH+ [Da]	ΔM [ppm]	First Scan	Last Scan	RT [min]	Ions Matched
		GLSEDTTEETLK	7	0	CID		29.7222	3.39394				0	11	2	1323.22	590.585	2498	2498	13.0355	18/22
		GLSEDTTEETLK	7	0	CID		38.709	3.35804				0	11	2	1323.18	545.052	2494	2494	13.0143	18/22
		GLSEDTTEETLK	7	1	CID		19.9742	3.14139				0	11	2	1322.26	-367.545	5259	5259	28.8518	15/22
		NDLAVVDVR	5	0	CID		5.59484	2.79019				0	11	2	1001.4	858.99	2751	2751	14.305	15/16
		NDLAVVDVR	5	1	CID		7.45396	2.40973				0	11	2	1001.59	1048.26	5798	5798	31.8854	13/16
		EVFEDAAEIR	3	1	CID		15.1086	2.2641				0	11	2	1178.46	-109.585	5846	5846	32.1563	14/18
		GLSEDTTEETLK	7	0	CID				66.35	0.00050036	53	0	1	2	1323.22	590.585	2498	2498	13.0355	9/102
		GLSEDTTEETLK	7	0	CID				64.84	0.000715641	53	0	1	2	1322.26	-367.545	5259	5259	28.8518	7/102
		GLSEDTTEETLK	7	0	CID				62.14	0.00131912	53	0	1	2	1323.18	545.052	2494	2494	13.0143	9/102
		EVFEDAAEIR	3	0	CID				52.32	0.0140746	53	0	1	2	1178.46	-109.585	5846	5846	32.1563	8/86
		NDLAVVDVR	5	0	CID				50.3	0.024923	54	0	1	2	1001.4	858.99	2751	2751	14.305	7/90
A5*	P19338	710	76568.4	Nucleolin (Protein C23) - Homo sapiens (Human) - [NUCL_HUMAN]	1.84	2	2.59183	1.84	1	66.7	1.84	1
A5		Sequence	# Proteins	# Protein Groups	Activation Type	Modifications	Probability	XCorr	IonScore	Exp Value	Identity High	Δ Score	Rank	Charge	MH+ [Da]	ΔM [ppm]	First Scan	Last Scan	RT [min]	Ions Matched
A5		GLSEDTTEETLK	7	0	CID		29.6886	2.59183				0	11	2	1322.59	-40.3968	5482	5482	30.1558	16/22
A5		GLSEDTTEETLK	7	1	CID				66.7	0.000467294	53	0	1	2	1322.59	-40.3968	5482	5482	30.1558	8/102
A2	P19338	710	76568.4	Nucleolin (Protein C23) - Homo sapiens (Human) - [NUCL_HUMAN]	6.2	9	24.9873	3.24	2	51.2433	1.27	2	21.0491	6.2	3	74.72	3.24	2
A2		Sequence	# Proteins	# Protein Groups	Activation Type	Modifications	Probability	XCorr	IonScore	Exp Value	Identity High	Δ Score	Rank	Charge	MH+ [Da]	ΔM [ppm]	First Scan	Last Scan	RT [min]	Ions Matched
A2		GYAFIEFASFEDAK	6	1	CID		30.3387	4.3984				0	11	2	1596.53	1783.33	2475	2475	13.4321	21/26
A2		EAMEDGEIDGNKVTLDWAKPK	6	1	CID		15.0234	2.67515				0	2	3	2346.82	692.494	1908	1908	10.6285	23/80
A2		GYAFIEFASFEDAK	6	0	CID		4.4659	2.58558				0	5	2	1593.69	-1052.24	2583	2583	13.6712	14/26
A2		TGISDVFAK	3	0	CID		8.75327	2.32408				0	11	2	938.112	612.649	2010	2010	10.8115	14/16
A2		TGISDVFAK	3	1	CID		8.46122	2.02382				0	11	2	938.028	529.275	1895	1895	10.5658	14/16
A2		GYAFIEFASFEDAK	6	0	CID				59.36	0.00246489	53	0	1	2	1596.53	1783.33	2475	2475	13.4321	17/116
A2		TGISDVFAK	3	0	CID				52.41	0.0119313	53	0	1	2	937.8	301.247	2015	2015	10.834	8/72
A2		TGISDVFAK	3	0	CID				52.23	0.0124362	53	0	1	2	938.028	529.275	1895	1895	10.5658	7/72
A2		TGISDVFAK	3	0	CID				46.02	0.0519622	53	0	1	2	938.112	612.649	2010	2010	10.8115	8/72
A3	P19338	710	76568.4	Nucleolin (Protein C23) - Homo sapiens (Human) - [NUCL_HUMAN]	8.31	13	27.9592	3.24	4	73.45	1.27	2	21.5448	6.34	4	120.14	4.51	3
A3		Sequence	# Proteins	# Protein Groups	Activation Type	Modifications	Probability	XCorr	IonScore	Exp Value	Identity High	Δ Score	Rank	Charge	MH+ [Da]	ΔM [ppm]	First Scan	Last Scan	RT [min]	Ions Matched
A3		GYAFIEFASFEDAK	6	1	CID		43.7986	4.70046				0	11	2	1596.51	1769.78	2475	2475	13.43	21/26
A3		TGISDVFAK	3	1	CID		10.1232	2.974				0	11	2	937.86	360.94	1898	1898	10.5698	14/16
A3		TGISDVFAK	3	1	CID		2.92525	2.84294				0	11	2	937.699	200.295	2096	2096	11.3377	14/16
A3		GFGFVDFNSEEDAK	6	1	CID		22.7565	2.84006				0	11	2	1561.79	106.79	2384	2384	12.7607	16/26
A3		NDLAVVDVR	5	1	CID		4.24646	2.66936				0	11	2	1000.86	313.031	1762	1762	9.88762	14/16
A3		TGISDVFAK	3	1	CID		7.53769	2.50797				0	11	2	937.716	216.591	2099	2099	11.3499	14/16
A3		ATFIKVPQNQNGK	3	1	CID		9.02826	2.42774				0	5	2	1445.95	1154.73	1556	1556	8.81851	14/24
A3		GFGFVDFNSEEDAK	6	1	CID		13.6036	2.37891				0	5	2	1561.79	108.133	2388	2388	12.7801	16/26
A3		GYAFIEFASFEDAK	6	0	CID				75.45	6.0644e-05	53	0	1	2	1596.51	1769.78	2475	2475	13.43	19/116
A3		TGISDVFAK	3	0	CID				69.18	0.000251008	53	0	1	2	937.86	360.94	1898	1898	10.5698	8/72
A3		TGISDVFAK	3	0	CID				55.81	0.00545365	53	0	1	2	937.716	216.591	2099	2099	11.3499	8/72
A3		NDLAVVDVR	5	0	CID				53.91	0.0108598	54	0	1	2	1000.86	313.031	1762	1762	9.88762	7/90
A3		TGISDVFAK	3	0	CID				51.68	0.0141152	53	0	1	2	937.699	200.295	2096	2096	11.3377	8/72
A4	P19338	710	76568.4	Nucleolin (Protein C23) - Homo sapiens (Human) - [NUCL_HUMAN]	8.59	7	8.63964	0.99	1	0	0		16.2922	6.34	3	139.771	6.34	3
A4		Sequence	# Proteins	# Protein Groups	Activation Type	Modifications	Probability	XCorr	IonScore	Exp Value	Identity High	Δ Score	Rank	Charge	MH+ [Da]	ΔM [ppm]	First Scan	Last Scan	RT [min]	Ions Matched
A4		TLVLSNLSYSATEETLQEVFEK	5	0	CID		51.5627	5.48619				0	3	2	2503.2	1936.36	2687	2687	14.4016	24/42
A4		GYAFIEFASFEDAK	6	1	CID		35.0674	4.67261				0	11	2	1596.19	1448.49	2507	2507	13.4629	21/26
A4		NDLAVVDVR	5	1	CID		7.34221	2.55974				0	11	2	1001.64	1101.85	1776	1776	9.89617	15/16
A4		VTQDELK	3	1	CID		4.72573	2.05047				0	11	2	833.315	873.817	1402	1402	7.73543	9/12
A4		TLVLSNLSYSATEETLQEVFEK	5	1	CID				96.96	3.25307e-07	52	0	1	2	2503.2	1936.36	2687	2687	14.4016	12/240
A4		GYAFIEFASFEDAK	6	1	CID				73.13	0.000103464	53	0	1	2	1596.19	1448.49	2507	2507	13.4629	16/116
A4		TGISDVFAK	3	1	CID				52.41	0.0119313	53	0	1	2	938.249	750.039	1914	1914	10.5679	7/72
T2	P19338	710	76568.4	Nucleolin (Protein C23) - Homo sapiens (Human) - [NUCL_HUMAN]	20	25	29.9758	2.54	3	63.5667	1.41	2	60.3195	17.46	11	373.462	17.32	9
T2		Sequence	# Proteins	# Protein Groups	Activation Type	Modifications	Probability	XCorr	IonScore	Exp Value	Identity High	Δ Score	Rank	Charge	MH+ [Da]	ΔM [ppm]	First Scan	Last Scan	RT [min]	Ions Matched
T2		ALELTGLK	6	1	CID		3.73503	1.814				0	11	1	844.738	223.841	2255	2255	12.3389	8/14
T2		EAmEDGEIDGNKVTLDWAKPK	6	1	CID	M3(Oxidation)	7.93449	2.53159				0	2	3	2362.37	248.543	1850	1850	10.2476	21/80
T2		EAMEDGEIDGNKVTLDWAKPK	6	1	CID		42.1539	3.79618				0	11	3	2347.21	1081.23	1931	1931	10.6374	28/80
T2		EAMEDGEIDGNKVTLDWAKPK	6	0	CID				79.63	1.88712e-05	52	0	1	3	2347.21	1081.23	1931	1931	10.6374	25/210
T2		EVFEDAAEIR	3	1	CID		3.65071	2.73859				0	11	2	1179.51	937.9	2176	2176	11.9194	15/18
T2		EVFEDAAEIR	3	1	CID		3.1727	3.17564				0	11	2	1180.06	1492.71	2180	2180	11.9403	16/18
T2		EVFEDAAEIR	3	0	CID				61.46	0.0016407	53	0	1	2	1179.51	937.9	2176	2176	11.9194	7/86
T2		EVFEDAAEIR	3	0	CID				49.39	0.0250742	53	0	1	2	1180.06	1492.71	2180	2180	11.9403	8/86
T2		FGYVDFESAEDLEK	6	1	CID		56.8007	4.59911				0	11	2	1649.48	741.758	2258	2258	12.1707	22/26
T2		FGYVDFESAEDLEK	6	0	CID				74.18	8.12529e-05	53	0	1	2	1649.48	741.758	2258	2258	12.1707	11/120
T2		GFGFVDFNSEEDAK	6	1	CID		52.6124	3.8338				0	5	2	1563.35	1672.34	2235	2235	12.0589	21/26
T2		GFGFVDFNSEEDAK	6	0	CID				63.55	0.000949752	53	0	1	2	1563.35	1672.34	2235	2235	12.0589	11/128
T2		GLSEDTTEETLKESFDGSVR	3	1	CID		15.0757	3.46987				0	8	3	2201.67	1647.67	2030	2030	11.0998	27/76
T2		GLSEDTTEETLKESFDGSVR	3	1	CID		59.0336	4.27693				0	4	2	2200.65	629.551	2032	2032	11.1091	21/38
T2		GLSEDTTEETLKESFDGSVR	3	0	CID				87.25	3.36467e-06	52	0	1	2	2200.65	629.551	2032	2032	11.1091	13/198
T2		GLSEDTTEETLKESFDGSVR	3	0	CID				46.14	0.0437554	52	0	1	3	2201.67	1647.67	2030	2030	11.0998	19/198
T2		GYAFIEFASFEDAK	6	1	CID		28.0639	4.0824				0	6	2	1595.27	526.619	2514	2514	13.4466	21/26
T2		GYAFIEFASFEDAK	6	0	CID				78.35	3.10398e-05	53	0	1	2	1595.27	526.619	2514	2514	13.4466	18/116
T2		KFGYVDFESAEDLEK	6	1	CID		5.95201	3.91634				0	10	3	1778.31	1473.25	2076	2076	11.3073	28/56
T2		NDLAVVDVR	5	1	CID		7.80699	3.05845				0	11	2	1000.66	118.817	1776	1776	9.89202	15/16
T2		NDLAVVDVR	5	0	CID				53.26	0.0126669	54	0	1	2	1000.66	118.817	1776	1776	9.89202	7/90
T2		TGISDVFAK	3	1	CID		8.32452	2.68762				0	11	2	937.993	493.996	1918	1918	10.5783	14/16
T2		TGISDVFAK	3	0	CID				64.39	0.000756288	53	0	1	2	937.993	493.996	1918	1918	10.5783	8/72
T2		TLVLSNLSYSATEETLQEVFEK	5	1	CID		36.9432	5.43693				0	4	2	2502.07	804.041	2695	2695	14.388	24/42
T2		TLVLSNLSYSATEETLQEVFEK	5	0	CID				89.99	1.63371e-06	52	0	1	2	2502.07	804.041	2695	2695	14.388	13/240
T3	P19338	710	76568.4	Nucleolin (Protein C23) - Homo sapiens (Human) - [NUCL_HUMAN]	10.42	15	24.0649	2.54	4	77.42	2.54	2	26.3381	9.15	4	230.809	10.42	5
T3		Sequence	# Proteins	# Protein Groups	Activation Type	Modifications	Probability	XCorr	IonScore	Exp Value	Identity High	Δ Score	Rank	Charge	MH+ [Da]	ΔM [ppm]	First Scan	Last Scan	RT [min]	Ions Matched
T3		GFGFVDFNSEEDAK	6	0	CID		58.71	3.96205				0	4	2	1562.11	431.009	2270	2270	12.2191	20/26
T3		GFGFVDFNSEEDAK	6	1	CID				63.04	0.00109009	53	0	1	2	1562.11	431.009	2270	2270	12.2191	18/128
T3		GLSEDTTEETLKESFDGSVR	3	0	CID		76.2256	4.18626				0	3	2	2200.57	547.52	2068	2068	11.2804	17/38
T3		GLSEDTTEETLKESFDGSVR	3	1	CID				94.45	6.41124e-07	52	0	1	2	2200.57	547.52	2068	2068	11.2804	11/198
T3		NDLAVVDVR	5	0	CID		13.4583	3.25081				0	11	2	1001.41	870.892	1899	1899	10.3938	15/16
T3		NDLAVVDVR	5	0	CID		11.3667	2.61897				0	11	2	1001.55	1005.41	1902	1902	10.4082	14/16
T3		NDLAVVDVR	5	0	CID				50.52	0.0236751	54	0	1	2	1001.41	870.892	1899	1899	10.3938	7/90
T3		NDLAVVDVR	5	1	CID				52.86	0.0138299	54	0	1	2	1001.09	551.8	1820	1820	10.073	7/90
T3		TGISDVFAK	3	0	CID		9.54501	2.17659				0	11	2	938.222	722.756	2038	2038	11.1053	14/16
T3		TGISDVFAK	3	0	CID		10.239	2.09651				0	11	2	937.788	288.857	2042	2042	11.1237	14/16
T3		TGISDVFAK	3	0	CID				51.2	0.0157648	53	0	1	2	937.788	288.857	2042	2042	11.1237	8/72
T3		TGISDVFAK	3	0	CID		19.3174	2.75371				0	11	2	938.305	806.313	1958	1958	10.7545	14/16
T3		TGISDVFAK	3	1	CID				58.82	0.00272708	53	0	1	2	938.305	806.313	1958	1958	10.7545	8/72
T3		TLVLSNLSYSATEETLQEVFEK	5	0	CID		65.5419	5.03961				0	6	2	2502.11	843.103	2710	2710	14.4303	25/42
T3		TLVLSNLSYSATEETLQEVFEK	5	1	CID				112.64	8.89418e-09	52	0	1	2	2502.11	843.103	2710	2710	14.4303	12/240
A4	P11940	636	70671	Polyadenylate-binding protein 1-A (Poly(A)-binding protein 1-A) (PABP 1) - Homo sapiens (HUMAN) - [PABP1_HUMAN]	7.9	4							11.1963	7.9	3	79.88	1.58	1
		Sequence	# Proteins	# Protein Groups	Activation Type	Modifications	Probability	XCorr	IonScore	Exp Value	Identity High	Δ Score	Rank	Charge	MH+ [Da]	ΔM [ppm]	First Scan	Last Scan	RT [min]	Ions Matched
		SKVDEAVAVLQAHQAK	6	1	CID		26.2307	3.64822				0	8	3	1694.5	577.403	1751	1751	9.76783	31/60
		ITGmLLEIDNSELLHmLESPESLR	6	1	CID	M4(Oxidation) M16(Oxidation)	3.79477	3.41351				0	6	3	2773.84	1464.66	2523	2523	13.5483	25/92
		AKEFTNVYIK	6	1	CID		4.68083	2.26135				0	11	2	1213.28	613.585	1642	1642	9.23017	12/18
		AKEFTNVYIK	6	0	CID				54.55	0.00798364	53	0	1	2	1213.28	613.585	1642	1642	9.23017	7/92
T1	Q01082	2364	274609	Spectrin beta chain, brain 1 (Spectrin, non-erythroid beta chain 1) (Beta-II spectrin) (Fodrin beta chain) - Homo sapiens (Human) - [SPTB2_HUMAN]	0.89	3	5.86379	0					5.53391	0.89	2	62.15	0.38	1
T1		Sequence	# Proteins	# Protein Groups	Activation Type	Modifications	Probability	XCorr	IonScore	Exp Value	Identity High	Δ Score	Rank	Charge	MH+ [Da]	ΔM [ppm]	First Scan	Last Scan	RT [min]	Ions Matched
T1		LVDTGDKFR	2	1	CID		18.4935	2.31234				0	11	2	1051.3	744.647	1387	1387	7.85269	12/16
T1		LVDTGDKFR	2	0	CID				62.15	0.0013689	53	0	1	2	1051.3	744.647	1387	1387	7.85269	8/74
T1		TQILAASYELHK	2	1	CID		33.7028	3.22157				0	11	2	1374.44	697.364	1763	1763	9.80076	17/22
A3*	Q8VIJ6	699	75394.3	Splicing factor, proline- and glutamine-rich (Polypyrimidine tract-binding protein-associated-splicing factor) (PTB-associated-splicing factor) (PSF) (DNA-binding p52/p100 complex, 100 kDa subunit) - Mus musculus (Mouse) - [SFPQ_MOUSE]	3.72	7	5.37367	3.72	2	50.26	2.15	1	10.3905	2.15	2	75.88	2.15	2
A3		Sequence	# Proteins	# Protein Groups	Activation Type	Modifications	Probability	XCorr	IonScore	Exp Value	Identity High	Δ Score	Rank	Charge	MH+ [Da]	ΔM [ppm]	First Scan	Last Scan	RT [min]	Ions Matched
A3		FGQGGAGPVGGQGPR	2	0	CID		23.6981	3.5344				0	11	2	1343.39	1721.83	2548	2548	13.2976	18/28
A3		FGQGGAGPVGGQGPR	2	0	CID		5.91329	3.43658				0	11	2	1342.45	786.651	2551	2551	13.3126	19/28
A3		FGQGGAGPVGGQGPR	2	1	CID		7.29567	3.18498				0	11	2	1341.66	-8.63714	5380	5380	29.4646	20/28
A3		YGEPGEVFINK	2	1	CID		3.22962	2.1887				0	3	2	1253.64	1020.89	6239	6239	34.2812	13/20
A3		FGQGGAGPVGGQGPR	2	0	CID				63.03	0.00114915	53	0	1	2	1342.45	786.651	2551	2551	13.3126	10/138
A3		FGQGGAGPVGGQGPR	2	0	CID				53.35	0.0108569	53	0	1	2	1343.39	1721.83	2548	2548	13.2976	7/138
A3		FGQGGAGPVGGQGPR	2	0	CID				50.26	0.0208139	53	0	1	2	1341.66	-8.63714	5380	5380	29.4646	11/138
A2*	Q569Z6	951	108114	Thyroid hormone receptor-associated protein 3 (Thyroid hormone receptor-associated protein complex 150 kDa component) (Trap150) - Mus musculus (Mouse) - [TR150_MOUSE]	0.95	4				38.51	0		5.53832	0.95	2	91.7881	0.95	2
A2		Sequence	# Proteins	# Protein Groups	Activation Type	Modifications	Probability	XCorr	IonScore	Exp Value	Identity High	Δ Score	Rank	Charge	MH+ [Da]	ΔM [ppm]	First Scan	Last Scan	RT [min]	Ions Matched
A2		SPLQSVVVR	4	0	CID		18.4893	2.91115				0	11	2	985.52	936.61	2736	2736	14.2292	15/16
A2		SPLQSVVVR	4	0	CID		8.47762	2.62716				0	11	2	985.591	1007.29	2740	2740	14.2488	15/16
A2		SPLQSVVVR	4	1	CID				74.69	7.84059e-05	53	0	1	2	985.52	936.61	2736	2736	14.2292	8/82
A2		SPLQSVVVR	4	1	CID				62.92	0.00130054	54	0	1	2	985.591	1007.29	2740	2740	14.2488	7/82
