# Supplementary material for: Mammalian APE1 controls miRNA processing and its interactome is linked to cancer RNA metabolism
Source: Nat Commun. 2017 Oct 6;8:797. doi: 10.1038/s41467-017-00842-8 (PMC5630600; doi:10.1038/s41467-017-00842-8)
Supplement: Supplementary file 9 — Supplementary Data 6 [file 41467_2017_842_MOESM9_ESM.xlsx]

## Sheet: sheet A
Symbol	class	Entrez Gene Name	Location	Type(s)	Biomarker Application(s)	Drug(s)	Entrez Gene ID for Human	Entrez Gene ID for Mouse	Entrez Gene ID for Rat
ACTN1	tumorogenesis	actinin alpha 1	Cytoplasm	transcription regulator			87	109711	81634
AICDA	tumorogenesis	activation-induced cytidine deaminase	Cytoplasm	enzyme			57379	11628	399679
ANP32A	trancription	acidic nuclear phosphoprotein 32 family member A	Other	other			8125
ANP32C	tumorogenesis	acidic nuclear phosphoprotein 32 family member C	Nucleus	other			23520
ANPEP	tumorogenesis	alanyl aminopeptidase, membrane	Plasma Membrane	peptidase	safety,unspecified application	CNGRC peptide-TNF alpha conjugate	290	16790	81641
APEX1	excision	apurinic/apyrimidinic endodeoxyribonuclease 1	Nucleus	enzyme			328	11792	79116
APEX1	tumorogenesis	apurinic/apyrimidinic endodeoxyribonuclease 1	Nucleus	enzyme			328	11792	79116
APEX1	DNArepair	apurinic/apyrimidinic endodeoxyribonuclease 1	Nucleus	enzyme			328	11792	79116
APP	DNArepair	amyloid beta precursor protein	Plasma Membrane	other	diagnosis,efficacy,unspecified application	bapineuzumab, florbetapir F18, florbetaben F	351	11820	54226
APP	trancription	amyloid beta precursor protein	Plasma Membrane	other	diagnosis,efficacy,unspecified application	bapineuzumab, florbetapir F18, florbetaben F	351	11820	54226
ARIH2	tumorogenesis	ariadne RBR E3 ubiquitin protein ligase 2	Nucleus	enzyme	unspecified application		10425	23807	316005
ASCL2	trancription	achaete-scute family bHLH transcription factor 2	Nucleus	transcription regulator	diagnosis		430	17173	24209
BASP1	trancription	brain abundant membrane attached signal protein 1	Nucleus	transcription regulator			10409	70350	100910172
CAPNS1	unlink	calpain small subunit 1	Cytoplasm	peptidase			826	12336	29156|100912380|100911363
CCDC124	unlink	coiled-coil domain containing 124	Other	other			115098	234388	290642
CDK5	trancription	cyclin-dependent kinase 5	Nucleus	kinase		dinaciclib, CYC065, alvocidib	1020	12568	140908
CDKN1A	excision	cyclin-dependent kinase inhibitor 1A	Nucleus	kinase	diagnosis,efficacy,prognosis,response to therapy		1026	12575	114851
CDKN1A	DNArepair	cyclin-dependent kinase inhibitor 1A	Nucleus	kinase	diagnosis,efficacy,prognosis,response to therapy		1026	12575	114851
CDKN1A	trancription	cyclin-dependent kinase inhibitor 1A	Nucleus	kinase	diagnosis,efficacy,prognosis,response to therapy		1026	12575	114851
CSNK2A1	tumorogenesis	casein kinase 2 alpha 1	Nucleus	kinase			1457	12995	116549
EP300	trancription	E1A binding protein p300	Nucleus	transcription regulator			2033	328572	170915
ESR1	trancription	estrogen receptor 1	Nucleus	ligand-dependent nuclear receptor	diagnosis,disease progression,efficacy,prognosis,response to therapy,unspecified application	17-alpha-ethinylestradiol, fulvestrant, beta-estradiol, estradiol 17beta-cypionate, estriol, estrone, estradiol valerate, estrone sulfate, mestranol, CHF-4227, bazedoxifene, estradiol valerate/testosterone enanthate, TAS-108, ethynodiol diacetate, ethinyl estradiol/ethynodiol diacetate, estradiol acetate, esterified estrogens, estradiol cypionate/medroxyprogesterone acetate, estradiol/norethindro…	2099	13982	24890
FEN1	excision	flap structure-specific endonuclease 1	Nucleus	enzyme			2237	14156	84490
FEN1	DNArepair	flap structure-specific endonuclease 1	Nucleus	enzyme			2237	14156	84490
GZMA	tumorogenesis	granzyme A	Cytoplasm	peptidase			3001	14938	266708
GZMK	tumorogenesis	granzyme K	Cytoplasm	peptidase			3003	14945	29165
HDAC1	trancription	histone deacetylase 1	Nucleus	transcription regulator	efficacy	tributyrin, belinostat, pyroxamide, mocetinostat, HDAC class I inhibitors, bortezomib/vorinostat, 4SC-202, vorinostat, romidepsin	3065	433759	297893
HMGA1	excision	high mobility group AT-hook 1	Nucleus	transcription regulator	unspecified application		3159	111241|15361	117062
HMGA1	DNArepair	high mobility group AT-hook 1	Nucleus	transcription regulator	unspecified application		3159	111241|15361	117062
HMGA1	trancription	high mobility group AT-hook 1	Nucleus	transcription regulator	unspecified application		3159	111241|15361	117062
HMGA2	excision	high mobility group AT-hook 2	Nucleus	enzyme	prognosis		8091
HMGA2	DNArepair	high mobility group AT-hook 2	Nucleus	enzyme	prognosis		8091
HMGA2	trancription	high mobility group AT-hook 2	Nucleus	enzyme	prognosis		8091
HMGB2	trancription	high mobility group box 2	Nucleus	transcription regulator	unspecified application		3148	97165
HNRNPF	processingRNA	heterogeneous nuclear ribonucleoprotein F	Nucleus	other			3185	98758	64200
HNRNPH1	processingRNA	heterogeneous nuclear ribonucleoprotein H1 (H)	Nucleus	other	diagnosis		3187	59013
HNRNPK	processingRNA	heterogeneous nuclear ribonucleoprotein K	Nucleus	transcription regulator	prognosis		3190	15387	117282
HNRNPK	trancription	heterogeneous nuclear ribonucleoprotein K	Nucleus	transcription regulator	prognosis		3190	15387	117282
HNRNPL	processingRNA	heterogeneous nuclear ribonucleoprotein L	Nucleus	other			3191	15388	80846
HNRNPU	excision	heterogeneous nuclear ribonucleoprotein U (scaffold attachment factor A)	Nucleus	transporter	unspecified application		3192	51810	117280
HNRNPU	DNArepair	heterogeneous nuclear ribonucleoprotein U (scaffold attachment factor A)	Nucleus	transporter	unspecified application		3192	51810	117280
HNRNPU	processingRNA	heterogeneous nuclear ribonucleoprotein U (scaffold attachment factor A)	Nucleus	transporter	unspecified application		3192	51810	117280
HNRNPU	trancription	heterogeneous nuclear ribonucleoprotein U (scaffold attachment factor A)	Nucleus	transporter	unspecified application		3192	51810	117280
HNRNPUL1	processingRNA	heterogeneous nuclear ribonucleoprotein U like 1	Nucleus	other	unspecified application		11100	232989	361522
HOXC9	trancription	homeobox C9	Nucleus	transcription regulator			3225	15427	368178
HSPA1A/HSPA1B	DNArepair	heat shock protein family A (Hsp70) member 1A	Cytoplasm	enzyme	unspecified application		3303|3304	193740	294254|24472
HSPA1A/HSPA1B	trancription	heat shock protein family A (Hsp70) member 1A	Cytoplasm	enzyme	unspecified application		3303|3304	193740	294254|24472
HUS1	DNArepair	HUS1 checkpoint clamp component	Nucleus	kinase			3364	15574	498411
KIF11	tumorogenesis	kinesin family member 11	Nucleus	other			3832	16551	171304
KRT8	tumorogenesis	keratin 8	Cytoplasm	other	prognosis		3856	16691	25626
LGALS1	trancription	lectin, galactoside binding soluble 1	Extracellular Space	other	diagnosis,prognosis	OTX008	3956	16852	56646
LIG1	excision	ligase I, DNA, ATP-dependent	Nucleus	enzyme			3978	16881	81513|100911727
LIG1	DNArepair	ligase I, DNA, ATP-dependent	Nucleus	enzyme			3978	16881	81513|100911727
MDM2	DNArepair	MDM2 proto-oncogene	Nucleus	transcription regulator	disease progression,efficacy,unspecified application	CGM097, DS-3032b, HDM201, idasanutlin, RO6839921	4193	17246	314856
MDM2	trancription	MDM2 proto-oncogene	Nucleus	transcription regulator	disease progression,efficacy,unspecified application	CGM097, DS-3032b, HDM201, idasanutlin, RO6839921	4193	17246	314856
MPG	excision		N-methylpurine DNA glycosylase	Nucleus	enzyme			4350	268395	24561
MPG	DNArepair	N-methylpurine DNA glycosylase	Nucleus	enzyme			4350	268395	24561
MPG	trancription	N-methylpurine DNA glycosylase	Nucleus	enzyme			4350	268395	24561
MSN	trancription	moesin	Plasma Membrane	other			4478	17698	81521
MUTYH	DNArepair	mutY DNA glycosylase	Nucleus	enzyme			4595	70603	170841
MYH9	tumorogenesis	myosin, heavy chain 9, non-muscle	Cytoplasm	enzyme	unspecified application		4627	17886	100911597
MYO1C	tumorogenesis	myosin IC	Cytoplasm	other			4641	17913	65261
NAE1	DNArepair	NEDD8 activating enzyme E1 subunit 1	Cytoplasm	enzyme			8883	234664	84019
NAE1	trancription	NEDD8 activating enzyme E1 subunit 1	Cytoplasm	enzyme			8883	234664	84019
NCL	trancription	nucleolin	Nucleus	other			4691	17975	25135
NME1	trancription	NME/NM23 nucleoside diphosphate kinase 1	Cytoplasm	kinase	unspecified application		4830	18102	191575
NPM1	DNArepair	nucleophosmin (nucleolar phosphoprotein B23, numatrin)	Nucleus	transcription regulator	disease progression,unspecified application		4869	18148	25498
NPM1	processingRNA	nucleophosmin (nucleolar phosphoprotein B23, numatrin)	Nucleus	transcription regulator	disease progression,unspecified application		4869	18148	25498
NPM1	trancription	nucleophosmin (nucleolar phosphoprotein B23, numatrin)	Nucleus	transcription regulator	disease progression,unspecified application		4869	18148	25498
NUDT3	unlink	nudix hydrolase 3	Cytoplasm	phosphatase			11165	56409	294292
OGG1	excision	8-oxoguanine DNA glycosylase	Nucleus	enzyme			4968	18294	81528
OGG1	DNArepair	8-oxoguanine DNA glycosylase	Nucleus	enzyme			4968	18294	81528
OGG1	trancription	8-oxoguanine DNA glycosylase	Nucleus	enzyme			4968	18294	81528
PABPC1	processingRNA	poly(A) binding protein cytoplasmic 1	Cytoplasm	translation regulator			26986	18458	171350
PCNA	excision	proliferating cell nuclear antigen	Nucleus	enzyme	efficacy,prognosis,response to therapy		5111	18538	25737
PCNA	DNArepair	proliferating cell nuclear antigen	Nucleus	enzyme	efficacy,prognosis,response to therapy		5111	18538	25737
PCNA	trancription	proliferating cell nuclear antigen	Nucleus	enzyme	efficacy,prognosis,response to therapy		5111	18538	25737
POLB	excision	polymerase (DNA) beta	Nucleus	enzyme		nelarabine, cytarabine/fludarabine phosphate, lamivudine/nelfinavir/stavudine, cytarabine/daunorubicin, lamivudine/stavudine, lamivudine/nevirapine/stavudine, cladribine/cytarabine/daunorubicin, cytarabine/daunorubicin/tretinoin, cytarabine/idarubicin, cytarabine/etoposide, cytarabine/etoposide/mitoxantrone, cytarabine/dexamethasone, 5-azacytidine/cytarabine/decitabine, cytarabine/mitoxantrone, c…	5423	18970	29240
POLB	DNArepair	polymerase (DNA) beta	Nucleus	enzyme		nelarabine, cytarabine/fludarabine phosphate, lamivudine/nelfinavir/stavudine, cytarabine/daunorubicin, lamivudine/stavudine, lamivudine/nevirapine/stavudine, cladribine/cytarabine/daunorubicin, cytarabine/daunorubicin/tretinoin, cytarabine/idarubicin, cytarabine/etoposide, cytarabine/etoposide/mitoxantrone, cytarabine/dexamethasone, 5-azacytidine/cytarabine/decitabine, cytarabine/mitoxantrone, c…	5423	18970	29240
POLR3D	tumorogenesis	polymerase (RNA) III subunit D	Nucleus	transcription regulator			661	67065	306012
PRDX6	tumorogenesis	peroxiredoxin 6	Cytoplasm	enzyme	unspecified application		9588	11758	94167
PRPF19	DNArepair	pre-mRNA processing factor 19	Nucleus	enzyme			27339	28000	246216
PRPF19	processingRNA	pre-mRNA processing factor 19	Nucleus	enzyme			27339	28000	246216
PRPS1	tumorogenesis	phosphoribosyl pyrophosphate synthetase 1	Cytoplasm	kinase			5631	19139	29562
PRPS2	unlink	phosphoribosyl pyrophosphate synthetase 2	Cytoplasm	kinase			5634	110639	24689
PSMG1	unlink	proteasome (prosome, macropain) assembly chaperone 1	Plasma Membrane	other			8624	56088	288236
RAD1	tumorogenesis	RAD1 checkpoint DNA exonuclease	Nucleus	enzyme			5810	19355	294800
RAD9A	DNArepair	RAD9 checkpoint clamp component A	Nucleus	enzyme			5883	19367	100361529
RIC8A	tumorogenesis	RIC8 guanine nucleotide exchange factor A	Cytoplasm	other			60626	101489	293614
RNF4	DNArepair	ring finger protein 4	Nucleus	transcription regulator			6047	19822	29274
RNF4	trancription	ring finger protein 4	Nucleus	transcription regulator			6047	19822	29274
RPL14	processingRNA	ribosomal protein L14	Cytoplasm	other			9045	67115	65043
RPL3	tumorogenesis	ribosomal protein L3	Nucleus	other		omacetaxine mepesuccinate	6122	27367	300079
RPL4	tumorogenesis	ribosomal protein L4	Cytoplasm	enzyme			6124	67891	64302
RPLP0	tumorogenesis	ribosomal protein lateral stalk subunit P0	Cytoplasm	other			6175	11837	64205
RPS3	DNArepair	ribosomal protein S3	Cytoplasm	enzyme	unspecified application		6188	27050	140654
RPS3	trancription	ribosomal protein S3	Cytoplasm	enzyme	unspecified application		6188	27050	140654
RPSA	tumorogenesis	ribosomal protein SA	Cytoplasm	translation regulator			3921	16785	29236
SET	trancription	SET nuclear proto-oncogene	Nucleus	phosphatase	prognosis		6418	56086	307947
SFPQ	processingRNA	splicing factor proline/glutamine-rich	Nucleus	other			6421	71514	252855
SFPQ	trancription	splicing factor proline/glutamine-rich	Nucleus	other			6421	71514	252855
SIRT1	excision	sirtuin 1	Nucleus	transcription regulator			23411	93759	309757
SIRT1	DNArepair	sirtuin 1	Nucleus	transcription regulator			23411	93759	309757
SIRT1	trancription	sirtuin 1	Nucleus	transcription regulator			23411	93759	309757
SNRPD1	processingRNA	small nuclear ribonucleoprotein D1 polypeptide	Nucleus	other			6632	20641	291794
SPHK2	tumorogenesis	sphingosine kinase 2	Cytoplasm	kinase			56848	56632	308589
SPTBN1	tumorogenesis	spectrin beta, non-erythrocytic 1	Plasma Membrane	other			6711	20742	305614
SRPK1	processingRNA	SRSF protein kinase 1	Nucleus	kinase			6732	20815	361811
SRPK2	processingRNA	SRSF protein kinase 2	Nucleus	kinase			6733	20817	296753
SRPK2	trancription	SRSF protein kinase 2	Nucleus	kinase			6733	20817	296753
STAT3	trancription	signal transducer and activator of transcription 3	Nucleus	transcription regulator	diagnosis,efficacy,prognosis,response to therapy		6774	20848	25125
SUMO1	DNArepair	small ubiquitin-like modifier 1	Nucleus	enzyme			7341	22218	301442
SUMO1	trancription	small ubiquitin-like modifier 1	Nucleus	enzyme			7341	22218	301442
SUMO2	trancription	small ubiquitin-like modifier 2	Nucleus	enzyme			6613	170930	690244
TCEB1	trancription	transcription elongation factor B subunit 1	Nucleus	transcription regulator			6921	67923	64525
TCF21	trancription	transcription factor 21	Nucleus	transcription regulator	diagnosis		6943	21412	252856
TCP1	tumorogenesis	t-complex 1	Cytoplasm	other			6950	21454	24818
TDG	excision		thymine DNA glycosylase	Nucleus	enzyme			6996	545124|21665	114521
TDG	DNArepair	thymine DNA glycosylase	Nucleus	enzyme			6996	545124|21665	114521
TDG	trancription	thymine DNA glycosylase	Nucleus	enzyme			6996	545124|21665	114521
TERF1	tumorogenesis	telomeric repeat binding factor 1	Nucleus	other	diagnosis,disease progression		7013	21749	297758
TERF2	DNArepair	telomeric repeat binding factor 2	Nucleus	other	diagnosis,disease progression		7014	21750	361403
TERF2	trancription	telomeric repeat binding factor 2	Nucleus	other	diagnosis,disease progression		7014	21750	361403
TERF2IP	trancription	TERF2 interacting protein	Nucleus	other			54386	57321	307861
TFAP4	trancription	transcription factor AP-4 (activating enhancer binding protein 4)	Nucleus	transcription regulator			7023	83383	360482
THRAP3	processingRNA	thyroid hormone receptor associated protein 3	Nucleus	transcription regulator			9967	230753	313591
THRAP3	trancription	thyroid hormone receptor associated protein 3	Nucleus	transcription regulator			9967	230753	313591
TP53	excision	tumor protein p53	Nucleus	transcription regulator	diagnosis,disease progression,efficacy,prognosis,response to therapy,unspecified application	CGM097, kevetrin	7157	22059	24842
TP53	DNArepair	tumor protein p53	Nucleus	transcription regulator	diagnosis,disease progression,efficacy,prognosis,response to therapy,unspecified application	CGM097, kevetrin	7157	22059	24842
TP53	trancription	tumor protein p53	Nucleus	transcription regulator	diagnosis,disease progression,efficacy,prognosis,response to therapy,unspecified application	CGM097, kevetrin	7157	22059	24842
TRAF2	trancription	TNF receptor associated factor 2	Cytoplasm	enzyme	diagnosis		7186	22030	311786
TWF2	tumorogenesis	twinfilin actin binding protein 2	Cytoplasm	kinase			11344	23999	684352
TXN	trancription	thioredoxin	Cytoplasm	enzyme	efficacy,unspecified application	PX-12	7295	22166	116484
TXNRD1	tumorogenesis	thioredoxin reductase 1	Cytoplasm	enzyme		arsenic trioxide/tretinoin, arsenic trioxide/daunorubicin/tretinoin, arsenic trioxide/gemtuzumab ozogamicin/tretinoin, arsenic trioxide/idarubicin/tretinoin, ethaselen, arsenic trioxide	7296	50493	58819
UBC	tumorogenesis	ubiquitin C	Cytoplasm	enzyme			7316	22190	50522
UBE2I	DNArepair	ubiquitin conjugating enzyme E2 I	Nucleus	enzyme	disease progression		7329	22196	25573
UBE2I	trancription	ubiquitin conjugating enzyme E2 I	Nucleus	enzyme	disease progression		7329	22196	25573
WDR77	trancription	WD repeat domain 77	Nucleus	transcription regulator			79084	70465	100911453|310769
XPOT	tumorogenesis	exportin for tRNA	Nucleus	other			11260	73192
XRCC1	excision	X-ray repair complementing defective repair in Chinese hamster cells 1	Nucleus	other	diagnosis,prognosis		7515	22594	84495
XRCC1	DNArepair	X-ray repair complementing defective repair in Chinese hamster cells 1	Nucleus	other	diagnosis,prognosis		7515	22594	84495
XRCC5	DNArepair	X-ray repair complementing defective repair in Chinese hamster cells 5	Nucleus	enzyme	unspecified application		7520	22596	363247
XRCC5	trancription	X-ray repair complementing defective repair in Chinese hamster cells 5	Nucleus	enzyme	unspecified application		7520	22596	363247
XRCC6	DNArepair	X-ray repair complementing defective repair in Chinese hamster cells 6	Nucleus	enzyme	unspecified application		2547	14375	25019
XRCC6	trancription	X-ray repair complementing defective repair in Chinese hamster cells 6	Nucleus	enzyme	unspecified application		2547	14375	25019
YBX1	excision	Y-box binding protein 1	Nucleus	transcription regulator			4904	22608	500538
YBX1	DNArepair	Y-box binding protein 1	Nucleus	transcription regulator			4904	22608	500538
YBX1	trancription	Y-box binding protein 1	Nucleus	transcription regulator			4904	22608	500538

## Sheet: sheet B
Categories	Functions	Diseases or Functions Annotation	p-Value	Molecules	# Molecules
DNA Replication, Recombination, and Repair	repair	repair of DNA	1.57E-29	LIG1,NPM1,PRPF19,HSPA1A/HSPA1B,MPG,POLB,XRCC1,TDG,SUMO1,HUS1,RPS3,APEX1,HMGA2,TP53,HNRNPU,NAE1,MDM2,HMGA1,OGG1,TERF2,RNF4,PCNA,RAD9A,XRCC6,MUTYH,CDKN1A,SIRT1,FEN1,XRCC5,UBE2I	30
Cell Death and Survival	necrosis	necrosis	1.88E-29	LIG1,NPM1,CSNK2A1,PRPF19,SRPK1,HSPA1A/HSPA1B,SPHK2,SFPQ,TCEB1,POLB,XRCC1,SRPK2,PRPS1,SUMO1,SNRPD1,TXN,APEX1,HMGA2,TP53,GZMA,PABPC1,RPL3,TFAP4,HMGA1,STAT3,OGG1,TXNRD1,TERF2,PCNA,XRCC6,SIRT1,ESR1,XRCC5,KIF11,UBE2I,RPSA,SPTBN1,NME1,MPG,HMGB2,ANPEP,PRDX6,HNRNPK,EP300,SET,CDK5,HUS1,YBX1,TCP1,NCL,RPS3,TERF1,GZMK,NAE1,HDAC1,MDM2,APP,TRAF2,KRT8,CAPNS1,HNRNPH1,RAD9A,MUTYH,CDKN1A,FEN1,RPLP0,LGALS1,MSN	68
Cell Death and Survival	cell death	cell death	9.17E-28	LIG1,TCF21,NPM1,CSNK2A1,MYH9,PRPF19,SRPK1,HSPA1A/HSPA1B,SPHK2,SFPQ,TCEB1,POLB,XRCC1,SRPK2,PRPS1,SUMO1,SNRPD1,TXN,APEX1,HMGA2,TP53,GZMA,PABPC1,RPL3,TFAP4,HMGA1,STAT3,OGG1,TXNRD1,TERF2,PCNA,XRCC6,SIRT1,SUMO2,ESR1,XRCC5,KIF11,UBE2I,RPSA,SPTBN1,NME1,MPG,HMGB2,ANPEP,PRDX6,HNRNPK,EP300,SET,CDK5,HUS1,YBX1,ARIH2,TCP1,NCL,RPS3,TERF1,GZMK,NAE1,HDAC1,MDM2,APP,TRAF2,KRT8,CAPNS1,HNRNPH1,RAD9A,MUTYH,CDKN1A,FEN…	73
Cell Death and Survival	apoptosis	apoptosis	2.90E-27	LIG1,TCF21,NPM1,CSNK2A1,PRPF19,SRPK1,HSPA1A/HSPA1B,SPHK2,SFPQ,TCEB1,POLB,XRCC1,SRPK2,PRPS1,SUMO1,TXN,APEX1,HMGA2,TP53,GZMA,TFAP4,HMGA1,STAT3,OGG1,TXNRD1,TERF2,PCNA,XRCC6,SIRT1,SUMO2,ESR1,XRCC5,KIF11,UBE2I,SPTBN1,NME1,MPG,ANPEP,PRDX6,HNRNPK,EP300,SET,CDK5,HUS1,YBX1,ARIH2,TCP1,NCL,RPS3,TERF1,NAE1,HDAC1,MDM2,APP,TRAF2,KRT8,CAPNS1,HNRNPH1,RAD9A,MUTYH,CDKN1A,FEN1,RPLP0,LGALS1,MSN	65
Cell Death and Survival	cell death	cell death of tumor cell lines	1.16E-22	LIG1,NPM1,CSNK2A1,SRPK1,PRPF19,SPHK2,HSPA1A/HSPA1B,SFPQ,TCEB1,XRCC1,SRPK2,PRPS1,SUMO1,TXN,APEX1,TP53,HMGA1,STAT3,TXNRD1,OGG1,PCNA,XRCC6,SIRT1,ESR1,XRCC5,KIF11,NME1,MPG,HNRNPK,EP300,CDK5,YBX1,HUS1,TCP1,NCL,TERF1,GZMK,HDAC1,MDM2,APP,TRAF2,CAPNS1,HNRNPH1,RAD9A,CDKN1A,FEN1,LGALS1,MSN,RPLP0	49
Cell Death and Survival	apoptosis	apoptosis of tumor cell lines	2.32E-21	LIG1,NPM1,CSNK2A1,NME1,PRPF19,SRPK1,HSPA1A/HSPA1B,SPHK2,MPG,SFPQ,TCEB1,HNRNPK,XRCC1,EP300,SRPK2,PRPS1,CDK5,YBX1,TCP1,TXN,NCL,TERF1,TP53,HDAC1,MDM2,STAT3,HMGA1,OGG1,TXNRD1,APP,TRAF2,PCNA,CAPNS1,HNRNPH1,RAD9A,SIRT1,CDKN1A,ESR1,XRCC5,KIF11,RPLP0,LGALS1,MSN	43
Cellular Growth and Proliferation	proliferation	proliferation of cells	1.10E-18	LIG1,HNRNPL,NPM1,CSNK2A1,MYH9,PRPF19,HSPA1A/HSPA1B,SPHK2,SFPQ,POLB,XRCC1,SRPK2,TDG,THRAP3,SUMO1,TXN,WDR77,APEX1,HMGA2,TP53,HNRNPF,TFAP4,HMGA1,STAT3,OGG1,TXNRD1,TERF2,PRPS2,PCNA,BASP1,XRCC6,SIRT1,SUMO2,ESR1,XRCC5,KIF11,UBE2I,RPSA,SPTBN1,NME1,HMGB2,ANPEP,HNRNPK,EP300,AICDA,SET,CDK5,YBX1,ARIH2,TCP1,NCL,TERF1,ACTN1,HNRNPU,HDAC1,MDM2,APP,TRAF2,CAPNS1,KRT8,RAD9A,CDKN1A,FEN1,UBC,LGALS1	65
DNA Replication, Recombination, and Repair	excision repair	excision repair	2.65E-18	TP53,LIG1,HNRNPU,MPG,HMGA1,OGG1,POLB,TDG,PCNA,CDKN1A,SIRT1,FEN1,APEX1,HMGA2	14
Cell Death and Survival	cell viability	cell viability	4.41E-18	LIG1,PRPF19,MPG,HMGB2,PRDX6,HNRNPK,POLB,EP300,XRCC1,TDG,SUMO1,YBX1,HNRNPUL1,TCP1,SNRPD1,TXN,TERF1,APEX1,HMGA2,TP53,HNRNPU,HDAC1,MDM2,STAT3,HMGA1,OGG1,RAD1,APP,RNF4,TRAF2,PCNA,RAD9A,CDKN1A,SIRT1,ESR1,XRCC5,KIF11,UBE2I,RPSA	39
Cell Cycle	G2 phase	G2 phase	2.26E-17	TP53,NPM1,CSNK2A1,PRPF19,HDAC1,SPHK2,MDM2,TFAP4,XRCC1,EP300,SRPK2,TRAF2,RAD9A,CDKN1A,TCP1,FEN1,TERF1,HMGA2,KIF11,LGALS1	20
DNA Replication, Recombination, and Repair	double-stranded DNA break repair	double-stranded DNA break repair	4.96E-17	TP53,LIG1,NPM1,PRPF19,NAE1,MDM2,TERF2,PCNA,RNF4,RAD9A,XRCC6,SUMO1,FEN1,XRCC5,UBE2I	15
Cell Cycle	interphase	interphase	7.90E-17	NPM1,CSNK2A1,PRPF19,SPHK2,MPG,EP300,XRCC1,SRPK2,TCP1,TERF1,HMGA2,TP53,NAE1,HDAC1,TFAP4,MDM2,STAT3,HMGA1,TRAF2,CAPNS1,RAD9A,CDKN1A,SIRT1,FEN1,ESR1,XRCC5,KIF11,LGALS1	28
Organismal Survival	morbidity or mortality	morbidity or mortality	2.21E-16	TCF21,HNRNPL,LIG1,NPM1,CSNK2A1,MYH9,PRPF19,XRCC1,POLB,TDG,TXN,WDR77,APEX1,HMGA2,TP53,GZMA,TFAP4,STAT3,TXNRD1,OGG1,TERF2,PCNA,XRCC6,SIRT1,SUMO2,ESR1,XRCC5,RPSA,UBE2I,SPTBN1,MPG,HNRNPK,EP300,AICDA,CDK5,HUS1,YBX1,ARIH2,PSMG1,TERF1,RPL4,HDAC1,MDM2,APP,TRAF2,CAPNS1,KRT8,RAD9A,MUTYH,CDKN1A,FEN1,UBC,MSN	53
Organismal Survival	organismal death	organismal death	6.76E-16	TCF21,HNRNPL,LIG1,NPM1,CSNK2A1,PRPF19,MYH9,XRCC1,POLB,TDG,TXN,WDR77,APEX1,HMGA2,TP53,GZMA,TFAP4,STAT3,TXNRD1,OGG1,TERF2,PCNA,XRCC6,SIRT1,SUMO2,ESR1,XRCC5,RPSA,UBE2I,SPTBN1,MPG,HNRNPK,EP300,CDK5,HUS1,YBX1,ARIH2,PSMG1,TERF1,RPL4,HDAC1,MDM2,APP,TRAF2,CAPNS1,KRT8,RAD9A,MUTYH,CDKN1A,FEN1,UBC,MSN	52
Gene Expression	expression	expression of RNA	1.99E-15	TCF21,NPM1,NME1,HSPA1A/HSPA1B,TERF2IP,SFPQ,HMGB2,TCEB1,HNRNPK,EP300,SET,TDG,SRPK2,CDK5,THRAP3,SUMO1,YBX1,TXN,WDR77,RPS3,NCL,HMGA2,TP53,HDAC1,TFAP4,MDM2,STAT3,HMGA1,OGG1,TXNRD1,APP,TERF2,TRAF2,PCNA,RNF4,BASP1,RAD9A,XRCC6,SIRT1,CDKN1A,SUMO2,ASCL2,ESR1,XRCC5,UBE2I,MSN,LGALS1	47
Gene Expression	transcription	transcription	4.22E-15	TCF21,NPM1,NME1,HSPA1A/HSPA1B,TERF2IP,SFPQ,HMGB2,TCEB1,HNRNPK,EP300,SET,TDG,SRPK2,CDK5,THRAP3,SUMO1,YBX1,TXN,WDR77,RPS3,NCL,HMGA2,TP53,HDAC1,TFAP4,MDM2,STAT3,HMGA1,OGG1,APP,TERF2,TRAF2,PCNA,RNF4,BASP1,XRCC6,SIRT1,CDKN1A,SUMO2,ASCL2,ESR1,XRCC5,UBE2I,MSN,LGALS1	45
Cell Cycle	cell cycle progression	cell cycle progression	4.84E-15	LIG1,NPM1,CSNK2A1,NME1,SPHK2,SFPQ,RIC8A,TCEB1,EP300,SRPK2,CDK5,TCP1,TXN,RPS3,TERF1,TP53,NAE1,HDAC1,TFAP4,MDM2,STAT3,APP,PCNA,RNF4,RAD9A,XRCC6,CDKN1A,SIRT1,UBC,ESR1,KIF11,UBE2I	32
Cell Death and Survival	cell viability	cell viability of tumor cell lines	8.14E-15	LIG1,PRPF19,MPG,POLB,EP300,TDG,SUMO1,YBX1,HNRNPUL1,TCP1,SNRPD1,TXN,TERF1,APEX1,HMGA2,TP53,MDM2,STAT3,HMGA1,OGG1,APP,RNF4,PCNA,RAD9A,CDKN1A,SIRT1,KIF11,RPSA,UBE2I	29
Cell Morphology, Cellular Function and Maintenance	repair	repair of cells	8.55E-15	TP53,TERF2,NPM1,RNF4,PCNA,PRPF19,NAE1,RAD9A,XRCC6,CDKN1A,XRCC5,POLB	12
Cell Cycle	interphase	interphase of tumor cell lines	9.53E-15	TP53,NPM1,PRPF19,NAE1,SPHK2,MPG,MDM2,TFAP4,HMGA1,STAT3,XRCC1,EP300,SRPK2,TRAF2,RAD9A,CDKN1A,TCP1,ESR1,TERF1,KIF11,LGALS1	21
Cellular Development, Cellular Growth and Proliferation	cell proliferation	cell proliferation of tumor cell lines	2.25E-14	LIG1,NPM1,CSNK2A1,NME1,SFPQ,HNRNPK,EP300,SET,TDG,CDK5,YBX1,ARIH2,TCP1,TXN,NCL,APEX1,TERF1,HMGA2,ACTN1,TP53,HDAC1,TFAP4,MDM2,STAT3,HMGA1,APP,PCNA,PRPS2,KRT8,RAD9A,XRCC6,CDKN1A,SIRT1,SUMO2,FEN1,ESR1,XRCC5,UBE2I,RPSA,LGALS1	40
Cell Cycle	G2 phase	G2 phase of tumor cell lines	3.74E-14	TP53,SRPK2,NPM1,TRAF2,PRPF19,RAD9A,CDKN1A,SPHK2,TCP1,TFAP4,MDM2,TERF1,KIF11,XRCC1	14
DNA Replication, Recombination, and Repair	metabolism	metabolism of DNA	6.79E-14	TP53,LIG1,NME1,NAE1,HMGA1,POLB,APP,EP300,SET,PCNA,KRT8,XRCC6,HUS1,CDKN1A,SIRT1,FEN1,TERF1,APEX1,XRCC5	19
DNA Replication, Recombination, and Repair	damage	DNA damage	2.03E-13	TP53,LIG1,NPM1,HDAC1,MDM2,OGG1,POLB,APP,EP300,AICDA,XRCC1,MUTYH,CDKN1A,ESR1,XRCC5	15
Cellular Compromise, DNA Replication, Recombination, and Repair	damage	damage of chromosomes	2.37E-13	TP53,NPM1,HUS1,HSPA1A/HSPA1B,CDKN1A,MDM2,ESR1,APEX1,XRCC5,POLB	10
Gene Expression	transcription	transcription of RNA	4.19E-13	TCF21,NPM1,NME1,TERF2IP,SFPQ,HMGB2,TCEB1,HNRNPK,EP300,SET,TDG,CDK5,THRAP3,SUMO1,YBX1,TXN,NCL,WDR77,HMGA2,TP53,HDAC1,TFAP4,MDM2,STAT3,HMGA1,OGG1,APP,TRAF2,PCNA,RNF4,BASP1,XRCC6,SIRT1,CDKN1A,SUMO2,ASCL2,ESR1,XRCC5,UBE2I,LGALS1	40
Cell Death and Survival	cell death	cell death of cervical cancer cell lines	7.74E-13	TP53,CSNK2A1,NME1,PRPF19,HSPA1A/HSPA1B,STAT3,TCEB1,TXNRD1,HNRNPK,APP,TRAF2,HNRNPH1,CDKN1A,TCP1,TXN,ESR1,TERF1,KIF11,MSN	19
Cell Cycle	senescence	senescence of cells	7.78E-13	TP53,LIG1,NPM1,CSNK2A1,HSPA1A/HSPA1B,MDM2,HMGA1,EP300,TERF2,XRCC6,CDKN1A,SIRT1,YBX1,UBC,ESR1,HMGA2	16
Embryonic Development, Organismal Development, Tissue Morphology	abnormal morphology	abnormal morphology of embryonic tissue	1.19E-12	TP53,SPTBN1,NPM1,CSNK2A1,MYH9,MDM2,STAT3,HOXC9,TXNRD1,EP300,XRCC1,KRT8,CAPNS1,CDK5,RAD9A,HUS1,CDKN1A,FEN1,TXN,ESR1,APEX1,TERF1,UBE2I	23
Gene Expression	binding	binding of DNA	1.28E-12	TP53,HSPA1A/HSPA1B,HMGB2,MDM2,HMGA1,STAT3,TXNRD1,POLB,APP,EP300,PCNA,TRAF2,RAD9A,SUMO1,CDKN1A,TXN,NCL,ESR1,APEX1,LGALS1	20
Gene Expression	transcription	transcription of DNA	2.34E-12	TCF21,NPM1,TERF2IP,SFPQ,HMGB2,TCEB1,HNRNPK,EP300,SET,TDG,THRAP3,CDK5,SUMO1,YBX1,TXN,NCL,WDR77,HMGA2,TP53,HDAC1,TFAP4,MDM2,STAT3,HMGA1,OGG1,APP,PCNA,RNF4,BASP1,XRCC6,SIRT1,SUMO2,ASCL2,ESR1,XRCC5,UBE2I	36
Cancer, Cell Death and Survival, Organismal Injury and Abnormalities, Tumor Morphology	cell death	cell death of tumor cells	2.66E-12	TP53,PABPC1,RPL3,HDAC1,MDM2,TFAP4,STAT3,ANPEP,APP,CDKN1A,SIRT1,SNRPD1,TXN,RPS3,HMGA2,RPLP0,LGALS1,UBE2I	18
Cell Cycle	G2 phase	arrest in G2 phase	6.70E-12	TP53,CSNK2A1,SPHK2,HDAC1,MDM2,XRCC1,SRPK2,TRAF2,CDKN1A,TCP1,FEN1,KIF11,LGALS1	13
Cell Cycle	G2/M phase	G2/M phase	7.12E-12	TP53,NPM1,PRPF19,HDAC1,SPHK2,MDM2,EP300,XRCC1,SRPK2,TRAF2,RAD9A,CDKN1A,HMGA2,LGALS1	14
Cell Death and Survival	apoptosis	apoptosis of fibroblasts	7.12E-12	TP53,GZMA,SPHK2,MDM2,STAT3,POLB,APP,EP300,TRAF2,CAPNS1,XRCC6,SUMO1,CDKN1A,SIRT1	14
Infectious Diseases	infection	Viral Infection	7.34E-12	SPTBN1,CSNK2A1,SRPK1,NUDT3,SFPQ,ANPEP,TCEB1,HNRNPK,POLB,EP300,SRPK2,PRPS1,SUMO1,YBX1,TXN,NCL,ACTN1,TP53,GZMA,HNRNPF,HNRNPU,RPL3,HDAC1,TFAP4,MDM2,STAT3,HMGA1,TERF2,TRAF2,KRT8,HNRNPH1,SUMO2,ESR1,KIF11,LGALS1,RPSA	36
RNA Post-Transcriptional Modification	processing	processing of RNA	8.62E-12	PABPC1,HNRNPL,HNRNPF,NPM1,HNRNPU,PRPF19,SRPK1,SFPQ,HNRNPK,APP,RPL14,SRPK2,THRAP3,HNRNPH1,HNRNPUL1,SNRPD1	16
Cell Morphology, Cellular Function and Maintenance, DNA Replication, Recombination, and Repair	double-stranded DNA break repair	double-stranded DNA break repair of cells	1.07E-11	TERF2,NPM1,RNF4,PCNA,PRPF19,NAE1,RAD9A,XRCC6,XRCC5	9
DNA Replication, Recombination, and Repair	replication	DNA replication	1.83E-11	LIG1,TP53,NAE1,HMGA1,EP300,POLB,SET,PCNA,HUS1,SIRT1,CDKN1A,FEN1,TERF1,XRCC5	14
Cellular Response to Therapeutics	sensitivity	sensitivity of cells	2.15E-11	TP53,TERF2,PCNA,XRCC6,HUS1,SIRT1,CDKN1A,MPG,FEN1,APEX1,XRCC5,POLB	12
Cell Death and Survival	apoptosis	apoptosis of cervical cancer cell lines	2.20E-11	TP53,CSNK2A1,NME1,PRPF19,STAT3,TCEB1,HNRNPK,TRAF2,HNRNPH1,CDKN1A,TCP1,TXN,ESR1,TERF1,KIF11,MSN	16
Cellular Assembly and Organization, Cellular Function and Maintenance	maintenance	maintenance of telomeres	2.29E-11	TP53,TERF2,XRCC6,HSPA1A/HSPA1B,TERF2IP,APEX1,TERF1,HMGA2,XRCC5	9
Organismal Development	growth	growth of organism	3.36E-11	LIG1,PRPF19,EP300,AICDA,XRCC1,POLB,TDG,HUS1,TXN,NCL,TERF1,TP53,HDAC1,STAT3,TXNRD1,APP,KRT8,RAD9A,CDKN1A,SUMO2,FEN1,ESR1,XRCC5,LGALS1,UBE2I	25
Embryonic Development, Organismal Development	growth	growth of embryo	3.39E-11	TP53,PRPF19,HDAC1,STAT3,TXNRD1,APP,EP300,XRCC1,TDG,KRT8,RAD9A,HUS1,CDKN1A,SUMO2,FEN1,TXN,NCL,TERF1,LGALS1	19
DNA Replication, Recombination, and Repair	molecular cleavage	molecular cleavage of DNA	5.59E-11	NPM1,NME1,PCNA,MPG,FEN1,APEX1,OGG1	7
Cancer, Organismal Injury and Abnormalities	growth	growth of tumor	9.36E-11	TP53,GZMA,NPM1,NME1,SRPK1,HSPA1A/HSPA1B,HDAC1,MDM2,HMGA1,STAT3,ANPEP,EP300,AICDA,SET,CDK5,YBX1,CDKN1A,SIRT1,TXN,ESR1,HMGA2,LGALS1	22
Cellular Compromise, DNA Replication, Recombination, and Repair	breakage	breakage of chromosomes	1.72E-10	TP53,NPM1,HUS1,CDKN1A,MDM2,ESR1,XRCC5,POLB	8
Cell Death and Survival	cell death	cell death of connective tissue cells	1.79E-10	TP53,LIG1,GZMA,SPHK2,MPG,MDM2,STAT3,PRDX6,POLB,APP,EP300,TRAF2,KRT8,CAPNS1,XRCC6,SUMO1,CDKN1A,SIRT1,TXN,ESR1	20
Cell Death and Survival	cell death	cell death of lung cancer cell lines	2.45E-10	TP53,SRPK1,MDM2,STAT3,HMGA1,OGG1,TXNRD1,EP300,SRPK2,PRPS1,YBX1,SIRT1,CDKN1A,APEX1	14
Cell Death and Survival	cell death	neuronal cell death	2.79E-10	TP53,NPM1,NAE1,HMGB2,STAT3,OGG1,POLB,APP,SET,SRPK2,CAPNS1,CDK5,MUTYH,XRCC6,CDKN1A,SIRT1,TCP1,XRCC5,LGALS1	19
Cancer, Hematological Disease, Immunological Disease, Organismal Injury and Abnormalities	incidence	incidence of lymphoma	2.90E-10	TP53,SPTBN1,MUTYH,XRCC6,SIRT1,CDKN1A,FEN1,HMGA1,OGG1,XRCC5	10
Cellular Movement	migration	migration of tumor cell lines	3.27E-10	TP53,NME1,MYH9,HDAC1,SPHK2,MDM2,TFAP4,STAT3,ANPEP,HNRNPK,APP,KRT8,CAPNS1,CDK5,RAD9A,CDKN1A,SIRT1,NCL,ESR1,HMGA2,UBE2I,MSN,LGALS1	23
Cellular Movement	cell movement	cell movement of tumor cell lines	3.29E-10	NME1,MYH9,SPHK2,ANPEP,HNRNPK,CDK5,YBX1,NCL,HMGA2,TP53,HDAC1,TFAP4,MDM2,STAT3,HMGA1,APP,KRT8,CAPNS1,RAD9A,SIRT1,CDKN1A,ESR1,MSN,LGALS1,UBE2I	25
Cell Cycle	G2/M phase	G2/M phase of tumor cell lines	5.30E-10	TP53,SRPK2,NPM1,TRAF2,PRPF19,RAD9A,CDKN1A,SPHK2,XRCC1	9
DNA Replication, Recombination, and Repair	repair	repair of DNA fragment	6.02E-10	HNRNPU,FEN1,APEX1,POLB,XRCC1	5
DNA Replication, Recombination, and Repair	synthesis	synthesis of DNA	7.47E-10	TP53,LIG1,HDAC1,HSPA1A/HSPA1B,MDM2,STAT3,EP300,POLB,PCNA,RAD9A,HUS1,CDKN1A,FEN1,ESR1,LGALS1	15
DNA Replication, Recombination, and Repair	mismatch repair	mismatch repair	1.06E-09	TDG,PCNA,MUTYH,CDKN1A,XRCC5,POLB	6
Cell Morphology, Cellular Assembly and Organization	morphology	morphology of nucleus	1.07E-09	TP53,TERF2,XRCC6,TERF2IP,SIRT1,TFAP4,TERF1,HMGA2,XRCC5,EP300,APP	11
Cancer, Hematological Disease, Immunological Disease, Organismal Injury and Abnormalities	lymphocytic cancer	lymphocytic cancer	1.26E-09	TP53,PABPC1,SPTBN1,NPM1,HDAC1,MDM2,HMGA1,STAT3,OGG1,POLB,AICDA,EP300,TRAF2,PRPS1,MUTYH,XRCC6,SIRT1,CDKN1A,FEN1,HMGA2,KIF11,XRCC5,LGALS1	23
Cellular Response to Therapeutics	radiosensitivity	radiosensitivity of cells	1.43E-09	TP53,NPM1,TRAF2,XRCC6,MDM2,XRCC5,EP300	7
Cell Death and Survival	apoptosis	apoptosis of epithelial cells	1.69E-09	TP53,SPTBN1,NPM1,TRAF2,KRT8,CDKN1A,SPHK2,MDM2,STAT3,NCL,ESR1,PRDX6,APP	13
Cell Cycle, Cell Morphology, Cellular Assembly and Organization	morphology	morphology of chromosome components	1.71E-09	TP53,TERF2,XRCC6,TERF2IP,TERF1,HMGA2,XRCC5,EP300	8
Cell Cycle	interphase	arrest in interphase	1.73E-09	TP53,CSNK2A1,SPHK2,HDAC1,MDM2,EP300,XRCC1,SRPK2,TRAF2,CDKN1A,SIRT1,TCP1,FEN1,ESR1,KIF11,LGALS1	16
Cellular Movement	cell movement	cell movement	2.09E-09	HNRNPL,NPM1,NME1,MYH9,HSPA1A/HSPA1B,SPHK2,HMGB2,RIC8A,ANPEP,PRDX6,HNRNPK,CDK5,SUMO1,YBX1,TXN,NCL,HMGA2,TP53,HDAC1,TFAP4,MDM2,STAT3,MYO1C,HMGA1,OGG1,APP,TERF2,TRAF2,KRT8,CAPNS1,RAD9A,CDKN1A,SIRT1,ESR1,UBE2I,LGALS1,MSN	37
RNA Post-Transcriptional Modification	processing	processing of mRNA	2.26E-09	HNRNPL,PABPC1,SRPK2,NPM1,SRPK1,PRPF19,THRAP3,SFPQ,SNRPD1,HNRNPK,APP	11
Cell Cycle, Cell Morphology, Cellular Assembly and Organization, Cellular Function and Maintenance	length	length of telomeres	2.35E-09	TP53,TERF2,XRCC6,TERF2IP,TERF1,HMGA2,XRCC5	7
Cancer, Cell Death and Survival, Organismal Injury and Abnormalities, Tumor Morphology	cell death	cell death of cancer cells	2.53E-09	PABPC1,TP53,RPL3,TFAP4,ANPEP,APP,CDKN1A,SIRT1,SNRPD1,TXN,RPS3,RPLP0,LGALS1,UBE2I	14
Cell Death and Survival	cell viability	cell viability of lymphoblastoid cell lines	3.04E-09	TP53,LIG1,PCNA,CDKN1A,TERF1	5
Cell Death and Survival	cell viability	cell viability of breast cancer cell lines	3.13E-09	TP53,CDKN1A,YBX1,SNRPD1,STAT3,HMGA1,APEX1,HMGA2,KIF11,UBE2I,EP300	11
Cancer, Organismal Injury and Abnormalities	thoracic cancer	thoracic cancer	4.44E-09	LIG1,SPTBN1,NPM1,NME1,MYH9,TERF2IP,ANPEP,EP300,AICDA,XRCC1,TDG,NCL,WDR77,TERF1,APEX1,HMGA2,ACTN1,TP53,PABPC1,HDAC1,MDM2,STAT3,HMGA1,OGG1,TRAF2,PCNA,KRT8,MUTYH,XRCC6,CDKN1A,ESR1,KIF11,LGALS1,MSN	34
Cell Death and Survival	apoptosis	apoptosis of lung cancer cell lines	4.99E-09	TP53,SRPK2,PRPS1,SRPK1,SIRT1,CDKN1A,YBX1,MDM2,STAT3,TXNRD1,OGG1,EP300	12
Gene Expression	activation	activation of DNA endogenous promoter	6.48E-09	TCF21,SFPQ,HMGB2,TCEB1,HNRNPK,EP300,TDG,THRAP3,YBX1,TXN,NCL,WDR77,HMGA2,TP53,HDAC1,TFAP4,MDM2,STAT3,APP,PCNA,RNF4,XRCC6,SIRT1,SUMO2,ASCL2,ESR1,UBE2I	27
Cell Morphology, Cellular Function and Maintenance	repair	repair of tumor cell lines	6.59E-09	TP53,NPM1,RNF4,PRPF19,NAE1,XRCC6,XRCC5	7
Cell Death and Survival	killing	killing of colorectal cancer cell lines	7.78E-09	TP53,CDKN1A,MDM2,EP300	4
DNA Replication, Recombination, and Repair	mismatch repair	mismatch repair of DNA	7.78E-09	PCNA,CDKN1A,XRCC5,POLB	4
DNA Replication, Recombination, and Repair	DNA damage response	DNA damage response of cells	7.94E-09	TP53,PCNA,RAD9A,XRCC6,HUS1,SIRT1,CDKN1A,SFPQ,TFAP4,OGG1,POLB,RAD1	12
Metabolic Disease, Neurological Disease, Psychological Disorders	Alzheimer's disease	Alzheimer's disease	8.91E-09	TP53,HNRNPU,NAE1,HSPA1A/HSPA1B,HMGA1,STAT3,OGG1,APP,POLB,SET,ANP32A,SRPK2,PCNA,CDK5,SIRT1,TXN,ESR1,LGALS1	18
Cell Cycle	G2 phase	arrest in G2 phase of tumor cell lines	9.29E-09	TP53,SRPK2,TRAF2,CDKN1A,SPHK2,TCP1,MDM2,KIF11,XRCC1	9
Cell Cycle	S phase	S phase	9.74E-09	TP53,NPM1,PRPF19,NAE1,CDKN1A,MPG,MDM2,FEN1,STAT3,XRCC5,EP300,LGALS1	12
Cancer, Hematological Disease, Organismal Injury and Abnormalities	myelodysplastic syndrome	myelodysplastic syndrome	1.09E-08	TP53,NPM1,RPL4,MYH9,RPL3,HSPA1A/HSPA1B,HDAC1,STAT3,RPLP0,POLB,EP300	11
Cell Death and Survival	apoptosis	apoptosis of neurons	1.15E-08	TP53,NPM1,NAE1,OGG1,APP,POLB,SET,SRPK2,CDK5,XRCC6,MUTYH,CDKN1A,SIRT1,XRCC5	14
Cell Cycle	interphase	interphase of colorectal cancer cell lines	1.19E-08	TP53,NPM1,NAE1,RAD9A,CDKN1A,TFAP4,EP300,LGALS1	8
Cell Cycle	mitosis	mitosis	1.27E-08	TP53,NAE1,SPHK2,MDM2,TFAP4,STAT3,RIC8A,TCEB1,RNF4,SIRT1,CDKN1A,TCP1,TXN,RPS3,TERF1,KIF11	16
Cell Death and Survival	cell death	cell death of fibroblast cell lines	1.28E-08	TP53,LIG1,SPHK2,MPG,MDM2,PRDX6,APP,POLB,TRAF2,CAPNS1,KRT8,SUMO1,CDKN1A,TXN,ESR1	15
Cellular Development, Cellular Growth and Proliferation, Connective Tissue Development and Function	proliferation	proliferation of fibroblast cell lines	1.28E-08	TP53,LIG1,NPM1,CSNK2A1,PRPF19,SPHK2,SFPQ,MDM2,HMGA1,STAT3,POLB,XRCC6,CDKN1A,SIRT1,APEX1	15
Cancer, Organismal Injury and Abnormalities, Respiratory Disease	lung cancer	lung cancer	1.38E-08	LIG1,SPTBN1,NPM1,NME1,MYH9,TERF2IP,ANPEP,EP300,AICDA,XRCC1,TDG,NCL,WDR77,TERF1,APEX1,HMGA2,ACTN1,TP53,PABPC1,HDAC1,MDM2,STAT3,HMGA1,OGG1,TRAF2,PCNA,KRT8,MUTYH,CDKN1A,ESR1,KIF11,LGALS1,MSN	33
Gene Expression	transactivation	transactivation of RNA	1.41E-08	TP53,NPM1,NME1,SPHK2,HDAC1,MDM2,STAT3,APP,EP300,TRAF2,SIRT1,TXN,ESR1,XRCC5,LGALS1,UBE2I	16
Cellular Development, Cellular Growth and Proliferation	cell proliferation	cell proliferation of breast cancer cell lines	1.55E-08	TP53,NME1,MDM2,HMGA1,STAT3,HNRNPK,EP300,KRT8,RAD9A,YBX1,CDKN1A,SIRT1,TXN,ESR1,LGALS1,UBE2I	16
Cell Death and Survival	apoptosis	apoptosis of lymphoblastoid cell lines	1.63E-08	TP53,LIG1,NPM1,PCNA,CDKN1A,TERF1	6
Cellular Response to Therapeutics	radiosensitivity	radiosensitivity of tumor cell lines	1.63E-08	TP53,NPM1,TRAF2,XRCC6,MDM2,XRCC5	6
Infectious Diseases	replication	replication of RNA virus	1.79E-08	TP53,SRPK1,SFPQ,MDM2,STAT3,ANPEP,SRPK2,TRAF2,PRPS1,SUMO1,YBX1,SUMO2,NCL,ESR1,KIF11,RPSA	16
Cancer, Cell Death and Survival, Organismal Injury and Abnormalities, Tumor Morphology	apoptosis	apoptosis of tumor cells	1.79E-08	TP53,HDAC1,SIRT1,CDKN1A,TFAP4,MDM2,TXN,STAT3,ANPEP,HMGA2,LGALS1	11
DNA Replication, Recombination, and Repair	excision repair	excision repair of DNA fragment	1.81E-08	HNRNPU,FEN1,APEX1,POLB	4
Cellular Movement	migration	migration of cells	1.82E-08	HNRNPL,NPM1,NME1,MYH9,HSPA1A/HSPA1B,SPHK2,RIC8A,ANPEP,HNRNPK,CDK5,YBX1,TXN,NCL,HMGA2,TP53,HDAC1,TFAP4,MDM2,STAT3,MYO1C,OGG1,APP,TERF2,TRAF2,CAPNS1,KRT8,RAD9A,CDKN1A,SIRT1,ESR1,UBE2I,LGALS1,MSN	33
Cell Death and Survival	cell death	cell death of carcinoma cell lines	1.88E-08	TP53,SRPK1,MDM2,STAT3,HMGA1,TXNRD1,OGG1,APP,EP300,SRPK2,HNRNPH1,YBX1,SIRT1	13
Cell Morphology, Cellular Function and Maintenance, DNA Replication, Recombination, and Repair	double-stranded DNA break repair	double-stranded DNA break repair of tumor cell lines	1.95E-08	NPM1,RNF4,PRPF19,NAE1,XRCC6,XRCC5	6
Cell Cycle	replicative senescence	replicative senescence of cells	2.03E-08	TP53,XRCC6,CDKN1A,YBX1,UBC,ESR1,EP300	7
Cellular Development	differentiation	differentiation of cells	2.16E-08	TCF21,NPM1,NME1,PRPF19,SRPK1,SFPQ,HMGB2,ANPEP,POLB,EP300,THRAP3,CDK5,SUMO1,YBX1,HMGA2,TP53,HNRNPU,HDAC1,TFAP4,MDM2,STAT3,HMGA1,APP,TRAF2,BASP1,KRT8,CAPNS1,XRCC6,CDKN1A,SIRT1,SUMO2,ASCL2,ESR1,XRCC5,UBE2I,LGALS1	36
RNA Post-Transcriptional Modification	splicing	splicing of RNA	2.19E-08	HNRNPL,HNRNPF,SRPK2,NPM1,PRPF19,HNRNPH1,THRAP3,SFPQ,SNRPD1,HNRNPK	10
Cell Cycle	cell cycle progression	cell cycle progression of tumor cell lines	2.37E-08	TP53,LIG1,NPM1,CSNK2A1,RNF4,PCNA,CDKN1A,TCP1,SFPQ,MDM2,STAT3,ESR1	12
Cell Death and Survival	necrosis	necrosis of prostate cancer cell lines	2.54E-08	TP53,TRAF2,CDK5,RAD9A,XRCC6,HSPA1A/HSPA1B,SIRT1,SPHK2,TXN,STAT3,LGALS1	11
Cellular Growth and Proliferation	cytostasis	cytostasis	2.64E-08	TP53,CSNK2A1,NME1,TRAF2,CDK5,SUMO1,HDAC1,CDKN1A,MDM2,STAT3,ESR1,UBE2I	12
Cell Death and Survival	apoptosis	apoptosis of carcinoma cell lines	2.74E-08	TP53,SRPK2,SRPK1,HNRNPH1,SIRT1,YBX1,MDM2,STAT3,HMGA1,TXNRD1,OGG1,EP300	12
Cell Morphology	size	size of cells	2.95E-08	TP53,NPM1,MYH9,MDM2,TFAP4,APP,EP300,TERF2,TRAF2,KRT8,SUMO1,CDKN1A,SIRT1,ESR1,ACTN1,MSN	16
Embryonic Development, Organismal Development, Tissue Morphology	size	size of embryo	3.04E-08	LIG1,SPTBN1,TP53,NPM1,MDM2,STAT3,TXNRD1,EP300,XRCC1,SIRT1,YBX1,HUS1,SUMO2,UBC	14
Cancer, Organismal Injury and Abnormalities	metastasis	metastasis	3.24E-08	TP53,TCF21,NPM1,NME1,HDAC1,HMGB2,MDM2,TFAP4,HMGA1,MYO1C,STAT3,ANPEP,POLB,XRCC1,PCNA,KRT8,CDK5,CDKN1A,SIRT1,ESR1,LGALS1	21
Organismal Survival	survival	survival of organism	3.69E-08	TP53,GZMA,NPM1,NME1,HSPA1A/HSPA1B,HDAC1,MDM2,STAT3,PRDX6,APP,XRCC1,TRAF2,CDKN1A,SIRT1,NCL,ESR1,APEX1,HMGA2,XRCC5,LGALS1	20
Cell Cycle	formation	formation of mitotic spindle	4.33E-08	TP53,RNF4,CDKN1A,TFAP4,MDM2,RPS3,KIF11	7
Cell Death and Survival, Connective Tissue Development and Function	cell viability	cell viability of fibroblast cell lines	4.73E-08	TP53,RAD9A,SUMO1,CDKN1A,MPG,OGG1,XRCC5,POLB	8
Cancer, Organismal Injury and Abnormalities	advanced malignant tumor	advanced malignant tumor	4.87E-08	TP53,TCF21,NPM1,NME1,RPL3,HDAC1,HMGB2,MDM2,TFAP4,HMGA1,MYO1C,STAT3,ANPEP,POLB,XRCC1,PCNA,KRT8,CDK5,CDKN1A,SIRT1,ESR1,LGALS1	22
Cancer, Organismal Injury and Abnormalities	adenoma	adenoma	5.02E-08	TP53,SPTBN1,LIG1,SRPK1,HMGB2,HMGA1,STAT3,PRDX6,OGG1,EP300,MUTYH,CDKN1A,ESR1,HMGA2,KIF11,LGALS1,UBE2I	17
Cell Cycle, Cellular Development, Connective Tissue Development and Function	senescence	senescence of fibroblast cell lines	5.48E-08	TP53,LIG1,TERF2,SIRT1,CDKN1A,MDM2,ESR1,EP300	8
RNA Post-Transcriptional Modification	splicing	splicing of mRNA	6.33E-08	HNRNPL,SRPK2,NPM1,PRPF19,THRAP3,SFPQ,SNRPD1,HNRNPK	8
DNA Replication, Recombination, and Repair	molecular cleavage	molecular cleavage of DNA fragment	6.46E-08	PCNA,FEN1,APEX1,OGG1	4
Connective Tissue Development and Function, Tissue Development	growth	growth of connective tissue	8.77E-08	TP53,LIG1,NPM1,MYH9,SPHK2,MDM2,HMGA1,STAT3,ANPEP,EP300,CAPNS1,YBX1,CDKN1A,SIRT1,FEN1,ESR1,LGALS1	17
Cellular Assembly and Organization, DNA Replication, Recombination, and Repair	stabilization	stabilization of chromosomes	9.62E-08	TP53,XRCC6,MDM2,TERF1,XRCC5	5
Developmental Disorder	hypoplasia	Hypoplasia	1.01E-07	TP53,LIG1,TCF21,SPTBN1,TDG,CSNK2A1,TRAF2,XRCC6,YBX1,SIRT1,ARIH2,MDM2,STAT3,ESR1,XRCC5,RPSA	16
Developmental Disorder	hypoplasia	hypoplasia of organ	1.01E-07	TP53,TCF21,SPTBN1,LIG1,TDG,CSNK2A1,XRCC6,YBX1,SIRT1,ARIH2,MDM2,STAT3,ESR1,XRCC5,RPSA	15
Embryonic Development	quantity	quantity of embryo	1.06E-07	TP53,KRT8,CAPNS1,CDKN1A,FEN1,STAT3,TXNRD1,OGG1,APP	9
Cellular Movement	invasion	invasion of cells	1.13E-07	TP53,NPM1,CSNK2A1,NME1,SPHK2,MDM2,TFAP4,HMGA1,STAT3,ANPEP,APP,KRT8,CAPNS1,CDK5,RAD9A,CDKN1A,ESR1,APEX1,RPSA,LGALS1	20
DNA Replication, Recombination, and Repair	aberration	aberration of chromosomes	1.20E-07	TP53,HSPA1A/HSPA1B,MDM2,HMGA2,POLB	5
Developmental Disorder, Embryonic Development, Organismal Survival	organismal death	death of embryo	1.30E-07	TP53,HNRNPL,PCNA,CAPNS1,PRPF19,FEN1,TXNRD1,XRCC1,RPSA	9
Hair and Skin Development and Function	pallor	pallor	1.42E-07	TP53,LIG1,TCF21,NPM1,YBX1,MDM2,POLB,APP	8
Cell Cycle	G2 phase	G2 phase of colorectal cancer cell lines	1.48E-07	TP53,NPM1,RAD9A,CDKN1A,TFAP4	5
Cancer	transformation	cell transformation	1.55E-07	TP53,ANP32A,NPM1,RAD9A,CDKN1A,HSPA1A/HSPA1B,MDM2,HMGA1,STAT3,ESR1,HMGA2,POLB,EP300	13
Protein Synthesis	metabolism	metabolism of protein	1.63E-07	TP53,PABPC1,NPM1,CSNK2A1,MYH9,HSPA1A/HSPA1B,MDM2,STAT3,HNRNPK,APP,EP300,TRAF2,CAPNS1,CDK5,SUMO1,ARIH2,TCP1,RPS3,APEX1,UBE2I	20
Post-Translational Modification	ubiquitination	ubiquitination of protein	1.79E-07	NPM1,RNF4,TRAF2,PRPF19,CDK5,HSPA1A/HSPA1B,SIRT1,ARIH2,SUMO2,MDM2,RPS3,TCEB1	12
Cancer, Hematological Disease, Organismal Injury and Abnormalities	hematological neoplasia	hematological neoplasia	1.82E-07	SPTBN1,NPM1,NME1,MYH9,HSPA1A/HSPA1B,TCEB1,POLB,EP300,AICDA,XRCC1,TDG,SRPK2,PRPS1,CDK5,THRAP3,HUS1,APEX1,HMGA2,TP53,PABPC1,RPL4,GZMK,RPL3,HDAC1,MDM2,STAT3,HMGA1,OGG1,TXNRD1,TRAF2,PCNA,RAD9A,MUTYH,XRCC6,SIRT1,CDKN1A,FEN1,ESR1,XRCC5,KIF11,RPLP0,UBE2I,RPSA,LGALS1	44
Cellular Movement	invasion	invasion of tumor cell lines	2.25E-07	TP53,CSNK2A1,NME1,SPHK2,MDM2,TFAP4,HMGA1,STAT3,APP,KRT8,CAPNS1,CDK5,RAD9A,CDKN1A,ESR1,APEX1,RPSA,LGALS1	18
Cardiovascular System Development and Function	development	development of vasculature	3.25E-07	TP53,TCF21,MYH9,SRPK1,SPHK2,HMGB2,MDM2,STAT3,RIC8A,ANPEP,APP,TDG,SRPK2,CAPNS1,THRAP3,HUS1,SIRT1,CDKN1A,NCL,ESR1,RPSA,LGALS1	22
Cell Cycle	interphase	arrest in interphase of lung cancer cell lines	3.34E-07	TP53,SRPK2,TRAF2,CDKN1A,MDM2,EP300	6
Cellular Development, Cellular Growth and Proliferation	cell proliferation	cell proliferation of cervical cancer cell lines	3.45E-07	TP53,TDG,CDKN1A,TCP1,TXN,STAT3,NCL,APEX1,TERF1,EP300	10
Cell Cycle, DNA Replication, Recombination, and Repair	checkpoint control	checkpoint control	3.72E-07	TP53,HUS1,SIRT1,CDKN1A,MDM2,TERF1,RAD1	7
Embryonic Development, Organismal Development	growth	arrest in growth of embryo	4.03E-07	TP53,TDG,RAD9A,HUS1,SUMO2,TXN,TXNRD1,XRCC1,EP300	9
Organismal Development	morphology	morphology of body cavity	4.24E-07	SPTBN1,TCF21,HNRNPL,LIG1,NPM1,CSNK2A1,MYH9,MPG,EP300,POLB,TDG,YBX1,WDR77,APEX1,TP53,MDM2,STAT3,HMGA1,APP,KRT8,XRCC6,CDKN1A,SIRT1,FEN1,ESR1,XRCC5,RPSA	27
Cell Cycle	M phase	M phase	4.46E-07	TP53,NPM1,NME1,MYH9,HDAC1,CDKN1A,YBX1,MDM2,TERF1,XRCC5	10
Cellular Development	differentiation	differentiation of tumor cell lines	4.57E-07	TP53,NPM1,NME1,SRPK1,PRPF19,CDKN1A,SFPQ,STAT3,ESR1,EP300,APP,LGALS1	12
Cancer, Organismal Injury and Abnormalities	incidence	incidence of tumor	4.95E-07	TP53,SPTBN1,MUTYH,XRCC6,SIRT1,CDKN1A,MPG,FEN1,HMGA1,ESR1,OGG1,XRCC5	12
Hematological System Development and Function, Tissue Morphology	quantity	quantity of leukocytes	5.14E-07	TP53,LIG1,PABPC1,NPM1,SPHK2,MPG,MDM2,STAT3,ANPEP,AICDA,EP300,APP,TRAF2,XRCC6,SIRT1,YBX1,CDKN1A,FEN1,ESR1,XRCC5,LGALS1	21
Cell Cycle	interphase	arrest in interphase of tumor cell lines	5.18E-07	TP53,SRPK2,TRAF2,CDKN1A,SPHK2,TCP1,MDM2,KIF11,XRCC1,EP300,LGALS1	11
Cellular Development, Cellular Growth and Proliferation, Embryonic Development, Organismal Development	proliferation	proliferation of embryonic cells	5.52E-07	TP53,KRT8,PRPF19,HDAC1,CDKN1A,FEN1,STAT3,TERF1,TXNRD1,APP	10
Cell Death and Survival	cell viability	cell viability of bone cancer cell lines	6.11E-07	TP53,RNF4,PRPF19,SIRT1,CDKN1A,HNRNPUL1	6
Cell Death and Survival	killing	killing of cells	6.18E-07	TP53,TRAF2,HSPA1A/HSPA1B,CDKN1A,MDM2,HNRNPK,EP300,APP,LGALS1	9
Cancer, Organismal Injury and Abnormalities, Respiratory Disease	non-small cell lung cancer	non-small cell lung cancer	6.55E-07	SPTBN1,LIG1,NPM1,NME1,MYH9,TERF2IP,EP300,AICDA,XRCC1,TDG,WDR77,TERF1,APEX1,ACTN1,HMGA2,TP53,PABPC1,MDM2,STAT3,HMGA1,OGG1,TRAF2,PCNA,MUTYH,CDKN1A,ESR1,KIF11,MSN	28
Protein Degradation, Protein Synthesis	catabolism	catabolism of protein	6.71E-07	TP53,NPM1,CSNK2A1,MYH9,HSPA1A/HSPA1B,MDM2,APP,EP300,TRAF2,CAPNS1,CDK5,SUMO1,ARIH2,TCP1,UBE2I	15
Cellular Development, Cellular Growth and Proliferation	cell proliferation	cell proliferation of colorectal cancer cell lines	6.78E-07	TP53,TDG,PRPS2,CDKN1A,SFPQ,MDM2,STAT3,NCL,XRCC5,UBE2I,EP300	11
Cell Morphology	morphology	morphology of cells	6.80E-07	LIG1,SPTBN1,NPM1,CSNK2A1,MYH9,TERF2IP,EP300,CDK5,SUMO1,YBX1,TERF1,HMGA2,ACTN1,TP53,TFAP4,MDM2,STAT3,HMGA1,OGG1,APP,TERF2,TRAF2,KRT8,XRCC6,CDKN1A,SIRT1,FEN1,ESR1,XRCC5,KIF11,MSN,RPSA,LGALS1	33
Cell Death and Survival	cell death	cell death of sarcoma cell lines	7.03E-07	TP53,CSNK2A1,CAPNS1,PRPS1,SUMO1,CDKN1A,YBX1,MDM2,HMGA1,NCL	10
Hematological System Development and Function, Lymphoid Tissue Structure and Development, Tissue Morphology	quantity	quantity of lymphocytes	7.50E-07	TP53,LIG1,PABPC1,SPHK2,MPG,MDM2,STAT3,ANPEP,APP,EP300,AICDA,TRAF2,XRCC6,SIRT1,CDKN1A,ESR1,XRCC5,LGALS1	18
Cellular Development, Cellular Growth and Proliferation	proliferation	proliferation of pancreatic cancer cell lines	7.66E-07	TP53,NPM1,CDK5,CDKN1A,STAT3,HMGA1,APP,LGALS1	8
Hematological Disease	blood protein disorder	blood protein disorder	7.73E-07	TP53,NME1,HDAC1,STAT3,TCEB1,EP300,AICDA,SRPK2,PCNA,RAD9A,XRCC6,CDKN1A,FEN1	13
Cell Death and Survival	apoptosis	apoptosis of prostate cancer cell lines	7.90E-07	TP53,TRAF2,CDK5,RAD9A,HSPA1A/HSPA1B,SIRT1,SPHK2,STAT3,LGALS1	9
Cell Death and Survival	cell death	cell death of neuroblastoma cell lines	8.22E-07	TP53,HSPA1A/HSPA1B,HDAC1,CDKN1A,TCP1,TXN,STAT3,HMGA1,APP	9
Hematological Disease	abnormality	abnormality of hematopoietic system	8.45E-07	TP53,LIG1,XRCC6,CDKN1A,MDM2,XRCC5,UBE2I	7
Cancer, Organismal Injury and Abnormalities	tumorigenesis	tumorigenesis of benign tumor	8.45E-07	TP53,MUTYH,CDKN1A,STAT3,HMGA2,KIF11,OGG1	7
Cell Cycle	mitosis	arrest in mitosis of tumor cell lines	8.83E-07	TP53,CDKN1A,TCP1,RIC8A,TCEB1,KIF11	6
Developmental Disorder	hypoplasia	hypoplasia of thorax	8.90E-07	TP53,TCF21,TDG,CSNK2A1,XRCC6,MDM2,STAT3,ESR1,XRCC5	9
Cellular Compromise, DNA Replication, Recombination, and Repair	degradation	degradation of chromosomes	9.09E-07	TP53,YBX1,XRCC5,POLB	4
Hematological System Development and Function, Tissue Morphology	quantity	quantity of blood cells	9.37E-07	TP53,LIG1,PABPC1,NPM1,SPHK2,MPG,MDM2,STAT3,ANPEP,AICDA,EP300,APP,TRAF2,CAPNS1,XRCC6,SIRT1,YBX1,CDKN1A,FEN1,ESR1,XRCC5,LGALS1	22
Cancer, Hematological Disease, Immunological Disease, Organismal Injury and Abnormalities	development	development of lymphoma	9.39E-07	TP53,TRAF2,MDM2,HMGA1,HMGA2	5
Cancer, Hematological Disease, Immunological Disease, Organismal Injury and Abnormalities	Waldenstrom's macroglobulinemia	Waldenstrom's macroglobulinemia	9.62E-07	SRPK2,NME1,PCNA,RAD9A,XRCC6,FEN1,STAT3,TCEB1,EP300	9
Cell Death and Survival	apoptosis	apoptosis of lymphoid organ	9.79E-07	TP53,GZMA,TRAF2,CDKN1A,SPHK2,STAT3,HMGA1,LGALS1	8
Tissue Morphology	quantity	quantity of cells	9.91E-07	LIG1,NPM1,MYH9,SPHK2,MPG,ANPEP,EP300,AICDA,CDK5,SUMO1,YBX1,TP53,PABPC1,HDAC1,MDM2,STAT3,HMGA1,OGG1,TXNRD1,APP,TRAF2,KRT8,CAPNS1,XRCC6,CDKN1A,SIRT1,FEN1,ESR1,XRCC5,LGALS1	30
Cell Death and Survival	cell death	cell death of breast cancer cell lines	1.02E-06	TP53,CSNK2A1,NME1,SRPK1,HSPA1A/HSPA1B,SIRT1,CDKN1A,SPHK2,MPG,STAT3,ESR1,EP300	12
Cell Death and Survival	apoptosis	apoptosis of splenocytes	1.08E-06	TP53,CDKN1A,SPHK2,STAT3,HMGA1	5
Cell Death and Survival	survival	survival of sarcoma cell lines	1.15E-06	RNF4,SUMO1,SIRT1,CDKN1A,HNRNPUL1,HMGA2	6
Cancer, Hematological Disease, Immunological Disease, Organismal Injury and Abnormalities	tumorigenesis	tumorigenesis of lymphoma	1.15E-06	TP53,NPM1,XRCC6,CDKN1A,KIF11,XRCC5	6
Cancer, Organismal Injury and Abnormalities	tumorigenesis	tumorigenesis of malignant tumor	1.23E-06	TP53,NPM1,MUTYH,XRCC6,CDKN1A,STAT3,ESR1,KIF11,OGG1,XRCC5	10
Cancer, Neurological Disease, Organismal Injury and Abnormalities	central nervous system cancer	central nervous system cancer	1.32E-06	TP53,PABPC1,NPM1,NME1,MDM2,STAT3,POLB,EP300,RAD1,TERF2,CDK5,CDKN1A,TERF1,XRCC5,ACTN1	15
Cell Death and Survival	apoptosis	apoptosis of breast cancer cell lines	1.41E-06	TP53,CSNK2A1,NME1,SRPK1,SIRT1,CDKN1A,SPHK2,MPG,STAT3,ESR1,EP300	11
Hematological System Development and Function, Lymphoid Tissue Structure and Development, Tissue Morphology	quantity	quantity of T lymphocytes	1.47E-06	TP53,PABPC1,LIG1,MPG,STAT3,ANPEP,APP,EP300,TRAF2,XRCC6,CDKN1A,SIRT1,ESR1,XRCC5,LGALS1	15
Cell Death and Survival	cell viability	cell viability of carcinoma cell lines	1.49E-06	TP53,PRPF19,MDM2,STAT3,APEX1,KIF11,POLB,RPSA	8
Cell Cycle	G1/S phase transition	G1/S phase transition	1.52E-06	TP53,CSNK2A1,CAPNS1,CDKN1A,MDM2,STAT3,HMGA1,ESR1,EP300	9
Gene Expression	binding	binding of estrogen response element	1.52E-06	TP53,HMGB2,HMGA1,ESR1	4
Cell Death and Survival, Neurological Disease	apoptosis	apoptosis of cortical neurons	1.59E-06	TP53,CDK5,SIRT1,CDKN1A,APP	5
Cell Cycle	interphase	delay in initiation of interphase	1.59E-06	HDAC1,CDKN1A,MPG,FEN1,XRCC5	5
Cell Cycle	interphase	interphase of fibroblast cell lines	1.65E-06	TP53,CSNK2A1,TRAF2,HDAC1,SIRT1,CDKN1A,ESR1	7
Cancer, Organismal Injury and Abnormalities	benign neoplasia	benign neoplasia	1.72E-06	TP53,LIG1,SPTBN1,MYH9,SRPK1,HMGB2,MDM2,HMGA1,STAT3,PRDX6,OGG1,EP300,PCNA,MUTYH,CDKN1A,ARIH2,ESR1,HMGA2,KIF11,UBE2I,MSN,LGALS1	22
Cardiovascular System Development and Function, Organismal Development	angiogenesis	angiogenesis	1.76E-06	TP53,MYH9,SRPK1,SPHK2,HMGB2,MDM2,STAT3,ANPEP,APP,SRPK2,TDG,CAPNS1,THRAP3,SIRT1,CDKN1A,NCL,ESR1,RPSA,LGALS1	19
Cell Death and Survival	cell death	cell death of melanoma cell lines	1.90E-06	TP53,NME1,PCNA,HUS1,HDAC1,CDKN1A,YBX1,FEN1,STAT3,XRCC1	10
Cell Cycle	G2 phase	arrest in G2 phase of lung cancer cell lines	1.91E-06	TP53,SRPK2,TRAF2,MDM2	4
DNA Replication, Recombination, and Repair	non-homologous end joining	non-homologous end joining	1.91E-06	TP53,TERF2,SUMO1,UBE2I	4
Cell Cycle	G1 phase	G1 phase	2.02E-06	TP53,SRPK2,CSNK2A1,CAPNS1,SIRT1,CDKN1A,MDM2,STAT3,HMGA1,ESR1,EP300,LGALS1	12
Cancer, Organismal Injury and Abnormalities	B-cell neoplasm	B-cell neoplasm	2.17E-06	TP53,NPM1,CDKN1A,MDM2,FEN1,STAT3,HMGA1,KIF11,XRCC5,POLB,AICDA,EP300	12
Developmental Disorder, Endocrine System Disorders	acinar to ductal metaplasia	acinar to ductal metaplasia	2.20E-06	STAT3,AICDA,LGALS1	3
Cell Cycle	G1/S phase transition	arrest in G1/S phase transition of colorectal cancer cell lines	2.20E-06	TP53,CDKN1A,EP300	3
Cell Cycle	cell cycle progression	delay in cell cycle progression of lymphoblastoid cell lines	2.20E-06	LIG1,PCNA,CDKN1A	3
Organ Development	function	function of thymus gland	2.20E-06	TP53,CDKN1A,ESR1	3
Digestive System Development and Function	morphology	morphology of digestive system	2.21E-06	TP53,LIG1,SPTBN1,CSNK2A1,MPG,HMGA1,STAT3,APP,KRT8,YBX1,CDKN1A,SIRT1,FEN1,ESR1,APEX1,XRCC5,RPSA	17
Cellular Development, Cellular Growth and Proliferation	cell proliferation	cell proliferation of sarcoma cell lines	2.31E-06	TP53,CSNK2A1,CDKN1A,MDM2,HMGA1,NCL,ESR1,HMGA2	8
Cellular Development, Cellular Growth and Proliferation	proliferation	proliferation of blood cells	2.35E-06	TP53,HNRNPL,MYH9,HSPA1A/HSPA1B,SPHK2,MDM2,HMGA1,STAT3,ANPEP,EP300,SET,TRAF2,CDKN1A,SIRT1,TXN,ESR1,XRCC5,LGALS1	18
Cell Cycle, Connective Tissue Development and Function	cell cycle progression	arrest in cell cycle progression of fibroblasts	2.38E-06	TP53,NPM1,XRCC6,CDKN1A	4
Cell Cycle, Cellular Development, Connective Tissue Development and Function	senescence	senescence of fibroblasts	2.55E-06	TP53,TERF2,NPM1,SIRT1,CDKN1A	5
Hereditary Disorder, Neurological Disease, Organismal Injury and Abnormalities, Psychological Disorders, Skeletal and Muscular Disorders	Huntington's disease	Huntington's Disease	2.77E-06	TP53,NPM1,NME1,HNRNPU,HSPA1A/HSPA1B,HMGB2,HOXC9,PRDX6,PCNA,BASP1,CDK5,XRCC6,ARIH2,TXN,RPSA	15
Cell Cycle	G2 phase	arrest in G2 phase of carcinoma cell lines	2.93E-06	TP53,SRPK2,MDM2,KIF11	4
Cell Death and Survival	cell survival	cell survival of lung cancer cell lines	2.93E-06	TP53,STAT3,KIF11,POLB	4
Cell Death and Survival	killing	killing of tumor cell lines	3.14E-06	TP53,TRAF2,CDKN1A,MDM2,HNRNPK,EP300	6
Cancer, Organismal Injury and Abnormalities	transformation	transformation of fibroblasts	3.14E-06	TP53,NPM1,HSPA1A/HSPA1B,CDKN1A,MDM2,STAT3	6
Embryonic Development, Tissue Morphology	quantity	quantity of embryonic tissue	3.17E-06	TP53,KRT8,CAPNS1,CDKN1A,FEN1,TXNRD1,APP	7
Cellular Development, Cellular Growth and Proliferation	cell proliferation	cell proliferation of melanoma cell lines	3.35E-06	TP53,SET,NME1,KRT8,SFPQ,STAT3,LGALS1,RPSA	8
Developmental Disorder, Organismal Injury and Abnormalities	hypoplasia	hypoplasia of lymphatic system	3.35E-06	TP53,TRAF2,XRCC6,MDM2,STAT3,ESR1,XRCC5,RPSA	8
Cell Death and Survival	necrosis	necrosis of epithelial tissue	3.40E-06	TP53,SPTBN1,NPM1,TRAF2,KRT8,SPHK2,CDKN1A,MDM2,STAT3,TXN,NCL,ESR1,PRDX6,APP	14
Cellular Growth and Proliferation	colony formation	colony formation	3.46E-06	TP53,NPM1,CSNK2A1,NME1,KRT8,RAD9A,HSPA1A/HSPA1B,CDKN1A,MDM2,FEN1,HMGA1,STAT3,ESR1,HMGA2	14
Gene Expression	repression	repression of RNA	3.51E-06	TP53,HDAC1,SIRT1,HMGB2,TFAP4,STAT3,ESR1	7
Cell Cycle	G1 phase	G1 phase of breast cancer cell lines	3.53E-06	TP53,CDKN1A,MDM2,ESR1,LGALS1	5
Tissue Development	accumulation	accumulation of tumor cell lines	3.53E-06	TP53,CDKN1A,MPG,CCDC124,TXNRD1	5
Cellular Development	differentiation	differentiation of neuroblastoma cell lines	3.53E-06	NPM1,NME1,STAT3,ESR1,APP	5
Cell Death and Survival, Embryonic Development	cell viability	cell viability of embryonic stem cells	3.57E-06	TP53,RAD9A,HMGA1,XRCC5	4
Cell Death and Survival	cell death	cell death of leukemia cell lines	3.62E-06	TP53,NPM1,GZMK,CDK5,HSPA1A/HSPA1B,HDAC1,CDKN1A,STAT3,ESR1,LGALS1,MSN	11
Neurological Disease	neurological signs	neurological signs	3.64E-06	TP53,NPM1,NME1,HNRNPU,HSPA1A/HSPA1B,HMGB2,HOXC9,PRDX6,APP,PCNA,BASP1,CDK5,XRCC6,ARIH2,TXN,RPSA	16
Cell Cycle, Reproductive System Development and Function	S phase	S phase of breast cell lines	3.83E-06	NAE1,CDKN1A,EP300	3
Cancer, Organismal Injury and Abnormalities, Respiratory Disease	non small cell lung adenocarcinoma	non small cell lung adenocarcinoma	3.98E-06	TP53,LIG1,PABPC1,SPTBN1,NPM1,NME1,MYH9,TERF2IP,HMGA1,STAT3,OGG1,EP300,TDG,PCNA,TRAF2,MUTYH,CDKN1A,WDR77,TERF1,HMGA2,ACTN1,KIF11,MSN	23
Cellular Growth and Proliferation, Connective Tissue Development and Function, Tissue Development	proliferation	proliferation of connective tissue cells	3.98E-06	TP53,LIG1,NPM1,SPHK2,MDM2,STAT3,EP300,CAPNS1,YBX1,CDKN1A,SIRT1,FEN1,ESR1,LGALS1	14
Embryonic Development, Organismal Development	development	development of body axis	4.19E-06	TP53,TCF21,SPTBN1,NPM1,CSNK2A1,HDAC1,SPHK2,MDM2,STAT3,HOXC9,XRCC1,APP,POLB,TDG,CDK5,SUMO1,SIRT1,CDKN1A,YBX1,XRCC5,RPSA	21
Hematological Disease, Immunological Disease	B-cell lymphoproliferative disorder	B-cell lymphoproliferative disorder	5.13E-06	TP53,SIRT1,CDKN1A,MDM2,FEN1,STAT3,HMGA1,KIF11,XRCC5,POLB,AICDA,EP300	12
Embryonic Development, Organismal Development	development	development of head	5.15E-06	TP53,TCF21,SPTBN1,NPM1,CSNK2A1,HDAC1,SPHK2,MDM2,STAT3,POLB,XRCC1,APP,TDG,CDK5,SUMO1,SIRT1,YBX1,CDKN1A,XRCC5,RPSA	20
Cell Cycle	G1/S phase transition	G1/S phase transition of breast cancer cell lines	5.15E-06	TP53,CDKN1A,MDM2,ESR1	4
Cellular Response to Therapeutics	sensitivity	sensitivity of tumor cell lines	5.15E-06	TP53,CDKN1A,MPG,POLB	4
Cellular Assembly and Organization	shortening	shortening of telomeres	5.15E-06	TERF2,HNRNPU,TERF1,HMGA2	4
Cell Morphology, Cellular Assembly and Organization	morphology	morphology of mitochondria	5.19E-06	TP53,MYH9,KRT8,HMGA1,OGG1,EP300,APP	7
Cell Cycle	G1 checkpoint	G1 checkpoint of cells	6.10E-06	TP53,RAD9A,YBX1	3
Cellular Compromise, DNA Replication, Recombination, and Repair	fragmentation	fragmentation of chromosomes	6.10E-06	TP53,YBX1,POLB	3
Cell Morphology, Cellular Assembly and Organization	size	size of granules	6.10E-06	TP53,KRT8,MDM2	3
Cancer, Organismal Injury and Abnormalities	tumorigenesis	tumorigenesis of sarcoma	6.11E-06	TP53,CDKN1A,KIF11,OGG1	4
Cellular Growth and Proliferation	proliferation	arrest in proliferation of cells	6.17E-06	TP53,TERF2,SIRT1,CDKN1A,MDM2,TXN,STAT3,ESR1	8
Organismal Development	size	size of animal	6.17E-06	TP53,CAPNS1,XRCC6,SIRT1,CDKN1A,YBX1,MDM2,POLB	8
Cellular Development, Embryonic Development	differentiation	differentiation of embryonic stem cell lines	6.38E-06	TP53,SIRT1,STAT3,HMGA1,APP	5
Cell Death and Survival	cell death	cell death of bone cancer cell lines	6.40E-06	TP53,CAPNS1,PRPS1,SUMO1,CDKN1A,MDM2,HMGA1,NCL	8
Cellular Growth and Proliferation	colony formation	colony formation of cells	6.44E-06	TP53,NPM1,CSNK2A1,KRT8,RAD9A,HSPA1A/HSPA1B,CDKN1A,MDM2,FEN1,STAT3,HMGA1,ESR1,HMGA2	13
Cell Cycle	interphase	interphase of breast cancer cell lines	6.48E-06	TP53,CDKN1A,SPHK2,MDM2,ESR1,LGALS1	6
Cancer, Hematological Disease, Organismal Injury and Abnormalities	hematologic cancer	hematologic cancer	6.50E-06	SPTBN1,NPM1,NME1,TCEB1,POLB,EP300,AICDA,XRCC1,TDG,SRPK2,PRPS1,CDK5,THRAP3,HUS1,APEX1,HMGA2,TP53,PABPC1,GZMK,RPL3,HDAC1,MDM2,STAT3,HMGA1,OGG1,TXNRD1,TRAF2,PCNA,RAD9A,MUTYH,XRCC6,SIRT1,CDKN1A,FEN1,ESR1,XRCC5,KIF11,UBE2I,RPSA,LGALS1	40
Cell Cycle	mitosis	mitosis of tumor cell lines	6.56E-06	TP53,NAE1,CDKN1A,TCP1,RIC8A,TCEB1,KIF11	7
Cellular Assembly and Organization, Cellular Function and Maintenance	depolarization	depolarization of mitochondrial membrane	7.20E-06	TP53,HSPA1A/HSPA1B,CDKN1A,APP	4
Neurological Disease, Psychological Disorders	disorder of basal ganglia	disorder of basal ganglia	7.97E-06	TP53,NPM1,NME1,HNRNPU,RPL3,HSPA1A/HSPA1B,HMGB2,HOXC9,PRDX6,APP,PCNA,BASP1,CDK5,XRCC6,ARIH2,TXN,RPSA	17
Cell Death and Survival	apoptosis	apoptosis of lymphatic system cells	8.07E-06	TP53,GZMA,TRAF2,CDKN1A,SPHK2,MDM2,STAT3,HMGA1,XRCC5,EP300,LGALS1	11
Cellular Growth and Proliferation	colony formation	colony formation of tumor cell lines	8.08E-06	TP53,CSNK2A1,KRT8,HSPA1A/HSPA1B,CDKN1A,MDM2,STAT3,HMGA1,ESR1,HMGA2	10
Cell Cycle	G1/S phase transition	G1/S phase transition of tumor cell lines	8.25E-06	TP53,CDKN1A,MDM2,HMGA1,ESR1,EP300	6
Digestive System Development and Function, Hepatic System Development and Function, Organ Morphology, Organismal Development	abnormal morphology	abnormal morphology of liver	8.26E-06	TP53,LIG1,SPTBN1,KRT8,SIRT1,CDKN1A,YBX1,ESR1,APEX1	9
Cellular Development, Cellular Growth and Proliferation, Hematological System Development and Function	proliferation	proliferation of mononuclear leukocytes	8.42E-06	TP53,HNRNPL,HSPA1A/HSPA1B,SPHK2,MDM2,HMGA1,STAT3,ANPEP,EP300,TRAF2,CDKN1A,SIRT1,TXN,ESR1,XRCC5,LGALS1	16
Cellular Development, Cellular Growth and Proliferation, Connective Tissue Development and Function, Tissue Development	cell proliferation	cell proliferation of fibroblasts	8.49E-06	TP53,LIG1,NPM1,CDKN1A,YBX1,MDM2,FEN1,STAT3,ESR1,EP300	10
Cancer, Hematological Disease, Immunological Disease, Organismal Injury and Abnormalities	plasma cell dyscrasia	plasma cell dyscrasia	8.80E-06	TP53,SRPK2,NME1,PCNA,RAD9A,XRCC6,HDAC1,FEN1,STAT3,TCEB1,EP300	11
Cancer, Neurological Disease, Organismal Injury and Abnormalities	central nervous system tumor	central nervous system tumor	8.91E-06	TP53,SPTBN1,PABPC1,HNRNPL,NPM1,NME1,HDAC1,MDM2,STAT3,EP300,AICDA,POLB,RAD1,TERF2,CDK5,CDKN1A,ESR1,TERF1,XRCC5,ACTN1	20
Cell Cycle, Connective Tissue Development and Function	G0/G1 phase transition	arrest in G0/G1 phase transition of fibroblast cell lines	9.12E-06	TP53,CDKN1A,ESR1	3
Cell Cycle	S phase	delay in initiation of S phase	9.12E-06	MPG,FEN1,XRCC5	3
Cancer	focus formation	focus formation of tumor cell lines	9.12E-06	TP53,STAT3,HMGA1	3
Cell Death and Survival	apoptosis	apoptosis of central nervous system cells	9.27E-06	TP53,NPM1,CDK5,SIRT1,CDKN1A,APP	6
Cellular Development, Cellular Growth and Proliferation, Respiratory System Development and Function	proliferation	proliferation of lung cell lines	9.91E-06	TP53,SIRT1,MDM2,TXN,HMGA1	5
Cell Death and Survival	apoptosis	apoptosis of colorectal cancer cell lines	1.07E-05	TP53,PRPS1,SRPK1,SIRT1,CDKN1A,SPHK2,SFPQ,XRCC5,EP300	9
Cell Death and Survival	apoptosis	apoptosis of sarcoma cell lines	1.08E-05	TP53,CSNK2A1,CAPNS1,PRPS1,CDKN1A,YBX1,MDM2,NCL	8
Cancer	hyperplasia	hyperplasia of tissue	1.15E-05	TP53,SET,HDAC1,SIRT1,CDKN1A,STAT3,WDR77,ESR1	8
Cellular Growth and Proliferation	outgrowth	outgrowth of cells	1.16E-05	TP53,NPM1,MYH9,BASP1,CDK5,STAT3,ESR1,APEX1,APP	9
Cancer, Hematological Disease, Immunological Disease, Organismal Injury and Abnormalities	B-cell non-Hodgkin's disease	B-cell non-Hodgkin's disease	1.21E-05	TP53,CDKN1A,MDM2,FEN1,STAT3,HMGA1,KIF11,XRCC5,POLB,AICDA,EP300	11
Cancer, Organismal Injury and Abnormalities, Renal and Urological Disease	renal cancer	renal cancer	1.21E-05	TP53,SPTBN1,PABPC1,NME1,XPOT,MDM2,STAT3,ANPEP,TCEB1,HNRNPK,OGG1,EP300,RPL14,SRPK2,PCNA,BASP1,KRT8,HNRNPH1,THRAP3,CDKN1A,ESR1,KIF11	22
Embryonic Development, Organ Development, Organismal Development	development	development of lymphatic system	1.22E-05	TP53,TCF21,HNRNPL,HDAC1,TFAP4,HMGA1,STAT3,POLB,EP300,TRAF2,XRCC6,CDKN1A,SIRT1,ESR1,XRCC5,MSN	16
Cell Death and Survival	cell survival	cell survival of tumor cell lines	1.27E-05	TP53,CDKN1A,STAT3,KIF11,POLB	5
Cell Cycle	cell cycle progression	arrest in cell cycle progression	1.28E-05	TP53,NPM1,RNF4,XRCC6,SIRT1,CDKN1A,TCP1,MDM2,ESR1,EP300	10
Cell Cycle	G2/M phase	G2/M phase of lung cancer cell lines	1.30E-05	TP53,SRPK2,TRAF2	3
Cell Death and Survival	cell viability	cell viability of sarcoma cell lines	1.30E-05	TP53,PRPF19,SUMO1,HMGA2	4
Cell Cycle	polyploidization	polyploidization	1.30E-05	TP53,CDKN1A,KIF11,XRCC5	4
Developmental Disorder	dysmorphogenesis	dysmorphogenesis	1.37E-05	MYH9,HUS1,STAT3,ESR1,TXNRD1,XRCC1	6
Cell Cycle	interphase	arrest in interphase of fibroblast cell lines	1.37E-05	TP53,TRAF2,SIRT1,CDKN1A,ESR1	5
Cellular Movement, Immune Cell Trafficking	migration	leukocyte migration	1.41E-05	HNRNPL,NPM1,MYH9,HSPA1A/HSPA1B,HDAC1,SPHK2,STAT3,OGG1,APP,TERF2,TRAF2,YBX1,CDKN1A,SIRT1,TXN,ESR1,LGALS1	17
Organismal Development	abnormal morphology	abnormal morphology of body cavity	1.45E-05	TP53,LIG1,TCF21,SPTBN1,CSNK2A1,MYH9,MPG,MDM2,HMGA1,POLB,EP300,TDG,KRT8,XRCC6,SIRT1,YBX1,CDKN1A,FEN1,ESR1,APEX1,XRCC5,RPSA	22
Cellular Development, Hematological System Development and Function, Hematopoiesis, Humoral Immune Response	differentiation	differentiation of B lymphocytes	1.55E-05	TRAF2,XRCC6,STAT3,HMGA1,ESR1,XRCC5,EP300,LGALS1	8
Cell Death and Survival, Neurological Disease	cell death	cell death of cortical neurons	1.60E-05	TP53,CAPNS1,CDK5,SIRT1,CDKN1A,APP	6
Cell Cycle	G2/M phase	arrest in G2/M phase of tumor cell lines	1.72E-05	TP53,SRPK2,TRAF2,SPHK2,XRCC1	5
Cell Death and Survival, Embryonic Development	cell death	cell death of embryonic tissue	1.72E-05	TP53,TCF21,PRPF19,TERF1,UBE2I	5
Digestive System Development and Function	abnormal morphology	abnormal morphology of digestive system	1.72E-05	TP53,SPTBN1,LIG1,KRT8,YBX1,CDKN1A,SIRT1,MPG,FEN1,HMGA1,ESR1,APEX1,XRCC5,RPSA	14
Energy Production, Molecular Transport, Nucleic Acid Metabolism, Small Molecule Biochemistry	concentration	concentration of ATP	1.78E-05	TP53,KRT8,SIRT1,OGG1,EP300,APP	6
Lymphoid Tissue Structure and Development, Tissue Morphology	morphology	morphology of lymphoid tissue	1.78E-05	TP53,LIG1,HNRNPL,TCF21,NPM1,TRAF2,KRT8,XRCC6,CDKN1A,MDM2,STAT3,HMGA1,ESR1	13
Tissue Development	accumulation	accumulation of cervical cancer cell lines	1.78E-05	MPG,CCDC124,TXNRD1	3
Cell Cycle	G2 phase	arrest in G2 phase of brain cancer cell lines	1.78E-05	TP53,TRAF2,CDKN1A	3
Cancer, Organismal Injury and Abnormalities	tumorigenesis	tumorigenesis of adenocarcinoma	1.85E-05	TP53,MUTYH,STAT3,ESR1,KIF11	5
Developmental Disorder, Neurological Disease	neural tube defect	neural tube defect	1.86E-05	TP53,CSNK2A1,SIRT1,SPHK2,YBX1,MDM2,EP300	7
Developmental Disorder, Immunological Disease, Organismal Injury and Abnormalities	hypoplasia	hypoplasia of thymus gland	1.87E-05	TP53,XRCC6,MDM2,STAT3,ESR1,XRCC5	6
Gene Expression	binding	binding of DNA fragment	1.92E-05	TP53,PCNA,TXNRD1,POLB	4
Cellular Movement	migration	migration of breast cancer cell lines	1.97E-05	TP53,NME1,MYH9,KRT8,SPHK2,MDM2,STAT3,ESR1,UBE2I	9
Cancer, Hematological Disease, Immunological Disease, Organismal Injury and Abnormalities	non-Hodgkin's disease	non-Hodgkin's disease	1.99E-05	TP53,HDAC1,MDM2,HMGA1,STAT3,POLB,EP300,AICDA,PRPS1,XRCC6,CDKN1A,FEN1,XRCC5,KIF11	14
Cellular Growth and Proliferation, Lymphoid Tissue Structure and Development	proliferation	proliferation of lymphatic system cells	2.04E-05	TP53,HNRNPL,NPM1,HSPA1A/HSPA1B,SPHK2,MDM2,HMGA1,STAT3,APP,EP300,TRAF2,SIRT1,CDKN1A,ESR1,XRCC5,LGALS1	16
Cell Cycle	G1 phase	arrest in G1 phase of lung cancer cell lines	2.17E-05	TP53,CDKN1A,MDM2,EP300	4
Cancer, Organismal Injury and Abnormalities	development	development of benign tumor	2.17E-05	TP53,HMGA1,HMGA2,LGALS1	4
Cellular Compromise	dysfunction	dysfunction of mitochondria	2.17E-05	TP53,KRT8,OGG1,APP	4
Cancer, Organismal Injury and Abnormalities, Skeletal and Muscular Disorders	leiomyosarcoma	leiomyosarcoma	2.17E-05	TP53,CDKN1A,HMGA1,ESR1	4
Cancer, Organismal Injury and Abnormalities, Respiratory Disease	pulmonary metastasis	pulmonary metastasis	2.17E-05	TP53,KRT8,MDM2,STAT3,ANPEP,LGALS1	6
Cell Cycle	cell cycle progression	abnormal cell cycle	2.30E-05	TP53,HDAC1,CDKN1A,MDM2,UBC	5
Cell Cycle	G2/M phase transition	arrest in G2/M phase transition of bladder cancer cell lines	2.33E-05	TP53,CDKN1A	2
Organ Morphology, Tissue Development	involution	delay in initiation of involution of epithelial tissue	2.33E-05	TP53,STAT3	2
Cancer	focus formation	focus formation of leukemia cell lines	2.33E-05	STAT3,HMGA1	2
DNA Replication, Recombination, and Repair	formation	formation of DNA fragment	2.33E-05	TP53,PCNA	2
Cellular Assembly and Organization, DNA Replication, Recombination, and Repair	formation	formation of telomeric loops	2.33E-05	TP53,TERF2	2
Cell Death and Survival	killing	killing of neurons	2.33E-05	TP53,APP	2
Cancer, Cell Death and Survival, Organismal Injury and Abnormalities, Tumor Morphology	apoptosis	apoptosis of cancer cells	2.33E-05	TP53,SIRT1,CDKN1A,TFAP4,TXN,ANPEP,LGALS1	7
Cell Death and Survival	apoptosis	apoptosis of neuroepithelial cells	2.36E-05	TP53,NPM1,SPHK2	3
Cellular Compromise	depletion	depletion of hematopoietic progenitor cells	2.36E-05	TP53,SET,TRAF2	3
Cellular Development, Cellular Growth and Proliferation, Hematological System Development and Function, Hematopoiesis, Tissue Development	development	development of blood cells	2.40E-05	TP53,HNRNPL,MYH9,HDAC1,TFAP4,HMGA1,STAT3,POLB,EP300,XRCC6,CDKN1A,SIRT1,XRCC5,ACTN1,MSN	15
Cancer, Organismal Injury and Abnormalities	adenocarcinoma	primary adenocarcinoma	2.44E-05	TP53,CDK5,HMGA1,ESR1	4
Cellular Development, Cellular Growth and Proliferation	proliferation	proliferation of prostate cancer cell lines	2.44E-05	TP53,CDK5,RAD9A,CDKN1A,YBX1,SUMO2,FEN1,STAT3,HMGA2,EP300	10
Cell Cycle	ploidy	ploidy	2.51E-05	TP53,NME1,SIRT1,CDKN1A,KIF11,XRCC5,EP300	7
Organismal Development	abnormal morphology	abnormal morphology of abdomen	2.53E-05	TP53,LIG1,TCF21,SPTBN1,MYH9,MPG,HMGA1,HOXC9,KRT8,XRCC6,CDKN1A,SIRT1,YBX1,FEN1,ESR1,APEX1,XRCC5,RPSA	18
Developmental Disorder, Immunological Disease, Organismal Injury and Abnormalities	hypoplasia	hypoplasia of lymphoid organ	2.60E-05	TP53,XRCC6,MDM2,STAT3,ESR1,XRCC5,RPSA	7
Cancer, Organismal Injury and Abnormalities, Renal and Urological Disease	urinary tract cancer	urinary tract cancer	2.77E-05	TP53,PABPC1,TCF21,SPTBN1,NME1,HSPA1A/HSPA1B,XPOT,HMGB2,MDM2,STAT3,ANPEP,TCEB1,HNRNPK,OGG1,EP300,RPL14,SRPK2,PCNA,BASP1,KRT8,HNRNPH1,THRAP3,CDKN1A,ESR1,KIF11	25
Cancer, Organismal Injury and Abnormalities, Reproductive System Disease	breast or ovarian cancer	breast or ovarian cancer	2.80E-05	LIG1,SPTBN1,NME1,MYH9,SRPK1,SPHK2,MPG,SFPQ,XPOT,ANPEP,TCEB1,POLB,EP300,XRCC1,TDG,SRPK2,HNRNPUL1,TCP1,NCL,RPS3,TERF1,HMGA2,TP53,PABPC1,RPL4,HDAC1,MDM2,STAT3,HMGA1,TXNRD1,PCNA,KRT8,SIRT1,CDKN1A,ASCL2,ESR1,XRCC5,KIF11,LGALS1	39
Cell Death and Survival	cell death	cell death of immune cells	2.80E-05	TP53,GZMA,NPM1,MDM2,STAT3,ANPEP,PRDX6,APP,EP300,TRAF2,CDKN1A,ESR1,XRCC5,LGALS1	14
Cancer, Organismal Injury and Abnormalities, Respiratory Disease	incidence	incidence of lung tumor	2.82E-05	TP53,SPTBN1,MUTYH,CDKN1A,OGG1	5
Cellular Movement	cell movement	cell movement of carcinoma cell lines	2.83E-05	TP53,NME1,CAPNS1,CDK5,STAT3,ANPEP,HMGA2,LGALS1	8
Cell Death and Survival	apoptosis	apoptosis of neuroblastoma cell lines	2.89E-05	TP53,HSPA1A/HSPA1B,CDKN1A,TXN,STAT3,APP	6
Developmental Disorder	midline defect	midline defect	2.93E-05	TP53,CSNK2A1,SUMO1,SIRT1,CDKN1A,SPHK2,YBX1,MDM2,EP300	9
Cell Cycle	interphase	interphase of brain cancer cell lines	3.05E-05	TP53,TRAF2,CDKN1A,STAT3	4
Cell Cycle	cell cycle progression	re-entry into cell cycle progression	3.05E-05	TP53,CDKN1A,TCP1,APP	4
Cancer, Organismal Injury and Abnormalities, Reproductive System Disease	teratoma	teratoma	3.05E-05	TP53,HDAC1,SIRT1,KIF11	4
Cell Cycle	G2/M phase	G2/M phase of colorectal cancer cell lines	3.06E-05	TP53,NPM1,RAD9A	3
Cell Morphology, Cellular Function and Maintenance	autophagy	autophagy of bone cancer cell lines	3.06E-05	TP53,CAPNS1,EP300	3
Cell Morphology, Cellular Function and Maintenance	autophagy	autophagy of sarcoma cell lines	3.06E-05	TP53,CAPNS1,EP300	3
DNA Replication, Recombination, and Repair	dealkylation	dealkylation of DNA	3.06E-05	TP53,MPG,STAT3	3
Cancer, Endocrine System Disorders, Organismal Injury and Abnormalities	development	development of neuroendocrine tumor	3.06E-05	TP53,HMGA1,HMGA2	3
Cellular Assembly and Organization, RNA Post-Transcriptional Modification	formation	formation of spliceosomes	3.06E-05	SRPK2,PRPF19,SNRPD1	3
Cell Cycle	mitosis	mitosis of colorectal cancer cell lines	3.06E-05	TP53,NAE1,CDKN1A	3
Cellular Assembly and Organization, Cellular Development, Cellular Growth and Proliferation, Nervous System Development and Function, Tissue Development	growth	growth of neurites	3.07E-05	TP53,MYH9,BASP1,CDK5,SIRT1,STAT3,ESR1,APEX1,APP	9
Developmental Disorder	growth failure	Growth Failure	3.12E-05	TP53,LIG1,STAT3,HOXC9,EP300,POLB,HUS1,YBX1,CDKN1A,SIRT1,SUMO2,APEX1,XRCC5,RPSA	14
Cell Morphology, Cellular Assembly and Organization, Cellular Development, Cellular Growth and Proliferation, Nervous System Development and Function, Tissue Development	outgrowth	outgrowth of neurites	3.17E-05	TP53,MYH9,BASP1,CDK5,STAT3,ESR1,APEX1,APP	8
Cellular Development, Cellular Growth and Proliferation, Hematological System Development and Function, Hematopoiesis	proliferation	proliferation of hematopoietic progenitor cells	3.17E-05	TP53,HNRNPL,SET,MYH9,CDKN1A,MDM2,STAT3,XRCC5	8
Cancer	transformation	transformation of fibroblast cell lines	3.17E-05	TP53,ANP32A,NPM1,CDKN1A,MDM2,STAT3,ESR1,EP300	8
Cancer, Organismal Injury and Abnormalities	incidence	incidence of sarcoma	3.21E-05	TP53,SPTBN1,SIRT1,CDKN1A,XRCC5	5
Cancer, Organismal Injury and Abnormalities	urogenital cancer	urogenital cancer	3.21E-05	TCF21,HNRNPL,LIG1,NPM1,CSNK2A1,MYH9,HSPA1A/HSPA1B,SPHK2,RIC8A,TCEB1,XRCC1,SRPK2,THRAP3,TXN,HMGA2,TP53,GZMA,PABPC1,HNRNPF,HMGA1,MYO1C,STAT3,OGG1,TXNRD1,RAD1,PCNA,BASP1,SIRT1,ESR1,XRCC5,KIF11,SPTBN1,NME1,MPG,XPOT,HMGB2,ANPEP,HNRNPK,EP300,RPL14,YBX1,ARIH2,TERF1,ACTN1,HNRNPU,GZMK,HDAC1,MDM2,APP,KRT8,HNRNPH1,MUTYH,CDKN1A,FEN1,ASCL2,LGALS1,MSN	57
Lymphoid Tissue Structure and Development, Organ Morphology, Tissue Morphology	morphology	morphology of lymphoid organ	3.29E-05	TP53,LIG1,HNRNPL,TCF21,NPM1,KRT8,XRCC6,CDKN1A,MDM2,STAT3,HMGA1,ESR1	12
Protein Synthesis	synthesis	synthesis of protein	3.34E-05	TP53,PABPC1,NPM1,SUMO1,HSPA1A/HSPA1B,STAT3,RPS3,APEX1,HNRNPK,APP	10
Cardiovascular System Development and Function, Organismal Development	vasculogenesis	vasculogenesis	3.39E-05	TP53,SRPK1,MYH9,SPHK2,HMGB2,STAT3,ANPEP,APP,TDG,CAPNS1,THRAP3,CDKN1A,SIRT1,ESR1,LGALS1	15
Cell Cycle	G1/S phase transition	arrest in G1/S phase transition of tumor cell lines	3.40E-05	TP53,CDKN1A,MDM2,EP300	4
Cell Death and Survival	cell death	cell death of liver	3.45E-05	TP53,SPTBN1,KRT8,CDKN1A,STAT3,NCL,ESR1,APP	8
Connective Tissue Disorders, Inflammatory Disease, Inflammatory Response, Skeletal and Muscular Disorders	polyarthritis	polyarthritis	3.45E-05	TP53,GZMA,HSPA1A/HSPA1B,TXN,STAT3,LGALS1,RPSA	7
Cellular Development, Cellular Growth and Proliferation, Embryonic Development, Hematological System Development and Function, Hematopoiesis, Lymphoid Tissue Structure and Development, Organ Development, Organismal Development, Tissue Development	development	development of lymphocytes	3.75E-05	TP53,HNRNPL,HDAC1,TFAP4,HMGA1,STAT3,EP300,POLB,XRCC6,CDKN1A,SIRT1,XRCC5,MSN	13
Cancer, Organismal Injury and Abnormalities, Reproductive System Disease	mammary tumor	mammary tumor	3.76E-05	CSNK2A1,NME1,MYH9,SRPK1,XPOT,SFPQ,TCEB1,EP300,XRCC1,POLB,TDG,HNRNPUL1,TCP1,RPS3,NCL,HMGA2,TP53,PABPC1,RPL4,HDAC1,MDM2,STAT3,PCNA,KRT8,CDKN1A,SIRT1,FEN1,ESR1,KIF11,LGALS1	30
Cell Cycle	G2 phase	G2 phase of cervical cancer cell lines	3.77E-05	PRPF19,CDKN1A,TCP1,TERF1	4
Cellular Assembly and Organization, DNA Replication, Recombination, and Repair	formation	formation of nuclear foci	3.77E-05	TP53,TERF2,RAD9A,EP300	4
Developmental Disorder	gastrulation failure	gastrulation failure	3.77E-05	MYH9,STAT3,TXNRD1,XRCC1	4
Cancer, Organismal Injury and Abnormalities	hyperplasia	hyperplasia of epithelial tissue	3.78E-05	TP53,HDAC1,SIRT1,CDKN1A,WDR77,ESR1	6
Cell Signaling	I-kappaB kinase/NF-kappaB cascade	I-kappaB kinase/NF-kappaB cascade	3.82E-05	TRAF2,TERF2IP,HDAC1,SIRT1,ESR1,UBE2I,LGALS1	7
Cell Death and Survival	apoptosis	apoptosis of crypt cells	3.88E-05	TP53,MDM2,ESR1	3
Cellular Assembly and Organization	fusion	fusion of chromosomes	3.88E-05	TERF2,XRCC5,POLB	3
Cancer, Organismal Injury and Abnormalities, Reproductive System Disease	tumorigenesis	tumorigenesis of breast adenocarcinoma	3.88E-05	TP53,ESR1,KIF11	3
Cancer, Organismal Injury and Abnormalities, Respiratory Disease	tumorigenesis	tumorigenesis of non small cell lung adenocarcinoma	3.88E-05	TP53,STAT3,KIF11	3
Infectious Diseases	replication	replication of Influenza A virus	3.89E-05	TP53,PRPS1,SUMO1,SFPQ,SUMO2,MDM2,ANPEP,KIF11,RPSA	9
Nervous System Development and Function, Organ Morphology, Tissue Morphology	quantity	quantity of brain cells	3.95E-05	TP53,CDKN1A,MDM2,ESR1,XRCC5,APP	6
Cell Cycle	G1 phase	G1 phase of tumor cell lines	3.95E-05	TP53,SRPK2,CDKN1A,MDM2,HMGA1,ESR1,EP300,LGALS1	8
Infectious Diseases	infection	infection by RNA virus	3.96E-05	SPTBN1,HNRNPF,HNRNPU,RPL3,NUDT3,HDAC1,MDM2,TFAP4,TCEB1,HNRNPK,POLB,EP300,TERF2,HNRNPH1,YBX1,SUMO2,ESR1	17
Cancer, Organismal Injury and Abnormalities	head and neck cancer	head and neck cancer	4.04E-05	SPTBN1,HNRNPL,NPM1,NME1,HSPA1A/HSPA1B,SPHK2,HNRNPK,EP300,AICDA,SET,RPL14,TDG,HNRNPUL1,NCL,TERF1,HMGA2,TP53,PABPC1,TFAP4,STAT3,HMGA1,RAD1,TERF2,HNRNPH1,XRCC6,CDKN1A,SIRT1,UBC,ESR1,XRCC5,LGALS1,UBE2I	32
Cell Death and Survival	cell viability	cell viability of cervical cancer cell lines	4.06E-05	TDG,PRPF19,CDKN1A,MPG,HNRNPUL1,TCP1,OGG1,RPSA	8
Cancer	hyperplasia	hyperplasia of exocrine gland	4.13E-05	TP53,SET,SIRT1,WDR77,ESR1	5
Cellular Development, Cellular Growth and Proliferation, Embryonic Development, Organismal Development, Tissue Morphology	quantity	quantity of embryonic cells	4.13E-05	KRT8,FEN1,STAT3,TXNRD1,APP	5
Cancer, Hematological Disease, Immunological Disease, Organismal Injury and Abnormalities	neoplasia	neoplasia of leukocytes	4.17E-05	TP53,XRCC6,HDAC1,CDKN1A,MDM2,STAT3,KIF11,XRCC5,POLB,EP300	10
Cell Death and Survival, Skeletal and Muscular Disorders	apoptosis	apoptosis of muscle cells	4.22E-05	TP53,TERF2,SIRT1,CDKN1A,MDM2,STAT3,APP	7
Cellular Development, Cellular Growth and Proliferation	proliferation	proliferation of stem cells	4.22E-05	TP53,HDAC1,CDKN1A,HMGB2,TERF1,APP,LGALS1	7
Embryonic Development, Organismal Development, Tissue Morphology	abnormal morphology	abnormal morphology of vitelline vessel	4.31E-05	SPTBN1,NPM1,CAPNS1,HUS1,CDKN1A,EP300	6
Cancer, Cell Death and Survival, Organismal Injury and Abnormalities, Tumor Morphology	cell death	cell death of osteosarcoma cells	4.31E-05	PABPC1,RPL3,SNRPD1,RPS3,RPLP0,UBE2I	6
Cellular Assembly and Organization, DNA Replication, Recombination, and Repair	formation	formation of chromosome components	4.39E-05	TP53,TERF2,RNF4,SIRT1,HMGA2	5
Cell Death and Survival	cell death	cell death of hematopoietic cell lines	4.40E-05	TP53,GZMA,NPM1,CDKN1A,MDM2,STAT3,ESR1,LGALS1	8
Cell Death and Survival	cell viability	cell viability of lung cancer cell lines	4.49E-05	TP53,PRPF19,STAT3,KIF11,POLB,RPSA	6
Connective Tissue Disorders, Developmental Disorder, Neurological Disease, Organismal Injury and Abnormalities, Skeletal and Muscular Disorders	exencephaly	exencephaly	4.49E-05	TP53,SIRT1,SPHK2,YBX1,MDM2,EP300	6
Connective Tissue Disorders, Immunological Disease, Inflammatory Disease, Inflammatory Response, Skeletal and Muscular Disorders	juvenile rheumatoid arthritis	juvenile rheumatoid arthritis	4.49E-05	GZMA,HSPA1A/HSPA1B,TXN,POLB,LGALS1,RPSA	6
Cell Signaling, Post-Translational Modification, Protein Synthesis	assembly	assembly of protein-protein complex	4.51E-05	TP53,TRAF2,TWF2,SUMO1,TFAP4,MDM2,HMGA1	7
Cellular Development, Cellular Growth and Proliferation, Embryonic Development, Organismal Development	proliferation	proliferation of embryonic stem cells	4.61E-05	HDAC1,CDKN1A,TERF1,APP	4
Cellular Development, Cellular Growth and Proliferation	proliferation	proliferation of thyroid tumor cell lines	4.61E-05	TP53,CDK5,MDM2,STAT3	4
Gene Expression	binding	binding of protein binding site	4.65E-05	TP53,SUMO1,HSPA1A/HSPA1B,MDM2,STAT3,ESR1,APEX1,APP	8
Cancer, Organismal Injury and Abnormalities, Reproductive System Disease	germ cell tumor	germ cell tumor	4.66E-05	TP53,HDAC1,SIRT1,MDM2,KIF11	5
Cell Death and Survival	apoptosis	apoptosis of leukemia cell lines	4.66E-05	TP53,NPM1,CDK5,HSPA1A/HSPA1B,HDAC1,CDKN1A,STAT3,ESR1,LGALS1	9
Gene Expression	binding	binding of p53 consensus binding site	4.84E-05	TP53,MDM2,APEX1	3
Cellular Assembly and Organization	formation	formation of micronuclei	4.84E-05	TP53,SIRT1,CDKN1A	3
Cellular Compromise	permeability transition	permeability transition of mitochondria	4.84E-05	TP53,KRT8,APP	3
Cell Cycle, DNA Replication, Recombination, and Repair	DNA damage checkpoint	DNA damage checkpoint	5.08E-05	TP53,RAD9A,HUS1,RAD1	4
Cellular Assembly and Organization, DNA Replication, Recombination, and Repair	amplification	amplification of centrosome	5.08E-05	TP53,NPM1,YBX1,MDM2	4
Cell Death and Survival, Embryonic Development	apoptosis	apoptosis of embryonic tissue	5.08E-05	TCF21,PRPF19,TERF1,UBE2I	4
Cancer, Cell-To-Cell Signaling and Interaction, Inflammatory Response	cytotoxic reaction	cytotoxic reaction of tumor cell lines	5.08E-05	TP53,CDKN1A,MPG,XRCC1	4
DNA Replication, Recombination, and Repair	chromosomal aberration	chromosomal aberration	5.10E-05	TP53,LIG1,NAE1,POLB,AICDA,APP	6
Infectious Diseases	infection	infection by lentivirus	5.14E-05	SPTBN1,HNRNPF,HNRNPU,NUDT3,HDAC1,MDM2,TFAP4,TCEB1,POLB,EP300,TERF2,HNRNPH1,YBX1,SUMO2,ESR1	15
Hematological System Development and Function, Humoral Immune Response, Lymphoid Tissue Structure and Development, Tissue Morphology	quantity	quantity of B lymphocytes	5.26E-05	TP53,TRAF2,XRCC6,CDKN1A,SPHK2,MDM2,ESR1,AICDA,EP300,APP	10
Cancer, Organismal Injury and Abnormalities	tumorigenesis	tumorigenesis of epithelial neoplasm	5.29E-05	TP53,MUTYH,CDKN1A,STAT3,ESR1,KIF11,OGG1	7
Cell Cycle	S phase	S phase of tumor cell lines	5.31E-05	TP53,PRPF19,NAE1,CDKN1A,MPG,STAT3	6
Cell-mediated Immune Response, Cellular Development, Cellular Function and Maintenance, Cellular Growth and Proliferation, Embryonic Development, Hematological System Development and Function, Hematopoiesis, Lymphoid Tissue Structure and Development, Organ Development, Organismal Development, Tissue Development	development	T cell development	5.45E-05	TP53,HNRNPL,XRCC6,HDAC1,SIRT1,CDKN1A,TFAP4,STAT3,HMGA1,XRCC5,POLB,EP300	12
Cellular Movement	cell movement	cell movement of lung cancer cell lines	5.53E-05	TP53,CDK5,HDAC1,YBX1,STAT3,HMGA2	6
Cell Cycle, Cell-To-Cell Signaling and Interaction, Cellular Growth and Proliferation	contact growth inhibition	contact growth inhibition of tumor cell lines	5.55E-05	TP53,NME1,CDKN1A,STAT3,ESR1	5
Cell Cycle	G1 phase	arrest in G1 phase of colorectal cancer cell lines	5.58E-05	TP53,CDKN1A,EP300,LGALS1	4
Developmental Disorder, Gastrointestinal Disease, Hepatic System Disease, Organismal Injury and Abnormalities	hypoplasia	hypoplasia of liver	5.58E-05	LIG1,SPTBN1,YBX1,ARIH2	4
Cancer, Cardiovascular Disease, Organismal Injury and Abnormalities	hemangioma	hemangioma	5.78E-05	TP53,LIG1,MYH9,MUTYH,CDKN1A,MDM2,STAT3,ESR1,OGG1,MSN	10
Cell Death and Survival, Skeletal and Muscular Disorders	cell death	cell death of muscle cells	5.87E-05	TP53,TERF2,SIRT1,CDKN1A,MDM2,STAT3,APP,RPSA	8
Embryonic Development, Nervous System Development and Function, Organ Development, Organismal Development, Tissue Development	formation	formation of brain	5.88E-05	TP53,SPTBN1,TDG,NPM1,CSNK2A1,CDK5,HDAC1,SPHK2,YBX1,MDM2,XRCC1,APP	12
Post-Translational Modification, Protein Degradation	oxidation	oxidation of protein	5.93E-05	TXN,PRDX6,APP	3
Cell Cycle, Cellular Development, Connective Tissue Development and Function	premature senescence	premature senescence of fibroblasts	5.93E-05	TP53,NPM1,CDKN1A	3
Cell Morphology, Cellular Assembly and Organization	size	size of nucleus	5.93E-05	TP53,TERF2,TFAP4	3
Neurological Disease, Skeletal and Muscular Disorders	neuromuscular disease	neuromuscular disease	5.98E-05	TP53,NPM1,NME1,HNRNPU,RPL3,HSPA1A/HSPA1B,HMGB2,HOXC9,PRDX6,APP,PCNA,BASP1,CDK5,XRCC6,ARIH2,TXN,RPSA	17
Cell Death and Survival	apoptosis	apoptosis of fibroblast cell lines	6.07E-05	TP53,TRAF2,CAPNS1,SUMO1,CDKN1A,SPHK2,MDM2,ESR1,APP	9
Cancer, Organismal Injury and Abnormalities, Tissue Morphology, Tumor Morphology	volume	volume of tumor	6.11E-05	TP53,KRT8,CDKN1A,EP300	4
Cellular Development, Hematological System Development and Function, Hematopoiesis	differentiation	differentiation of antigen presenting cells	6.19E-05	TP53,SIRT1,CDKN1A,STAT3,HMGA1,ESR1,APP	7
Cellular Movement	migration	migration of carcinoma cell lines	6.19E-05	TP53,CAPNS1,CDK5,STAT3,ANPEP,HMGA2,LGALS1	7
Cell Death and Survival, Connective Tissue Development and Function	cell viability	cell viability of fibroblasts	6.21E-05	TP53,HDAC1,STAT3,APEX1,XRCC5	5
Cardiovascular Disease, Cell Death and Survival, Organismal Injury and Abnormalities, Skeletal and Muscular Disorders	cell death	cell death of cardiomyocytes	6.24E-05	TP53,TERF2,SIRT1,MDM2,STAT3,RPSA	6
Cancer, Organismal Injury and Abnormalities	development	development of malignant tumor	6.24E-05	TP53,TRAF2,MDM2,HMGA1,HMGA2,LGALS1	6
Cell Cycle	senescence	senescence of tumor cell lines	6.57E-05	TP53,HSPA1A/HSPA1B,SIRT1,CDKN1A,ESR1	5
Cell Morphology, Tissue Morphology	morphology	morphology of epithelial cells	6.66E-05	TP53,KRT8,CDKN1A,FEN1,STAT3,HMGA1,ESR1,APP	8
Organismal Injury and Abnormalities	bleeding	Bleeding	6.69E-05	TP53,TDG,CSNK2A1,MYH9,KRT8,CAPNS1,SPHK2,YBX1,ESR1,PRDX6,APP	11
Cellular Development, Cellular Growth and Proliferation	cell proliferation	cell proliferation of ovarian cancer cell lines	6.76E-05	HDAC1,CDKN1A,TCP1,STAT3,APP,LGALS1	6
Inflammatory Response	inflammation	inflammation of body cavity	6.83E-05	TP53,MYH9,HDAC1,MDM2,STAT3,PRDX6,POLB,EP300,TRAF2,KRT8,CDKN1A,SIRT1,YBX1,ARIH2,ESR1,HMGA2,LGALS1	17
Cell Death and Survival	cell death	cell death of skin	6.94E-05	TP53,CDKN1A,STAT3,ESR1,PRDX6	5
Cell Cycle	interphase	interphase of cervical cancer cell lines	6.94E-05	PRPF19,CDKN1A,MPG,TCP1,TERF1	5
Cell Morphology, Connective Tissue Development and Function	morphology	morphology of fibroblast cell lines	6.94E-05	TP53,LIG1,CSNK2A1,KRT8,STAT3	5
Cell Cycle	G2/M phase transition	arrest in G2/M phase transition of brain cancer cell lines	6.97E-05	TP53,CDKN1A	2
Cell Cycle, Nervous System Development and Function	cell cycle progression	cell cycle progression of cortical neurons	6.97E-05	CDK5,APP	2
Cell-To-Cell Signaling and Interaction	degradation	degradation of synapse	6.97E-05	STAT3,APP	2
Cancer, Hematological Disease, Immunological Disease, Organismal Injury and Abnormalities	formation	formation of pro-B-cell lymphoma	6.97E-05	TP53,XRCC5	2
Gene Expression	transcription	reinitiation of transcription of RNA	6.97E-05	ESR1,EP300	2
Cell Cycle	senescence	senescence of fibrosarcoma cell lines	6.97E-05	TP53,CDKN1A	2
Cell-mediated Immune Response, Cellular Development, Cellular Function and Maintenance, Cellular Growth and Proliferation, Embryonic Development, Hematological System Development and Function, Hematopoiesis, Lymphoid Tissue Structure and Development, Organ Development, Organismal Development, Tissue Development	transition	transition of double-positive thymocyte	6.97E-05	HNRNPL,HDAC1	2
Cell Death and Survival	cell death	cell death of brain	7.00E-05	TP53,CAPNS1,CDK5,SIRT1,CDKN1A,TCP1,APP	7
Cell Death and Survival	cell death	cell death of central nervous system cells	7.00E-05	TP53,NPM1,CAPNS1,CDK5,SIRT1,CDKN1A,APP	7
Cancer, Organismal Injury and Abnormalities	incidence	incidence of carcinoma	7.30E-05	TP53,SPTBN1,MUTYH,SIRT1,CDKN1A,OGG1	6
Cellular Growth and Proliferation, Tissue Development	generation	generation of cells	7.50E-05	HNRNPL,NME1,MYH9,HMGB2,ANPEP,AICDA,EP300,POLB,THRAP3,CDK5,ACTN1,TP53,HDAC1,TFAP4,STAT3,HMGA1,APP,CAPNS1,KRT8,BASP1,XRCC6,CDKN1A,SIRT1,ESR1,XRCC5,LGALS1,MSN	27
Cell Death and Survival	apoptosis	apoptosis of melanoma cell lines	7.59E-05	TP53,NME1,HDAC1,CDKN1A,YBX1,STAT3	6
Cell Morphology, Cellular Function and Maintenance	transmembrane potential	transmembrane potential of mitochondria	7.66E-05	TP53,GZMA,GZMK,CDKN1A,EP300,APP,LGALS1	7
Connective Tissue Disorders, Immunological Disease, Inflammatory Disease, Inflammatory Response, Skeletal and Muscular Disorders	polyarticular juvenile rheumatoid arthritis	polyarticular juvenile rheumatoid arthritis	7.72E-05	GZMA,HSPA1A/HSPA1B,TXN,LGALS1,RPSA	5
Cancer, Hematological Disease, Immunological Disease, Organismal Injury and Abnormalities	lymphoproliferative malignancy	lymphoproliferative malignancy	7.77E-05	SPTBN1,NPM1,POLB,EP300,AICDA,XRCC1,TDG,PRPS1,CDK5,THRAP3,HUS1,APEX1,HMGA2,TP53,PABPC1,GZMK,RPL3,HDAC1,MDM2,STAT3,HMGA1,OGG1,TXNRD1,TRAF2,PCNA,MUTYH,XRCC6,CDKN1A,SIRT1,FEN1,ESR1,XRCC5,KIF11,UBE2I,LGALS1,RPSA	36
Cell Death and Survival	apoptosis	apoptosis of intestinal cells	7.94E-05	TP53,KRT8,MDM2,ESR1	4
Cancer, Hematological Disease, Organismal Injury and Abnormalities	lymphoid cancer	lymphoid cancer	8.20E-05	SPTBN1,NPM1,POLB,EP300,AICDA,XRCC1,TDG,PRPS1,CDK5,THRAP3,HUS1,APEX1,HMGA2,TP53,PABPC1,GZMK,RPL3,HDAC1,MDM2,STAT3,HMGA1,OGG1,TXNRD1,TRAF2,PCNA,MUTYH,XRCC6,CDKN1A,SIRT1,FEN1,ESR1,XRCC5,KIF11,UBE2I,LGALS1,RPSA	36
Inflammatory Response	inflammation	inflammation of organ	8.29E-05	TP53,MYH9,HDAC1,MDM2,STAT3,PRDX6,POLB,APP,EP300,TRAF2,KRT8,XRCC6,YBX1,CDKN1A,SIRT1,ARIH2,ESR1,HMGA2,UBE2I,MSN,LGALS1	21
Cancer, Organismal Injury and Abnormalities	sarcoma	sarcoma	8.43E-05	TP53,SPTBN1,CSNK2A1,MYH9,SRPK1,MDM2,HMGA1,ANPEP,OGG1,TXNRD1,XRCC1,RPL14,PCNA,KRT8,MUTYH,CDKN1A,SIRT1,ESR1,HMGA2,XRCC5,KIF11	21
Cancer, Organismal Injury and Abnormalities	tumorigenesis	tumorigenesis of carcinoma	8.50E-05	TP53,MUTYH,STAT3,ESR1,KIF11,OGG1	6
Cell Death and Survival, Embryonic Development	apoptosis	apoptosis of embryonic cells	8.58E-05	TP53,CAPNS1,PRPF19,RAD9A,HMGA1	5
Inflammatory Response	cytotoxic reaction	cytotoxic reaction of cells	8.58E-05	TP53,CDKN1A,MPG,XRCC1,APP	5
Cell Death and Survival	cell survival	cell survival of carcinoma cell lines	8.59E-05	STAT3,KIF11,POLB	3
Nervous System Development and Function, Organ Morphology, Tissue Morphology	quantity	quantity of granule cells	8.59E-05	MDM2,XRCC5,APP	3
Embryonic Development, Organismal Development	development	development of body trunk	8.63E-05	TP53,LIG1,TCF21,SPTBN1,NME1,MDM2,STAT3,HOXC9,POLB,APP,EP300,TDG,KRT8,CAPNS1,XRCC6,SIRT1,CDKN1A,FEN1,UBC,ESR1	20
Cell Death and Survival	apoptosis	apoptosis of liver	8.82E-05	TP53,SPTBN1,KRT8,CDKN1A,NCL,APP	6
Cancer, Organismal Injury and Abnormalities, Reproductive System Disease	breast cancer	stage 3 breast cancer	9.03E-05	NME1,PCNA,KRT8,SIRT1,ESR1	5
Cell Death and Survival	cell death	cell death of gonadal cell lines	9.36E-05	TP53,CDKN1A,APEX1,XRCC1	4
Cell Cycle, Cell-To-Cell Signaling and Interaction, Cellular Growth and Proliferation	contact growth inhibition	contact growth inhibition	9.84E-05	TP53,NME1,CDKN1A,STAT3,ESR1,UBE2I	6
Cancer, Endocrine System Disorders, Organismal Injury and Abnormalities	benign neoplasm of endocrine gland	benign neoplasm of endocrine gland	9.94E-05	TP53,HMGB2,HMGA1,ESR1,HMGA2,PRDX6,UBE2I	7
Cancer, Organismal Injury and Abnormalities	pelvic cancer	pelvic cancer	1.00E-04	TCF21,HNRNPL,LIG1,NPM1,CSNK2A1,MYH9,SPHK2,HSPA1A/HSPA1B,RIC8A,XRCC1,SRPK2,THRAP3,TXN,HMGA2,TP53,GZMA,PABPC1,HNRNPF,HMGA1,MYO1C,STAT3,TXNRD1,RAD1,PCNA,SIRT1,ESR1,XRCC5,KIF11,SPTBN1,NME1,MPG,XPOT,HMGB2,ANPEP,EP300,RPL14,YBX1,ARIH2,TERF1,ACTN1,HNRNPU,GZMK,HDAC1,MDM2,APP,KRT8,HNRNPH1,MUTYH,CDKN1A,FEN1,ASCL2,LGALS1,MSN	53
Cell Cycle	G2/M phase transition	arrest in G2/M phase transition	1.01E-04	TP53,CDKN1A,MDM2,LGALS1	4
DNA Replication, Recombination, and Repair	breakage	breakage of DNA	1.01E-04	TP53,LIG1,POLB,AICDA	4
Cancer, Hematological Disease, Immunological Disease, Organismal Injury and Abnormalities	non-M3 acute myeloid leukemia	non-M3 acute myeloid leukemia	1.01E-04	TP53,NPM1,TXNRD1,POLB	4
Infectious Diseases	replication	replication of Hepatitis C virus	1.01E-04	SRPK2,SRPK1,YBX1,ESR1	4
Cell Death and Survival, Hematological System Development and Function	cell viability	cell viability of macrophages	1.02E-04	TP53,PRDX6,APP	3
RNA Post-Transcriptional Modification	cleavage	cleavage of RNA	1.02E-04	NPM1,APEX1,UBE2I	3
Cell-To-Cell Signaling and Interaction	hyperactivation	hyperactivation of cells	1.02E-04	SIRT1,SPHK2,LGALS1	3
Digestive System Development and Function	development	development of digestive system	1.05E-04	LIG1,SPTBN1,TCF21,KRT8,SUMO1,HDAC1,FEN1,UBC,POLB,EP300	10
Cancer, Neurological Disease, Organismal Injury and Abnormalities	brain cancer	brain cancer	1.05E-04	TP53,TERF2,NME1,TERF1,XRCC5,RAD1,EP300	7
Developmental Disorder	metaplasia	metaplasia	1.10E-04	TP53,STAT3,AICDA,LGALS1	4
Cellular Development, Embryonic Development, Organismal Development	differentiation	differentiation of embryonic stem cells	1.10E-04	TP53,SIRT1,CDKN1A,MDM2,STAT3	5
Cancer, Organismal Injury and Abnormalities, Reproductive System Disease	breast cancer	breast cancer	1.10E-04	NME1,MYH9,SRPK1,XPOT,SFPQ,TCEB1,EP300,XRCC1,POLB,TDG,HNRNPUL1,TCP1,RPS3,NCL,HMGA2,TP53,PABPC1,RPL4,HDAC1,MDM2,STAT3,PCNA,KRT8,CDKN1A,SIRT1,ESR1,KIF11,LGALS1	28
Tissue Development	development	development of epithelial tissue	1.13E-04	TP53,NME1,KRT8,THRAP3,SIRT1,CDKN1A,HMGB2,ESR1,ANPEP,APP,LGALS1	11
Cell Death and Survival	apoptosis	apoptosis of hematopoietic progenitor cells	1.14E-04	TP53,GZMA,TRAF2,CDKN1A,MDM2,XRCC5,LGALS1	7
Cellular Development, Cellular Growth and Proliferation, Hematological System Development and Function, Lymphoid Tissue Structure and Development	proliferation	proliferation of lymphocytes	1.15E-04	TP53,HNRNPL,SPHK2,HSPA1A/HSPA1B,MDM2,HMGA1,STAT3,EP300,TRAF2,CDKN1A,SIRT1,ESR1,XRCC5,LGALS1	14
Cell Death and Survival, Embryonic Development	apoptosis	apoptosis of embryoblast	1.19E-04	PRPF19,TERF1,UBE2I	3
Cell Death and Survival	apoptosis	apoptosis of rhabdomyosarcoma cell lines	1.19E-04	TP53,CSNK2A1,CDKN1A	3
Cell Death and Survival	apoptosis	apoptosis of synovial fibroblasts	1.19E-04	TP53,SUMO1,STAT3	3
Cancer, Cellular Development, Organismal Injury and Abnormalities	immortalization	immortalization of fibroblasts	1.19E-04	TP53,HDAC1,CDKN1A	3
Infectious Diseases	infection	infection by HIV-1	1.20E-04	TERF2,SPTBN1,HNRNPF,HNRNPU,HNRNPH1,NUDT3,YBX1,HDAC1,SUMO2,TFAP4,TCEB1,POLB,EP300	13
Cell Death and Survival	cell death	cell death of leukocyte cell lines	1.21E-04	TP53,GZMA,NPM1,CDKN1A,STAT3,ESR1,LGALS1	7
Tissue Development	accumulation	accumulation of cells	1.26E-04	TP53,TRAF2,CDKN1A,MPG,FEN1,CCDC124,STAT3,TXNRD1,AICDA	9
Cell Cycle	G2/M phase transition	G2/M phase transition	1.27E-04	TP53,HDAC1,CDKN1A,MDM2,LGALS1	5
Cell Death and Survival, DNA Replication, Recombination, and Repair	condensation	condensation of chromatin	1.37E-04	TP53,SRPK1,CDKN1A,APP	4
Cancer, Organismal Injury and Abnormalities	development	development of adenoma	1.38E-04	HMGA1,HMGA2,LGALS1	3
Connective Tissue Disorders, Inflammatory Response, Tissue Development	inflammation	inflammation of adipose tissue	1.38E-04	SIRT1,STAT3,HMGA2	3
DNA Replication, Recombination, and Repair	mutation	mutation of DNA	1.38E-04	TP53,MPG,OGG1	3
Cell Death and Survival	apoptosis	apoptosis of lymphocytes	1.39E-04	TP53,GZMA,TRAF2,CDKN1A,MDM2,STAT3,XRCC5,EP300,LGALS1	9
Cellular Development, Cellular Growth and Proliferation	growth	arrest in growth of bladder cancer cell lines	1.39E-04	TP53,CDKN1A	2
Cell Death and Survival	cell viability	cell viability of thyroid tumor cell lines	1.39E-04	TP53,MDM2	2
Cellular Growth and Proliferation	clonogenicity	clonogenicity of lung cancer cell lines	1.39E-04	TP53,STAT3	2
Cell Death and Survival, Cellular Function and Maintenance, Embryonic Development	colony survival	colony survival of embryonic stem cells	1.39E-04	TP53,XRCC5	2
DNA Replication, Recombination, and Repair, Gene Expression	dephosphorylation	dephosphorylation of DNA fragment	1.39E-04	POLB,XRCC1	2
Cellular Compromise	depletion	depletion of pre-B lymphocytes	1.39E-04	SET,TRAF2	2
Cellular Development	differentiation	differentiation of eye cell lines	1.39E-04	SUMO1,SUMO2	2
Cell Morphology, Cellular Function and Maintenance, DNA Replication, Recombination, and Repair	double-stranded DNA break repair	double-stranded DNA break repair of prostate cancer cell lines	1.39E-04	XRCC6,XRCC5	2
Cell Cycle	S phase	entry into S phase of brain cancer cell lines	1.39E-04	TP53,STAT3	2
Cancer, Cellular Development, Gastrointestinal Disease, Organismal Injury and Abnormalities	epithelial-mesenchymal transition	epithelial-mesenchymal transition of digestive organ tumor	1.39E-04	STAT3,HMGA2	2
Cellular Development, Cellular Growth and Proliferation	formation	formation of colorectal cancer cell lines	1.39E-04	TP53,CDKN1A	2
Cellular Assembly and Organization, DNA Replication, Recombination, and Repair	formation	formation of telomeres	1.39E-04	TP53,TERF2	2
Cell Death and Survival	killing	killing of bone cancer cell lines	1.39E-04	TP53,MDM2	2
Cell Death and Survival	killing	killing of sarcoma cell lines	1.39E-04	TP53,MDM2	2
Cancer, Endocrine System Disorders, Organismal Injury and Abnormalities	metastasis	metastasis of thyroid gland tumor	1.39E-04	TP53,SIRT1	2
Cell Cycle	cell cycle progression	re-entry into cell cycle progression of tumor cell lines	1.39E-04	TP53,TCP1	2
DNA Replication, Recombination, and Repair	repair	repair of genomic DNA	1.39E-04	CDKN1A,HMGA1	2
Cancer, Organismal Injury and Abnormalities	tumorigenesis	tumorigenesis of plasmacytoma	1.39E-04	NPM1,KIF11	2
Cellular Assembly and Organization, Cellular Function and Maintenance	organization	organization of cytoskeleton	1.42E-04	TP53,LIG1,NME1,MYH9,HMGB2,STAT3,ANPEP,TXNRD1,APP,BASP1,CAPNS1,TWF2,CDK5,YBX1,RPS3,ESR1,TERF1,KIF11,ACTN1,MSN	20
Cancer, Gastrointestinal Disease, Organismal Injury and Abnormalities	incidence	incidence of digestive organ tumor	1.46E-04	TP53,SPTBN1,CDKN1A,FEN1,XRCC5	5
Cancer, Organismal Injury and Abnormalities, Reproductive System Disease	genital tract cancer	genital tract cancer	1.51E-04	TCF21,HNRNPL,LIG1,NPM1,CSNK2A1,MYH9,SPHK2,RIC8A,XRCC1,SRPK2,THRAP3,TXN,HMGA2,GZMA,PABPC1,TP53,HNRNPF,HMGA1,MYO1C,STAT3,TXNRD1,RAD1,PCNA,SIRT1,ESR1,XRCC5,KIF11,SPTBN1,NME1,MPG,ANPEP,EP300,RPL14,YBX1,ARIH2,TERF1,ACTN1,HNRNPU,GZMK,HDAC1,MDM2,APP,KRT8,HNRNPH1,MUTYH,CDKN1A,FEN1,ASCL2,LGALS1,MSN	50
Organismal Injury and Abnormalities, Tissue Morphology	volume	volume of lesion	1.53E-04	TP53,KRT8,CDKN1A,EP300,APP	5
Cancer, Organismal Injury and Abnormalities	metastatic solid tumor	metastatic solid tumor	1.53E-04	TP53,TCF21,KRT8,HMGB2,MDM2,STAT3,MYO1C,ESR1,ANPEP,POLB,XRCC1,LGALS1	12
Cell Death and Survival	apoptosis	apoptosis of bone cancer cell lines	1.54E-04	TP53,CAPNS1,PRPS1,CDKN1A,MDM2,NCL	6
Cell Cycle	cell cycle progression	arrest in cell cycle progression of tumor cell lines	1.54E-04	TP53,NPM1,RNF4,CDKN1A,TCP1,ESR1	6
Cell Death and Survival	cell death	cell death of lymphoma cell lines	1.58E-04	TP53,CDKN1A,STAT3,NCL,RPLP0,LGALS1,MSN	7
Cellular Development, Cellular Growth and Proliferation	proliferation	arrest in proliferation of carcinoma cell lines	1.60E-04	TP53,CDKN1A,STAT3	3
Cellular Development, Cellular Growth and Proliferation, Connective Tissue Development and Function, Tissue Development	proliferation	arrest in proliferation of fibroblasts	1.60E-04	TP53,CDKN1A,MDM2	3
Cellular Development, Hematological System Development and Function	transition	transition of lymphocytes	1.60E-04	TP53,HNRNPL,HDAC1	3
Cancer, Endocrine System Disorders, Gastrointestinal Disease, Organismal Injury and Abnormalities	pancreatic ductal adenocarcinoma	pancreatic ductal adenocarcinoma	1.60E-04	TP53,CDK5,CDKN1A,STAT3,AICDA	5
Cancer, Hematological Disease, Organismal Injury and Abnormalities	hematologic cancer	hematologic cancer of cells	1.61E-04	TP53,XRCC6,HDAC1,CDKN1A,MDM2,STAT3,XRCC5,POLB,EP300	9
Cancer, Organismal Injury and Abnormalities, Reproductive System Disease	invasive breast cancer	invasive breast cancer	1.62E-04	TP53,PCNA,MYH9,HDAC1,SIRT1,CDKN1A,ESR1	7
Hematological Disease, Immunological Disease	T-cell lymphoproliferative disorder	T-cell lymphoproliferative disorder	1.64E-04	TP53,XRCC6,HDAC1,CDKN1A,MDM2,STAT3,XRCC5,POLB,EP300	9
Cellular Growth and Proliferation	cytostasis	cytostasis of tumor cell lines	1.65E-04	TP53,NME1,TRAF2,CDKN1A,STAT3,ESR1	6
Cellular Movement, Hematological System Development and Function, Immune Cell Trafficking	cell movement	cell movement of leukocytes	1.67E-04	HNRNPL,NPM1,MYH9,SPHK2,STAT3,APP,TERF2,TRAF2,SIRT1,CDKN1A,YBX1,TXN,ESR1,LGALS1	14
Cancer, Organismal Injury and Abnormalities, Reproductive System Disease	tumorigenesis	tumorigenesis of genital organ	1.67E-04	TCF21,HNRNPL,LIG1,NPM1,CSNK2A1,MYH9,SPHK2,RIC8A,XRCC1,SRPK2,THRAP3,TXN,HMGA2,GZMA,PABPC1,TP53,HNRNPF,HMGA1,MYO1C,STAT3,TXNRD1,OGG1,RAD1,PCNA,SIRT1,ESR1,XRCC5,KIF11,SPTBN1,NME1,MPG,ANPEP,EP300,RPL14,YBX1,ARIH2,TERF1,ACTN1,HNRNPU,GZMK,HDAC1,MDM2,APP,KRT8,HNRNPH1,MUTYH,CDKN1A,FEN1,ASCL2,LGALS1,MSN	51
Cancer, Organismal Injury and Abnormalities, Reproductive System Disease	genital tumor	genital tumor	1.69E-04	TCF21,HNRNPL,LIG1,NPM1,CSNK2A1,MYH9,SPHK2,RIC8A,XRCC1,SRPK2,THRAP3,TXN,HMGA2,GZMA,PABPC1,TP53,HNRNPF,HMGA1,MYO1C,STAT3,TXNRD1,OGG1,RAD1,PCNA,SIRT1,ESR1,XRCC5,KIF11,SPTBN1,NME1,MPG,ANPEP,EP300,RPL14,YBX1,ARIH2,TERF1,ACTN1,HNRNPU,GZMK,HDAC1,MDM2,APP,KRT8,HNRNPH1,MUTYH,CDKN1A,FEN1,ASCL2,LGALS1,MSN	51

## Sheet: sheet C
GO terms ID	Annotations	# of annotated genes in the input list	# of annotated genes in the reference list	Total # of genes in the reference list	Hypergeometric Distribution (Fisher's exact test)	Corrected Hypergeometric Dist. (Fisher's exact test)	Genes
GO:0006284	base-excision repair	13	34	34208	5.11763e-25	4.04293e-22	HMGA2,MUTYH,OGG1,TP53,LIG1,XRCC1,PCNA,MPG,FEN1,HMGA1,TDG,APEX1,POLB
GO:0006281	DNA repair	21	285	34208	1.45827e-23	5.76015e-21	RAD9A,XRCC6,SIRT1,NPM1,MUTYH,OGG1,UBC,LIG1,HUS1,XRCC1,RAD1,PCNA,SUMO1,MPG,FEN1,PRPF19,XRCC5,TDG,SFPQ,APEX1,POLB
GO:0010467	gene expression	17	408	34208	4.60111e-15	1.21163e-12	RPL3,HNRNPK,HNRNPF,RPL14,PABPC1,RPSA,ESR1,HNRNPL,TCEB1,HNRNPU,SNRPD1,RPLP0,YBX1,HNRNPUL1,HNRNPH1,RPS3,RPL4
GO:0044419	interspecies interaction between organisms	15	328	34208	5.47169e-14	1.08066e-11	ANPEP,SIRT1,HNRNPK,NPM1,UBE2I,MDM2,TP53,KRT8,HDAC1,TCEB1,EP300,SRPK1,RPLP0,HMGA1,STAT3
GO:0045892	negative regulation of transcription, DNA-dependent	16	401	34208	6.09402e-14	9.62855e-12	XRCC6,SIRT1,HMGA2,UBE2I,MDM2,HMGB2,SET,TP53,HDAC1,CDK5,SUMO1,XRCC5,BASP1,YBX1,HMGA1,TFAP4
GO:0016070	RNA metabolic process	13	257	34208	8.13243e-13	1.07077e-10	RPL3,RPL14,PABPC1,RPSA,SET,WDR77,UBC,SNRPD1,ANP32A,RPLP0,RPS3,HSPA1A,RPL4
GO:0008380	RNA splicing	13	267	34208	1.31949e-12	1.48914e-10	HNRNPK,HNRNPF,SRPK2,PABPC1,HNRNPL,HNRNPU,SNRPD1,PRPF19,SRPK1,YBX1,SFPQ,HNRNPUL1,HNRNPH1
GO:0000723	telomere maintenance	8	50	34208	2.10935e-12	2.08298e-10	XRCC6,TERF2IP,LIG1,TERF2,PCNA,TERF1,FEN1,XRCC5
GO:0071479	cellular response to ionizing radiation	6	19	34208	1.49857e-11	1.31541e-09	RAD9A,SIRT1,CDKN1A,TP53,HUS1,RAD1
GO:0016071	mRNA metabolic process	11	223	34208	6.70552e-11	5.29736e-09	RPL3,RPL14,PABPC1,RPSA,SET,UBC,ANP32A,RPLP0,RPS3,HSPA1A,RPL4
GO:0033158	regulation of protein import into nucleus, translocation	4	4	34208	7.15728e-11	5.14023e-09	SIRT1,CDKN1A,OGG1,TXN
GO:0000398	nuclear mRNA splicing, via spliceosome	10	167	34208	7.68268e-11	5.05777e-09	HNRNPK,HNRNPF,PABPC1,HNRNPL,HNRNPU,SNRPD1,PRPF19,YBX1,HNRNPUL1,HNRNPH1
GO:0006974	response to DNA damage stimulus	9	129	34208	1.81183e-10	1.10104e-08	RAD9A,XRCC6,SIRT1,CDKN1A,TP53,HUS1,RAD1,RPS3,POLB
GO:0000122	negative regulation of transcription from RNA polymerase II promoter	13	416	34208	3.27392e-10	1.84743e-08	SIRT1,HMGA2,UBE2I,MDM2,ASCL2,TXN,TP53,TCF21,HDAC1,PCNA,EP300,YBX1,STAT3
GO:0042981	regulation of apoptotic process	10	205	34208	5.7325e-10	3.01912e-08	SIRT1,TP53,ESR1,LGALS1,UBC,CDK5,NAE1,ACTN1,NME1,TRAF2
GO:0006260	DNA replication	9	152	34208	7.8398e-10	3.8709e-08	RAD9A,SIRT1,SET,LIG1,HUS1,RAD1,PCNA,FEN1,NAE1
GO:0045944	positive regulation of transcription from RNA polymerase II promoter	14	578	34208	1.76413e-09	8.19801e-08	XRCC6,SIRT1,HMGA2,HNRNPK,RNF4,HMGB2,APP,TP53,TCF21,ESR1,HDAC1,EP300,STAT3,THRAP3
GO:0016032	viral reproduction	11	329	34208	4.05712e-09	1.78062e-07	XRCC6,RPL3,RPL14,RPSA,UBC,TCEB1,RPLP0,XRCC5,HMGA1,RPS3,RPL4
GO:0006285	base-excision repair, AP site formation	4	8	34208	4.96479e-09	2.06431e-07	MUTYH,OGG1,MPG,TDG
GO:0006355	regulation of transcription, DNA-dependent	21	1609	34208	8.07813e-09	3.19086e-07	HMGA2,RNF4,ASCL2,TERF2IP,OGG1,TXN,TP53,CSNK2A1,TCF21,ESR1,TERF2,HDAC1,TERF1,ANP32A,EP300,YBX1,HMGA1,SFPQ,STAT3,HNRNPUL1,APEX1
GO:0045007	depurination	3	3	34208	2.49811e-08	9.39765e-07	MUTYH,OGG1,MPG
GO:0007049	cell cycle	11	435	34208	7.06183e-08	2.53584e-06	HMGA2,UBE2I,CDKN1A,KIF11,TP53,CSNK2A1,TERF2,CDK5,TERF1,EP300,NAE1
GO:2000774	positive regulation of cellular senescence	3	4	34208	9.97097e-08	3.42481e-06	SIRT1,HMGA2,HMGA1
GO:0000075	cell cycle checkpoint	7	131	34208	1.31048e-07	4.31365e-06	RAD9A,CDKN1A,MDM2,TP53,UBC,HUS1,RAD1
GO:0019083	viral transcription	6	82	34208	1.66462e-07	5.26021e-06	RPL3,RPL14,RPSA,RPLP0,RPS3,RPL4
GO:0006415	translational termination	6	87	34208	2.37223e-07	7.20793e-06	RPL3,RPL14,RPSA,RPLP0,RPS3,RPL4
GO:0043388	positive regulation of DNA binding	4	19	34208	2.68128e-07	7.84524e-06	HMGB2,TXN,EP300,NME1
GO:0019058	viral infectious cycle	6	91	34208	3.10164e-07	8.75105e-06	RPL3,RPL14,RPSA,RPLP0,RPS3,RPL4
GO:0006396	RNA processing	6	92	34208	3.31015e-07	9.01731e-06	HNRNPK,HNRNPF,HNRNPL,HNRNPU,HNRNPUL1,HNRNPH1
GO:0006414	translational elongation	6	93	34208	3.53003e-07	9.29575e-06	RPL3,RPL14,RPSA,RPLP0,RPS3,RPL4
GO:0043392	negative regulation of DNA binding	4	25	34208	8.63254e-07	2.1999e-05	HMGA2,GZMA,SUMO1,TFAP4
GO:0006302	double-strand break repair	5	59	34208	8.95595e-07	2.211e-05	XRCC6,TP53,LIG1,FEN1,XRCC5
GO:0006913	nucleocytoplasmic transport	4	26	34208	1.0179e-06	2.43679e-05	NPM1,SET,CDK5,ANP32A
GO:0045893	positive regulation of transcription, DNA-dependent	10	468	34208	1.32119e-06	3.06982e-05	XRCC6,HMGA2,RNF4,HMGB2,TP53,HDAC1,HMGA1,STAT3,TFAP4,THRAP3
GO:0033151	V(D)J recombination	3	8	34208	1.38398e-06	3.03707e-05	XRCC6,HMGB2,LIG1
GO:0019047	provirus integration	3	8	34208	1.38398e-06	3.03707e-05	XRCC6,XRCC5,HMGA1
GO:0043066	negative regulation of apoptotic process	8	272	34208	1.5383e-06	3.28448e-05	SIRT1,HMGA2,CDKN1A,MDM2,TP53,HDAC1,XRCC5,TFAP4
GO:0031018	endocrine pancreas development	6	121	34208	1.66525e-06	3.46197e-05	RPL3,RPL14,RPSA,RPLP0,RPS3,RPL4
GO:0044267	cellular protein metabolic process	8	284	34208	2.12016e-06	4.29468e-05	RPL3,RPL14,PABPC1,RPSA,TCP1,RPLP0,RPS3,RPL4
GO:0060766	negative regulation of androgen receptor signaling pathway	3	10	34208	2.95295e-06	5.83207e-05	SIRT1,TCF21,HDAC1
GO:0042493	response to drug	8	301	34208	3.2582e-06	6.278e-05	CDKN1A,TP53,LGALS1,XRCC1,TERF1,EP300,STAT3,NME1
GO:0007004	telomere maintenance via telomerase	3	11	34208	4.05158e-06	7.62084e-05	TERF2IP,TERF2,TERF1
GO:0019059	initiation of viral infection	3	12	34208	5.39052e-06	9.67843e-05	XRCC6,XRCC5,HMGA1
GO:0043922	negative regulation by host of viral transcription	3	12	34208	5.39052e-06	9.67843e-05	HMGA2,HDAC1,TFAP4
GO:0006412	translation	7	241	34208	7.73618e-06	0.000135813	RPL3,RPL14,PABPC1,RPSA,RPLP0,RPS3,RPL4
GO:0008285	negative regulation of cell proliferation	8	341	34208	8.11594e-06	0.000139382	NPM1,CDKN1A,TP53,WDR77,HMGA1,TFAP4,NME1,HSPA1A
GO:0090402	oncogene-induced senescence	2	2	34208	8.63135e-06	0.000136375	HMGA2,HMGA1
GO:0001309	age-dependent telomere shortening	2	2	34208	8.63135e-06	0.000136375	TERF2,TERF1
GO:0032214	negative regulation of telomere maintenance via semi-conservative replication	2	2	34208	8.63135e-06	0.000136375	TERF2,TERF1
GO:0032071	regulation of endodeoxyribonuclease activity	2	2	34208	8.63135e-06	0.000136375	SIRT1,NPM1
GO:0016925	protein sumoylation	3	14	34208	8.88061e-06	0.000137562	UBE2I,SUMO2,SUMO1
GO:0043065	positive regulation of apoptotic process	6	178	34208	1.5353e-05	0.000233248	RAD9A,SIRT1,HMGA2,GZMA,TP53,TFAP4
GO:0001701	in utero embryonic development	6	179	34208	1.58478e-05	0.000236222	ASCL2,TP53,MYH9,TERF2,RIC8A,YBX1
GO:0006298	mismatch repair	3	17	34208	1.64836e-05	0.000241149	MUTYH,PCNA,TDG
GO:0015949	nucleobase-containing small molecule interconversion	3	18	34208	1.97379e-05	0.000283508	TXNRD1,TXN,NME1
GO:0006461	protein complex assembly	5	111	34208	2.03074e-05	0.00028648	MDM2,TP53,HMGA1,TFAP4,TRAF2
GO:0000084	S phase of mitotic cell cycle	5	112	34208	2.12069e-05	0.00029392	CDKN1A,UBC,LIG1,PCNA,FEN1
GO:0000245	spliceosome assembly	3	19	34208	2.33884e-05	0.000318567	SRPK2,SNRPD1,PRPF19
GO:0051097	negative regulation of helicase activity	2	3	34208	2.58441e-05	0.000334702	SIRT1,TP53
GO:0035986	senescence-associated heterochromatin focus assembly	2	3	34208	2.58441e-05	0.000334702	HMGA2,HMGA1
GO:0010834	telomere maintenance via telomere shortening	2	3	34208	2.58441e-05	0.000334702	TERF2,TERF1
GO:0006297	nucleotide-excision repair, DNA gap filling	3	20	34208	2.74568e-05	0.000349853	LIG1,PCNA,POLB
GO:0006916	anti-apoptosis	6	200	34208	2.96003e-05	0.000371178	NPM1,UBC,HDAC1,SPHK2,HSPA1A,POLB
GO:0042771	DNA damage response, signal transduction by p53 class mediator resulting in induction of apoptosis	3	21	34208	3.19643e-05	0.000388489	SIRT1,TP53,EP300
GO:0032201	telomere maintenance via semi-conservative replication	3	21	34208	3.19643e-05	0.000388489	LIG1,PCNA,FEN1
GO:0070534	protein K63-linked ubiquitination	3	22	34208	3.69319e-05	0.000429062	RNF4,TRAF2,ARIH2
GO:0000722	telomere maintenance via recombination	3	22	34208	3.69319e-05	0.000429062	LIG1,PCNA,FEN1
GO:0008156	negative regulation of DNA replication	3	22	34208	3.69319e-05	0.000429062	TP53,HUS1,TERF1
GO:0045087	innate immune response	7	309	34208	3.81734e-05	0.000437057	SRPK2,APP,TXN,UBC,EP300,SRPK1,TRAF2
GO:0008283	cell proliferation	7	312	34208	4.05787e-05	0.00045796	TXN,TP53,CDK5,PCNA,SPHK2,XRCC5,STAT3
GO:0006977	DNA damage response, signal transduction by p53 class mediator resulting in cell cycle arrest	4	66	34208	4.48219e-05	0.000498722	CDKN1A,MDM2,TP53,UBC
GO:0006289	nucleotide-excision repair	4	67	34208	4.75601e-05	0.00052184	OGG1,TP53,LIG1,PCNA
GO:0045931	positive regulation of mitotic cell cycle	3	24	34208	4.83312e-05	0.000523036	MDM2,APP,TERF1
GO:0009156	ribonucleoside monophosphate biosynthetic process	2	4	34208	5.15885e-05	0.000522499	PRPS1,PRPS2
GO:0044249	cellular biosynthetic process	2	4	34208	5.15885e-05	0.000522499	PRPS1,PRPS2
GO:0031848	protection from non-homologous end joining at telomere	2	4	34208	5.15885e-05	0.000522499	TERF2IP,TERF2
GO:0046826	negative regulation of protein export from nucleus	2	4	34208	5.15885e-05	0.000522499	TXN,CDK5
GO:0070932	histone H3 deacetylation	2	4	34208	5.15885e-05	0.000522499	SIRT1,HDAC1
GO:0000077	DNA damage checkpoint	3	26	34208	6.18196e-05	0.000618196	RAD9A,HUS1,RAD1
GO:0048015	phosphatidylinositol-mediated signaling	4	73	34208	6.66272e-05	0.000657944	MDM2,HMGB2,PCNA,FEN1
GO:0007569	cell aging	3	27	34208	6.93981e-05	0.000676845	SIRT1,NPM1,TP53
GO:0048024	regulation of nuclear mRNA splicing, via spliceosome	2	5	34208	8.58149e-05	0.000807069	SRPK2,SRPK1
GO:0070934	CRD-mediated mRNA stabilization	2	5	34208	8.58149e-05	0.000807069	HNRNPU,YBX1
GO:0032205	negative regulation of telomere maintenance	2	5	34208	8.58149e-05	0.000807069	TERF2IP,TERF2
GO:0006271	DNA strand elongation involved in DNA replication	3	30	34208	9.57091e-05	0.000879189	LIG1,PCNA,FEN1
GO:0008542	visual learning	3	30	34208	9.57091e-05	0.000879189	APP,CDK5,RIC8A
GO:0001525	angiogenesis	5	160	34208	0.000115974	0.0010531	ANPEP,SIRT1,SRPK2,MYH9,NCL
GO:0032436	positive regulation of proteasomal ubiquitin-dependent protein catabolic process	3	32	34208	0.000116425	0.00104518	MDM2,SUMO2,SUMO1
GO:0006310	DNA recombination	4	86	34208	0.00012623	0.00112046	LIG1,XRCC5,SFPQ,APEX1
GO:0051103	DNA ligation involved in DNA repair	2	6	34208	0.000128474	0.0011032	HMGB2,LIG1
GO:0006287	base-excision repair, gap-filling	2	6	34208	0.000128474	0.0011032	PCNA,POLB
GO:0070198	protein localization to chromosome, telomeric region	2	6	34208	0.000128474	0.0011032	TERF2IP,TERF2
GO:0051092	positive regulation of NF-kappaB transcription factor activity	4	92	34208	0.000163857	0.00139191	NPM1,TERF2IP,UBC,TRAF2
GO:0006266	DNA ligation	2	7	34208	0.000179517	0.00150871	XRCC6,LIG1
GO:0071456	cellular response to hypoxia	3	37	34208	0.00018044	0.0015005	SIRT1,MDM2,TP53
GO:0006928	cellular component movement	4	95	34208	0.000185433	0.00152596	MSN,TXN,MYH9,STAT3
GO:0051301	cell division	6	286	34208	0.000211259	0.00172056	HMGA2,UBE2I,KIF11,LIG1,CDK5,TERF1
GO:0043525	positive regulation of neuron apoptosis	3	39	34208	0.000211324	0.00170353	SRPK2,TP53,CDK5
GO:0000012	single strand break repair	2	8	34208	0.000238895	0.00190633	SIRT1,XRCC1
GO:0045768	positive regulation of anti-apoptosis	3	41	34208	0.000245442	0.00193899	SIRT1,CDKN1A,APEX1
GO:0071157	negative regulation of cell cycle arrest	2	9	34208	0.000306559	0.00239784	MDM2,TFAP4
GO:0002218	activation of innate immune response	3	45	34208	0.000323932	0.00250889	APP,TXN,UBC
GO:0006979	response to oxidative stress	4	110	34208	0.000325088	0.00249339	SIRT1,PRDX6,TXNRD1,OGG1
GO:0030308	negative regulation of cell growth	4	113	34208	0.000360122	0.00273555	SIRT1,CDKN1A,TP53,HSPA1A
GO:0043923	positive regulation by host of viral transcription	2	10	34208	0.00038246	0.00277196	EP300,TFAP4
GO:0060539	diaphragm development	2	10	34208	0.00038246	0.00277196	TCF21,BASP1
GO:0045070	positive regulation of viral genome replication	2	10	34208	0.00038246	0.00277196	SRPK2,SRPK1
GO:0043518	negative regulation of DNA damage response, signal transduction by p53 class mediator	2	10	34208	0.00038246	0.00277196	SIRT1,MDM2
GO:0046685	response to arsenic-containing substance	2	10	34208	0.00038246	0.00277196	RNF4,CDKN1A
GO:0090398	cellular senescence	2	11	34208	0.000466551	0.00329085	CDKN1A,TERF2
GO:0006303	double-strand break repair via nonhomologous end joining	2	11	34208	0.000466551	0.00329085	XRCC6,XRCC5
GO:0006476	protein deacetylation	2	11	34208	0.000466551	0.00329085	SIRT1,HDAC1
GO:0043161	proteasomal ubiquitin-dependent protein catabolic process	3	52	34208	0.000497005	0.00347464	SIRT1,RNF4,UBE2I
GO:0080111	DNA demethylation	2	12	34208	0.000558783	0.00387227	AICDA,APEX1
GO:0006978	DNA damage response, signal transduction by p53 class mediator resulting in transcription of p21 class mediator	2	13	34208	0.000659109	0.00452779	TP53,TFAP4
GO:0008284	positive regulation of cell proliferation	6	361	34208	0.000723632	0.00492818	SIRT1,SRPK2,MDM2,WDR77,HDAC1,SPHK2
GO:0071158	positive regulation of cell cycle arrest	2	14	34208	0.00076748	0.00518213	HMGA2,TP53
GO:0009165	nucleotide biosynthetic process	2	15	34208	0.00088385	0.00586757	PRPS1,PRPS2
GO:0050769	positive regulation of neurogenesis	2	15	34208	0.00088385	0.00586757	XRCC6,XRCC5
GO:0009615	response to virus	4	144	34208	0.000896078	0.00589918	HMGA2,POLR3D,HMGA1,HNRNPUL1
GO:0030154	cell differentiation	7	520	34208	0.00090584	0.00591416	ANPEP,SIRT1,SRPK2,ASCL2,TP53,SRPK1,NME1
GO:0009116	nucleoside metabolic process	2	16	34208	0.00100817	0.00642302	PRPS1,PRPS2
GO:0006337	nucleosome disassembly	2	16	34208	0.00100817	0.00642302	SET,HMGA1
GO:0045071	negative regulation of viral genome replication	2	16	34208	0.00100817	0.00642302	SRPK2,SRPK1
GO:0051091	positive regulation of sequence-specific DNA binding transcription factor activity	3	68	34208	0.00108918	0.00688364	UBE2I,EP300,TRAF2
GO:0006378	mRNA polyadenylation	2	17	34208	0.0011404	0.0071501	PABPC1,APP
GO:0006468	protein phosphorylation	6	398	34208	0.00119561	0.00743723	SRPK2,APP,CSNK2A1,HUS1,CDK5,SRPK1
GO:0006919	activation of cysteine-type endopeptidase activity involved in apoptotic process	3	71	34208	0.00123424	0.00761756	TERF1,RPS3,TRAF2
GO:0045736	negative regulation of cyclin-dependent protein kinase activity	2	18	34208	0.00128048	0.00784168	CDKN1A,TFAP4
GO:0042744	hydrogen peroxide catabolic process	2	19	34208	0.00142837	0.00842099	PRDX6,TXNRD1
GO:0045773	positive regulation of axon extension	2	19	34208	0.00142837	0.00842099	EP300,TWF2
GO:0031648	protein destabilization	2	19	34208	0.00142837	0.00842099	SIRT1,MDM2
GO:0043484	regulation of RNA splicing	2	19	34208	0.00142837	0.00842099	HNRNPF,HNRNPH1
GO:0016575	histone deacetylation	2	19	34208	0.00142837	0.00842099	SIRT1,HDAC1
GO:0055086	nucleobase-containing small molecule metabolic process	3	77	34208	0.00155956	0.00912632	TXNRD1,TXN,NME1
GO:0051402	neuron apoptosis	2	20	34208	0.00158403	0.00913417	APP,CDK5
GO:0006325	chromatin organization	2	20	34208	0.00158403	0.00913417	HMGA2,HMGB2
GO:2000379	positive regulation of reactive oxygen species metabolic process	2	21	34208	0.0017474	0.0100032	CDKN1A,TP53
GO:0034660	ncRNA metabolic process	2	22	34208	0.00191845	0.0109034	WDR77,SNRPD1
GO:0006915	apoptotic process	7	594	34208	0.00193702	0.0109303	GZMA,HMGB2,TP53,LGALS1,UBC,EP300,TRAF2
GO:0045739	positive regulation of DNA repair	2	23	34208	0.00209712	0.0116671	SIRT1,APEX1
GO:0070301	cellular response to hydrogen peroxide	2	23	34208	0.00209712	0.0116671	SIRT1,EP300
GO:0000278	mitotic cell cycle	5	304	34208	0.0021197	0.0117103	CDKN1A,UBC,LIG1,PCNA,FEN1
GO:0006917	induction of apoptosis	4	185	34208	0.00224747	0.0123299	APP,TP53,TERF1,RPS3
GO:0007067	mitosis	4	187	34208	0.00233658	0.0127303	HMGA2,UBE2I,KIF11,TERF1
GO:0007596	blood coagulation	6	457	34208	0.00239675	0.0129687	APP,KIF11,TP53,HDAC1,CDK5,ACTN1
GO:0040014	regulation of multicellular organism growth	2	25	34208	0.00247717	0.0132227	APP,STAT3
GO:0042326	negative regulation of phosphorylation	2	25	34208	0.00247717	0.0132227	SIRT1,CDKN1A
GO:0007165	signal transduction	10	1176	34208	0.00252274	0.0133756	HNRNPK,NPM1,TXNRD1,TXN,CSNK2A1,ESR1,LGALS1,NAE1,STAT3,TRAF2
GO:0045471	response to ethanol	3	92	34208	0.0025932	0.0136575	EP300,STAT3,POLB
GO:0051865	protein autoubiquitination	2	26	34208	0.00267844	0.0139209	RNF4,TRAF2
GO:0000387	spliceosomal snRNP assembly	2	26	34208	0.00267844	0.0139209	WDR77,SNRPD1
GO:0006886	intracellular protein transport	4	196	34208	0.0027678	0.0142913	NPM1,CDK5,PCNA,XPOT
GO:0007346	regulation of mitotic cell cycle	2	27	34208	0.00288717	0.0147152	SIRT1,CDKN1A
GO:0045787	positive regulation of cell cycle	2	27	34208	0.00288717	0.0147152	SRPK2,MDM2
GO:0045738	negative regulation of DNA repair	1	1	34208	0.00295253	0.0122763	RPS3
GO:0032532	regulation of microvillus length	1	1	34208	0.00295253	0.0122763	TWF2
GO:0002762	negative regulation of myeloid leukocyte differentiation	1	1	34208	0.00295253	0.0122763	NME1
GO:0006409	tRNA export from nucleus	1	1	34208	0.00295253	0.0122763	XPOT
GO:0060177	regulation of angiotensin metabolic process	1	1	34208	0.00295253	0.0122763	EP300
GO:0006669	sphinganine-1-phosphate biosynthetic process	1	1	34208	0.00295253	0.0122763	SPHK2
GO:0032077	positive regulation of deoxyribonuclease activity	1	1	34208	0.00295253	0.0122763	PCNA
GO:0021697	cerebellar cortex formation	1	1	34208	0.00295253	0.0122763	CDK5
GO:0034120	positive regulation of erythrocyte aggregation	1	1	34208	0.00295253	0.0122763	LGALS1
GO:0048669	collateral sprouting in absence of injury	1	1	34208	0.00295253	0.0122763	APP
GO:0071544	diphosphoinositol polyphosphate catabolic process	1	1	34208	0.00295253	0.0122763	NUDT3
GO:0015961	diadenosine polyphosphate catabolic process	1	1	34208	0.00295253	0.0122763	NUDT3
GO:0032075	positive regulation of nuclease activity	1	1	34208	0.00295253	0.0122763	HMGB2
GO:2000623	negative regulation of nuclear-transcribed mRNA catabolic process, nonsense-mediated decay	1	1	34208	0.00295253	0.0122763	PABPC1
GO:0048239	negative regulation of DNA recombination at telomere	1	1	34208	0.00295253	0.0122763	TERF2IP
GO:0035063	nuclear speck organization	1	1	34208	0.00295253	0.0122763	SRPK2
GO:0033145	positive regulation of intracellular steroid hormone receptor signaling pathway	1	1	34208	0.00295253	0.0122763	UBE2I
GO:0060699	regulation of endoribonuclease activity	1	1	34208	0.00295253	0.0122763	NPM1
GO:0010988	regulation of low-density lipoprotein particle clearance	1	1	34208	0.00295253	0.0122763	HNRNPK
GO:0032078	negative regulation of endodeoxyribonuclease activity	1	1	34208	0.00295253	0.0122763	GZMA
GO:2001033	negative regulation of double-strand break repair via nonhomologous end joining	1	1	34208	0.00295253	0.0122763	HMGA2
GO:0003131	mesodermal-endodermal cell signaling	1	1	34208	0.00295253	0.0122763	HMGA2
GO:2000685	positive regulation of cellular response to X-ray	1	1	34208	0.00295253	0.0122763	HMGA2
GO:0031052	chromosome breakage	1	1	34208	0.00295253	0.0122763	HMGA2
GO:2001038	regulation of cellular response to drug	1	1	34208	0.00295253	0.0122763	HMGA2
GO:0035987	endodermal cell differentiation	1	1	34208	0.00295253	0.0122763	HMGA2
GO:0035978	histone H2A-S139 phosphorylation	1	1	34208	0.00295253	0.0122763	HMGA2
GO:2000655	negative regulation of cellular response to testosterone stimulus	1	1	34208	0.00295253	0.0122763	SIRT1
GO:2000480	negative regulation of cAMP-dependent protein kinase activity	1	1	34208	0.00295253	0.0122763	SIRT1
GO:0006343	establishment of chromatin silencing	1	1	34208	0.00295253	0.0122763	SIRT1
GO:2000757	negative regulation of peptidyl-lysine acetylation	1	1	34208	0.00295253	0.0122763	SIRT1
GO:0034391	regulation of smooth muscle cell apoptosis	1	1	34208	0.00295253	0.0122763	SIRT1
GO:0031937	positive regulation of chromatin silencing	1	1	34208	0.00295253	0.0122763	SIRT1
GO:0031393	negative regulation of prostaglandin biosynthetic process	1	1	34208	0.00295253	0.0122763	SIRT1
GO:0046101	hypoxanthine biosynthetic process	1	1	34208	0.00295253	0.0122763	PRPS1
GO:0006397	mRNA processing	4	202	34208	0.00308379	0.0127549	SRPK2,HNRNPL,AICDA,SFPQ
GO:0046677	response to antibiotic	2	28	34208	0.00310329	0.0127688	MDM2,TP53
GO:0035019	somatic stem cell maintenance	2	29	34208	0.00332677	0.0136174	HMGA2,ASCL2
GO:0006334	nucleosome assembly	3	102	34208	0.00347098	0.0141344	NPM1,HMGB2,SET
GO:0009314	response to radiation	2	30	34208	0.00355756	0.0144127	OGG1,TXN
GO:0070936	protein K48-linked ubiquitination	2	31	34208	0.00379562	0.0152987	RNF4,ARIH2
GO:0048011	nerve growth factor receptor signaling pathway	4	215	34208	0.00385122	0.015444	MDM2,UBC,HDAC1,STAT3
GO:0000209	protein polyubiquitination	3	107	34208	0.00397006	0.0158401	UBC,PRPF19,ARIH2
GO:0008633	activation of pro-apoptotic gene products	2	32	34208	0.0040409	0.0160418	CDK5,TRAF2
GO:0014070	response to organic cyclic compound	3	112	34208	0.00451068	0.0178172	CDKN1A,EP300,STAT3
GO:0045727	positive regulation of translation	2	35	34208	0.00481963	0.0189428	PABPC1,EP300
GO:0006357	regulation of transcription from RNA polymerase II promoter	4	230	34208	0.00488659	0.0191109	HMGB2,WDR77,TCEB1,STAT3
GO:0009411	response to UV	2	36	34208	0.00509337	0.0197243	CDKN1A,HUS1
GO:0016310	phosphorylation	2	36	34208	0.00509337	0.0197243	CDKN1A,CDK5
GO:0006288	base-excision repair, DNA ligation	1	2	34208	0.00589642	0.0191694	HMGB2
GO:0048588	developmental cell growth	1	2	34208	0.00589642	0.0191694	ARIH2
GO:0090234	regulation of kinetochore assembly	1	2	34208	0.00589642	0.0191694	RNF4
GO:0090169	regulation of spindle assembly	1	2	34208	0.00589642	0.0191694	RNF4
GO:2000278	regulation of DNA biosynthetic process	1	2	34208	0.00589642	0.0191694	CDKN1A
GO:0060435	bronchiole development	1	2	34208	0.00589642	0.0191694	TCF21
GO:0051154	negative regulation of striated muscle cell differentiation	1	2	34208	0.00589642	0.0191694	YBX1
GO:2000481	positive regulation of cAMP-dependent protein kinase activity	1	2	34208	0.00589642	0.0191694	SIRT1
GO:0060019	radial glial cell differentiation	1	2	34208	0.00589642	0.0191694	STAT3
GO:0001754	eye photoreceptor cell differentiation	1	2	34208	0.00589642	0.0191694	STAT3
GO:2000773	negative regulation of cellular senescence	1	2	34208	0.00589642	0.0191694	SIRT1
GO:0051124	synaptic growth at neuromuscular junction	1	2	34208	0.00589642	0.0191694	APP
GO:0051295	establishment of meiotic spindle localization	1	2	34208	0.00589642	0.0191694	MYH9
GO:0031936	negative regulation of chromatin silencing	1	2	34208	0.00589642	0.0191694	HMGA1
GO:2001076	positive regulation of metanephric ureteric bud development	1	2	34208	0.00589642	0.0191694	BASP1
GO:0007356	thorax and anterior abdomen determination	1	2	34208	0.00589642	0.0191694	BASP1
GO:0016239	positive regulation of macroautophagy	1	2	34208	0.00589642	0.0191694	SIRT1
GO:0034418	urate biosynthetic process	1	2	34208	0.00589642	0.0191694	PRPS1
GO:0031507	heterochromatin assembly	1	2	34208	0.00589642	0.0191694	HMGA2
GO:0090400	stress-induced premature senescence	1	2	34208	0.00589642	0.0191694	CDKN1A
GO:0033136	serine phosphorylation of STAT3 protein	1	2	34208	0.00589642	0.0191694	CDK5
GO:0031627	telomeric loop formation	1	2	34208	0.00589642	0.0191694	TERF2
GO:0006407	rRNA export from nucleus	1	2	34208	0.00589642	0.0191694	RPSA
GO:0090343	positive regulation of cell aging	1	2	34208	0.00589642	0.0191694	TP53
GO:0031914	negative regulation of synaptic plasticity	1	2	34208	0.00589642	0.0191694	CDK5
GO:0018394	peptidyl-lysine acetylation	1	2	34208	0.00589642	0.0191694	SIRT1
GO:0080134	regulation of response to stress	1	2	34208	0.00589642	0.0191694	SIRT1
GO:0000461	endonucleolytic cleavage to generate mature 3'-end of SSU-rRNA from (SSU-rRNA, 5.8S rRNA, LSU-rRNA)	1	2	34208	0.00589642	0.0191694	RPSA
GO:0032206	positive regulation of telomere maintenance	1	2	34208	0.00589642	0.0191694	TERF2
GO:0048333	mesodermal cell differentiation	1	2	34208	0.00589642	0.0191694	HMGA2
GO:0006015	5-phosphoribose 1-diphosphate biosynthetic process	1	2	34208	0.00589642	0.0191694	PRPS1
GO:0032796	uropod organization	1	2	34208	0.00589642	0.0191694	MYH9
GO:0007100	mitotic centrosome separation	1	2	34208	0.00589642	0.0191694	KIF11
GO:0072369	regulation of lipid transport by positive regulation of transcription from RNA polymerase II promoter	1	2	34208	0.00589642	0.0191694	HNRNPK
GO:0051563	smooth endoplasmic reticulum calcium ion homeostasis	1	2	34208	0.00589642	0.0191694	APP
GO:2000401	regulation of lymphocyte migration	1	2	34208	0.00589642	0.0191694	MSN
GO:0000720	pyrimidine dimer repair by nucleotide-excision repair	1	2	34208	0.00589642	0.0191694	SIRT1
GO:0060123	regulation of growth hormone secretion	1	2	34208	0.00589642	0.0191694	HMGA2
GO:0045716	positive regulation of low-density lipoprotein particle receptor biosynthetic process	1	2	34208	0.00589642	0.0191694	HNRNPK
GO:0030512	negative regulation of transforming growth factor beta receptor signaling pathway	2	39	34208	0.00595643	0.0191284	SIRT1,TP53
GO:0048146	positive regulation of fibroblast proliferation	2	39	34208	0.00595643	0.0191284	CDKN1A,ESR1
GO:0001756	somitogenesis	2	39	34208	0.00595643	0.0191284	TP53,EP300
GO:0000724	double-strand break repair via homologous recombination	2	40	34208	0.00625793	0.0200152	LIG1,HUS1
GO:0045786	negative regulation of cell cycle	2	41	34208	0.00656626	0.0208327	HDAC1,CDK5
GO:0030163	protein catabolic process	2	41	34208	0.00656626	0.0208327	MDM2,TRAF2
GO:0022900	electron transport chain	2	42	34208	0.00688138	0.0217452	TXNRD1,TXN
GO:0030521	androgen receptor signaling pathway	2	43	34208	0.00720326	0.0225816	RNF4,THRAP3
GO:0008629	induction of apoptosis by intracellular signals	2	43	34208	0.00720326	0.0225816	CDKN1A,TP53
GO:0006283	transcription-coupled nucleotide-excision repair	2	44	34208	0.00753184	0.0235184	LIG1,PCNA
GO:0042787	protein ubiquitination involved in ubiquitin-dependent protein catabolic process	2	46	34208	0.00820897	0.0254317	MDM2,ARIH2
GO:0032088	negative regulation of NF-kappaB transcription factor activity	2	46	34208	0.00820897	0.0254317	SIRT1,RPS3
GO:0043123	positive regulation of I-kappaB kinase/NF-kappaB cascade	3	140	34208	0.00834785	0.0257609	TERF2IP,LGALS1,UBC
GO:0072277	metanephric glomerular capillary formation	1	3	34208	0.00883171	0.0237315	TCF21
GO:0033314	mitotic cell cycle DNA replication checkpoint	1	3	34208	0.00883171	0.0237315	NAE1
GO:2000648	positive regulation of stem cell proliferation	1	3	34208	0.00883171	0.0237315	HMGA2
GO:0090084	negative regulation of inclusion body assembly	1	3	34208	0.00883171	0.0237315	HSPA1A
GO:0018076	N-terminal peptidyl-lysine acetylation	1	3	34208	0.00883171	0.0237315	EP300
GO:0050684	regulation of mRNA processing	1	3	34208	0.00883171	0.0237315	SRPK1
GO:2001022	positive regulation of response to DNA damage stimulus	1	3	34208	0.00883171	0.0237315	HMGA2
GO:0060523	prostate epithelial cord elongation	1	3	34208	0.00883171	0.0237315	ESR1
GO:0090310	negative regulation of methylation-dependent chromatin silencing	1	3	34208	0.00883171	0.0237315	AICDA
GO:0016445	somatic diversification of immunoglobulins	1	3	34208	0.00883171	0.0237315	AICDA
GO:0048386	positive regulation of retinoic acid receptor signaling pathway	1	3	34208	0.00883171	0.0237315	ESR1
GO:0006922	cleavage of lamin	1	3	34208	0.00883171	0.0237315	GZMA
GO:0019985	translesion synthesis	1	3	34208	0.00883171	0.0237315	PCNA
GO:0007182	common-partner SMAD protein phosphorylation	1	3	34208	0.00883171	0.0237315	SPTBN1
GO:0060541	respiratory system development	1	3	34208	0.00883171	0.0237315	TCF21
GO:0007132	meiotic metaphase I	1	3	34208	0.00883171	0.0237315	MYH9
GO:0021695	cerebellar cortex development	1	3	34208	0.00883171	0.0237315	CDK5
GO:0072112	glomerular visceral epithelial cell differentiation	1	3	34208	0.00883171	0.0237315	BASP1
GO:0060421	positive regulation of heart growth	1	3	34208	0.00883171	0.0237315	BASP1
GO:0071174	mitotic cell cycle spindle checkpoint	1	3	34208	0.00883171	0.0237315	CSNK2A1
GO:0065004	protein-DNA complex assembly	1	3	34208	0.00883171	0.0237315	EP300
GO:0090403	oxidative stress-induced premature senescence	1	3	34208	0.00883171	0.0237315	TP53
GO:0014044	Schwann cell development	1	3	34208	0.00883171	0.0237315	CDK5
GO:0002821	positive regulation of adaptive immune response	1	3	34208	0.00883171	0.0237315	SIRT1
GO:0018393	internal peptidyl-lysine acetylation	1	3	34208	0.00883171	0.0237315	EP300
GO:0000212	meiotic spindle organization	1	3	34208	0.00883171	0.0237315	MYH9
GO:0048732	gland development	1	3	34208	0.00883171	0.0237315	TCF21
GO:0016233	telomere capping	1	3	34208	0.00883171	0.0237315	TERF2
GO:0035356	cellular triglyceride homeostasis	1	3	34208	0.00883171	0.0237315	SIRT1
GO:0010826	negative regulation of centrosome duplication	1	3	34208	0.00883171	0.0237315	NPM1
GO:0060745	mammary gland branching involved in pregnancy	1	3	34208	0.00883171	0.0237315	ESR1
GO:0061198	fungiform papilla formation	1	3	34208	0.00883171	0.0237315	HDAC1
GO:0014707	branchiomeric skeletal muscle development	1	3	34208	0.00883171	0.0237315	TCF21
GO:0061077	chaperone-mediated protein folding	1	3	34208	0.00883171	0.0237315	CSNK2A1
GO:0006344	maintenance of chromatin silencing	1	3	34208	0.00883171	0.0237315	SIRT1
GO:0035988	chondrocyte proliferation	1	3	34208	0.00883171	0.0237315	HMGA2
GO:0060613	fat pad development	1	3	34208	0.00883171	0.0237315	HMGA2
GO:0000733	DNA strand renaturation	1	3	34208	0.00883171	0.0237315	TP53
GO:0007519	skeletal muscle tissue development	2	48	34208	0.00891244	0.0237866	CDK5,EP300
GO:0045665	negative regulation of neuron differentiation	2	48	34208	0.00891244	0.0237866	APP,PRPF19
GO:0000082	G1/S transition of mitotic cell cycle	3	145	34208	0.00918396	0.0244287	CDKN1A,UBC,PCNA
GO:0050790	regulation of catalytic activity	2	50	34208	0.00964192	0.0255608	TP53,CSNK2A1
GO:0006511	ubiquitin-dependent protein catabolic process	3	150	34208	0.0100674	0.0265994	UBE2I,TCEB1,ARIH2
GO:0016567	protein ubiquitination	3	153	34208	0.0106204	0.0279669	SIRT1,UBE2I,MDM2
GO:0043433	negative regulation of sequence-specific DNA binding transcription factor activity	2	54	34208	0.0111776	0.0293366	SIRT1,SUMO1
GO:0008219	cell death	3	156	34208	0.0111906	0.0292735	APP,CDK5,POLB
GO:0045454	cell redox homeostasis	2	55	34208	0.0115773	0.030185	TXNRD1,TXN
GO:2000273	positive regulation of receptor activity	1	4	34208	0.0117584	0.0280639	CDK5
GO:2000111	positive regulation of macrophage apoptosis	1	4	34208	0.0117584	0.0280639	SIRT1
GO:0006290	pyrimidine dimer repair	1	4	34208	0.0117584	0.0280639	POLB
GO:0000447	endonucleolytic cleavage in ITS1 to separate SSU-rRNA from 5.8S rRNA and LSU-rRNA from tricistronic rRNA transcript (SSU-rRNA, 5.8S rRNA, LSU-rRNA)	1	4	34208	0.0117584	0.0280639	RPSA
GO:0035092	sperm chromatin condensation	1	4	34208	0.0117584	0.0280639	SRPK1
GO:0031324	negative regulation of cellular metabolic process	1	4	34208	0.0117584	0.0280639	EP300
GO:0043137	DNA replication, removal of RNA primer	1	4	34208	0.0117584	0.0280639	FEN1
GO:0051023	regulation of immunoglobulin secretion	1	4	34208	0.0117584	0.0280639	TRAF2
GO:0034351	negative regulation of glial cell apoptosis	1	4	34208	0.0117584	0.0280639	TRAF2
GO:0060298	positive regulation of sarcomere organization	1	4	34208	0.0117584	0.0280639	EP300
GO:0010906	regulation of glucose metabolic process	1	4	34208	0.0117584	0.0280639	SIRT1
GO:0006670	sphingosine metabolic process	1	4	34208	0.0117584	0.0280639	SPHK2
GO:0060750	epithelial cell proliferation involved in mammary gland duct elongation	1	4	34208	0.0117584	0.0280639	ESR1
GO:0048608	reproductive structure development	1	4	34208	0.0117584	0.0280639	TCF21
GO:0021819	layer formation in cerebral cortex	1	4	34208	0.0117584	0.0280639	CDK5
GO:0045956	positive regulation of calcium ion-dependent exocytosis	1	4	34208	0.0117584	0.0280639	CDK5
GO:0001547	antral ovarian follicle growth	1	4	34208	0.0117584	0.0280639	ESR1
GO:0060528	secretory columnal luminar epithelial cell differentiation involved in prostate glandular acinus development	1	4	34208	0.0117584	0.0280639	WDR77
GO:0060708	spongiotrophoblast differentiation	1	4	34208	0.0117584	0.0280639	ASCL2
GO:0034983	peptidyl-lysine deacetylation	1	4	34208	0.0117584	0.0280639	SIRT1
GO:0010626	negative regulation of Schwann cell proliferation	1	4	34208	0.0117584	0.0280639	ASCL2
GO:0007176	regulation of epidermal growth factor-activated receptor activity	1	4	34208	0.0117584	0.0280639	APP
GO:0060011	Sertoli cell proliferation	1	4	34208	0.0117584	0.0280639	ESR1
GO:0071156	regulation of cell cycle arrest	1	4	34208	0.0117584	0.0280639	CDK5
GO:0043248	proteasome assembly	1	4	34208	0.0117584	0.0280639	PSMG1
GO:0070857	regulation of bile acid biosynthetic process	1	4	34208	0.0117584	0.0280639	SIRT1
GO:0035814	negative regulation of renal sodium excretion	1	4	34208	0.0117584	0.0280639	ANPEP
GO:0010833	telomere maintenance via telomere lengthening	1	4	34208	0.0117584	0.0280639	TERF2IP
GO:0008104	protein localization	2	57	34208	0.0123953	0.0294947	NPM1,TP53
GO:0007411	axon guidance	4	307	34208	0.0131562	0.0312114	CSNK2A1,MYH9,CDK5,SPTBN1
GO:0007059	chromosome segregation	2	59	34208	0.0132378	0.031311	UBE2I,SRPK1
GO:0060021	palate development	2	62	34208	0.014547	0.0343049	TCF21,SUMO1
GO:0006346	methylation-dependent chromatin silencing	1	5	34208	0.0146766	0.0321177	SIRT1
GO:0001768	establishment of T cell polarity	1	5	34208	0.0146766	0.0321177	MYH9
GO:0010560	positive regulation of glycoprotein biosynthetic process	1	5	34208	0.0146766	0.0321177	EP300
GO:0002309	T cell proliferation involved in immune response	1	5	34208	0.0146766	0.0321177	TP53
GO:0045055	regulated secretory pathway	1	5	34208	0.0146766	0.0321177	CDK5
GO:0007021	tubulin complex assembly	1	5	34208	0.0146766	0.0321177	TCP1
GO:0071391	cellular response to estrogen stimulus	1	5	34208	0.0146766	0.0321177	ESR1
GO:2000036	regulation of stem cell maintenance	1	5	34208	0.0146766	0.0321177	HMGA2
GO:0006165	nucleoside diphosphate phosphorylation	1	5	34208	0.0146766	0.0321177	NME1
GO:0060712	spongiotrophoblast layer development	1	5	34208	0.0146766	0.0321177	ASCL2
GO:0032801	receptor catabolic process	1	5	34208	0.0146766	0.0321177	CDK5
GO:0045008	depyrimidination	1	5	34208	0.0146766	0.0321177	TDG
GO:0060397	JAK-STAT cascade involved in growth hormone signaling pathway	1	5	34208	0.0146766	0.0321177	STAT3
GO:0050803	regulation of synapse structure and activity	1	5	34208	0.0146766	0.0321177	APP
GO:0032211	negative regulation of telomere maintenance via telomerase	1	5	34208	0.0146766	0.0321177	TERF1
GO:0046599	regulation of centriole replication	1	5	34208	0.0146766	0.0321177	NPM1
GO:0051354	negative regulation of oxidoreductase activity	1	5	34208	0.0146766	0.0321177	GZMA
GO:0072162	metanephric mesenchymal cell differentiation	1	5	34208	0.0146766	0.0321177	TCF21
GO:0001678	cellular glucose homeostasis	1	5	34208	0.0146766	0.0321177	SIRT1
GO:2000251	positive regulation of actin cytoskeleton reorganization	1	5	34208	0.0146766	0.0321177	CDK5
GO:0010564	regulation of cell cycle process	1	5	34208	0.0146766	0.0321177	HMGA2
GO:0045869	negative regulation of retroviral genome replication	1	5	34208	0.0146766	0.0321177	HMGA2
GO:0060789	hair follicle placode formation	1	5	34208	0.0146766	0.0321177	HDAC1
GO:0022614	membrane to membrane docking	1	5	34208	0.0146766	0.0321177	MSN
GO:0045654	positive regulation of megakaryocyte differentiation	1	5	34208	0.0146766	0.0321177	HMGB2
GO:0016199	axon midline choice point recognition	1	5	34208	0.0146766	0.0321177	APP
GO:0043627	response to estrogen stimulus	2	63	34208	0.0149954	0.0327247	ESR1,EP300
GO:0001666	response to hypoxia	3	175	34208	0.0152099	0.0331015	ASCL2,XRCC1,EP300
GO:0031175	neuron projection development	2	67	34208	0.0168475	0.0365646	APP,CDK5
GO:2000679	positive regulation of transcription regulatory region DNA binding	1	6	34208	0.0175862	0.0348198	HMGA2
GO:0008088	axon cargo transport	1	6	34208	0.0175862	0.0348198	APP
GO:0051271	negative regulation of cellular component movement	1	6	34208	0.0175862	0.0348198	ACTN1
GO:0002064	epithelial cell development	1	6	34208	0.0175862	0.0348198	ESR1
GO:0000028	ribosomal small subunit assembly	1	6	34208	0.0175862	0.0348198	RPSA
GO:0032025	response to cobalt ion	1	6	34208	0.0175862	0.0348198	EP300
GO:0046628	positive regulation of insulin receptor signaling pathway	1	6	34208	0.0175862	0.0348198	SIRT1
GO:0045793	positive regulation of cell size	1	6	34208	0.0175862	0.0348198	EP300
GO:0070245	positive regulation of thymocyte apoptosis	1	6	34208	0.0175862	0.0348198	TP53
GO:0070102	interleukin-6-mediated signaling pathway	1	6	34208	0.0175862	0.0348198	STAT3
GO:0030837	negative regulation of actin filament polymerization	1	6	34208	0.0175862	0.0348198	TWF2
GO:0051016	barbed-end actin filament capping	1	6	34208	0.0175862	0.0348198	TWF2
GO:0010592	positive regulation of lamellipodium assembly	1	6	34208	0.0175862	0.0348198	TWF2
GO:0002360	T cell lineage commitment	1	6	34208	0.0175862	0.0348198	TP53
GO:0002326	B cell lineage commitment	1	6	34208	0.0175862	0.0348198	TP53
GO:0007090	regulation of S phase of mitotic cell cycle	1	6	34208	0.0175862	0.0348198	TFAP4
GO:0007184	SMAD protein import into nucleus	1	6	34208	0.0175862	0.0348198	SPTBN1
GO:0048708	astrocyte differentiation	1	6	34208	0.0175862	0.0348198	STAT3
GO:0009913	epidermal cell differentiation	1	6	34208	0.0175862	0.0348198	HDAC1
GO:0032835	glomerulus development	1	6	34208	0.0175862	0.0348198	TCF21
GO:0060687	regulation of branching involved in prostate gland morphogenesis	1	6	34208	0.0175862	0.0348198	ESR1
GO:0070933	histone H4 deacetylation	1	6	34208	0.0175862	0.0348198	HDAC1
GO:0060008	Sertoli cell differentiation	1	6	34208	0.0175862	0.0348198	TCF21
GO:0006642	triglyceride mobilization	1	6	34208	0.0175862	0.0348198	SIRT1
GO:0061001	regulation of dendritic spine morphogenesis	1	6	34208	0.0175862	0.0348198	CDK5
GO:0072075	metanephric mesenchyme development	1	6	34208	0.0175862	0.0348198	BASP1
GO:0060218	hemopoietic stem cell differentiation	1	6	34208	0.0175862	0.0348198	XRCC5
GO:0072332	signal transduction by p53 class mediator resulting in induction of apoptosis	1	6	34208	0.0175862	0.0348198	TP53
GO:0006307	DNA dealkylation involved in DNA repair	1	6	34208	0.0175862	0.0348198	MPG
GO:0007098	centrosome cycle	1	6	34208	0.0175862	0.0348198	NPM1
GO:0042255	ribosome assembly	1	6	34208	0.0175862	0.0348198	NPM1
GO:0048675	axon extension	1	6	34208	0.0175862	0.0348198	CDK5
GO:0022038	corpus callosum development	1	6	34208	0.0175862	0.0348198	CDK5
GO:0007289	spermatid nucleus differentiation	1	6	34208	0.0175862	0.0348198	HMGB2
GO:0007089	traversing start control point of mitotic cell cycle	1	6	34208	0.0175862	0.0348198	MDM2
GO:0008584	male gonad development	2	70	34208	0.0182972	0.0360468	HMGA2,HMGB2
GO:0007265	Ras protein signal transduction	2	70	34208	0.0182972	0.0360468	CDKN1A,TP53
GO:0060231	mesenchymal to epithelial transition	1	7	34208	0.0204873	0.0379929	BASP1
GO:0043068	positive regulation of programmed cell death	1	7	34208	0.0204873	0.0379929	CDKN1A
GO:0006221	pyrimidine nucleotide biosynthetic process	1	7	34208	0.0204873	0.0379929	PRPS1
GO:0000076	DNA replication checkpoint	1	7	34208	0.0204873	0.0379929	RAD9A
GO:0010870	positive regulation of receptor biosynthetic process	1	7	34208	0.0204873	0.0379929	HDAC1
GO:0000380	alternative nuclear mRNA splicing, via spliceosome	1	7	34208	0.0204873	0.0379929	SFPQ
GO:0007406	negative regulation of neuroblast proliferation	1	7	34208	0.0204873	0.0379929	TP53
GO:0042026	protein refolding	1	7	34208	0.0204873	0.0379929	HSPA1A
GO:0002726	positive regulation of T cell cytokine production	1	7	34208	0.0204873	0.0379929	TRAF2
GO:0042989	sequestering of actin monomers	1	7	34208	0.0204873	0.0379929	TWF2
GO:0010569	regulation of double-strand break repair via homologous recombination	1	7	34208	0.0204873	0.0379929	TERF2IP
GO:0000904	cell morphogenesis involved in differentiation	1	7	34208	0.0204873	0.0379929	MYH9
GO:0060527	prostate epithelial cord arborization involved in prostate glandular acinus morphogenesis	1	7	34208	0.0204873	0.0379929	ESR1
GO:0031065	positive regulation of histone deacetylation	1	7	34208	0.0204873	0.0379929	TP53
GO:0051974	negative regulation of telomerase activity	1	7	34208	0.0204873	0.0379929	TERF1
GO:0009792	embryo development ending in birth or egg hatching	1	7	34208	0.0204873	0.0379929	TP53
GO:0060765	regulation of androgen receptor signaling pathway	1	7	34208	0.0204873	0.0379929	EP300
GO:0085020	protein K6-linked ubiquitination	1	7	34208	0.0204873	0.0379929	RNF4
GO:0000183	chromatin silencing at rDNA	1	7	34208	0.0204873	0.0379929	SIRT1
GO:0010832	negative regulation of myotube differentiation	1	7	34208	0.0204873	0.0379929	HDAC1
GO:0033555	multicellular organismal response to stress	1	7	34208	0.0204873	0.0379929	LGALS1
GO:0045116	protein neddylation	1	7	34208	0.0204873	0.0379929	NAE1
GO:0048148	behavioral response to cocaine	1	7	34208	0.0204873	0.0379929	CDK5
GO:0006725	cellular aromatic compound metabolic process	1	7	34208	0.0204873	0.0379929	ANPEP
GO:0007095	mitotic cell cycle G2/M transition DNA damage checkpoint	1	7	34208	0.0204873	0.0379929	HMGA2
GO:0007275	multicellular organismal development	7	945	34208	0.0220444	0.0407846	ANPEP,SIRT1,HMGA2,ASCL2,TP53,HOXC9,ARIH2
GO:0002576	platelet degranulation	2	79	34208	0.0229473	0.042356	APP,ACTN1
GO:0007530	sex determination	1	8	34208	0.0233799	0.0416933	TCF21
GO:0060426	lung vasculature development	1	8	34208	0.0233799	0.0416933	TCF21
GO:0055089	fatty acid homeostasis	1	8	34208	0.0233799	0.0416933	SIRT1
GO:0048711	positive regulation of astrocyte differentiation	1	8	34208	0.0233799	0.0416933	PRPF19
GO:0006268	DNA unwinding involved in replication	1	8	34208	0.0233799	0.0416933	HMGA1
GO:0060770	negative regulation of epithelial cell proliferation involved in prostate gland development	1	8	34208	0.0233799	0.0416933	WDR77
GO:0060396	growth hormone receptor signaling pathway	1	8	34208	0.0233799	0.0416933	STAT3
GO:0042769	DNA damage response, detection of DNA damage	1	8	34208	0.0233799	0.0416933	HMGA2
GO:0045742	positive regulation of epidermal growth factor receptor signaling pathway	1	8	34208	0.0233799	0.0416933	ESR1
GO:0045348	positive regulation of MHC class II biosynthetic process	1	8	34208	0.0233799	0.0416933	SIRT1
GO:0006342	chromatin silencing	1	8	34208	0.0233799	0.0416933	SIRT1
GO:0009972	cytidine deamination	1	8	34208	0.0233799	0.0416933	AICDA
GO:0090307	spindle assembly involved in mitosis	1	8	34208	0.0233799	0.0416933	KIF11
GO:0035067	negative regulation of histone acetylation	1	8	34208	0.0233799	0.0416933	SET
GO:0043534	blood vessel endothelial cell migration	1	8	34208	0.0233799	0.0416933	MYH9
GO:0001934	positive regulation of protein phosphorylation	2	84	34208	0.0257186	0.0457606	SIRT1,EP300
GO:0006265	DNA topological change	1	9	34208	0.0262641	0.0447169	HMGB2
GO:0031325	positive regulation of cellular metabolic process	1	9	34208	0.0262641	0.0447169	EP300
GO:0071425	hemopoietic stem cell proliferation	1	9	34208	0.0262641	0.0447169	ARIH2
GO:0043623	cellular protein complex assembly	1	9	34208	0.0262641	0.0447169	TRAF2
GO:0030220	platelet formation	1	9	34208	0.0262641	0.0447169	MYH9
GO:0060425	lung morphogenesis	1	9	34208	0.0262641	0.0447169	TCF21
GO:0016322	neuron remodeling	1	9	34208	0.0262641	0.0447169	APP
GO:0007617	mating behavior	1	9	34208	0.0262641	0.0447169	APP
GO:0001763	morphogenesis of a branching structure	1	9	34208	0.0262641	0.0447169	TCF21
GO:0061029	eyelid development in camera-type eye	1	9	34208	0.0262641	0.0447169	HDAC1
GO:0032743	positive regulation of interleukin-2 production	1	9	34208	0.0262641	0.0447169	TRAF2
GO:0048488	synaptic vesicle endocytosis	1	9	34208	0.0262641	0.0447169	CDK5
GO:0090399	replicative senescence	1	9	34208	0.0262641	0.0447169	TP53
GO:0031571	mitotic cell cycle G1/S transition DNA damage checkpoint	1	9	34208	0.0262641	0.0447169	TP53
GO:0007128	meiotic prophase I	1	9	34208	0.0262641	0.0447169	RAD1
GO:0001542	ovulation from ovarian follicle	1	9	34208	0.0262641	0.0447169	SIRT1
GO:0001967	suckling behavior	1	9	34208	0.0262641	0.0447169	APP
GO:0021846	cell proliferation in forebrain	1	9	34208	0.0262641	0.0447169	HMGA2
GO:0030330	DNA damage response, signal transduction by p53 class mediator	1	9	34208	0.0262641	0.0447169	TP53
GO:0006983	ER overload response	1	9	34208	0.0262641	0.0447169	TP53
GO:0032355	response to estradiol stimulus	2	89	34208	0.0286186	0.0486209	ESR1,STAT3
GO:0060065	uterus development	1	10	34208	0.0291398	0.0479593	ESR1
GO:0060068	vagina development	1	10	34208	0.0291398	0.0479593	ESR1
GO:0000085	G2 phase of mitotic cell cycle	1	10	34208	0.0291398	0.0479593	APP
GO:0000731	DNA synthesis involved in DNA repair	1	10	34208	0.0291398	0.0479593	SIRT1
GO:0048712	negative regulation of astrocyte differentiation	1	10	34208	0.0291398	0.0479593	HMGA2
GO:0035235	ionotropic glutamate receptor signaling pathway	1	10	34208	0.0291398	0.0479593	APP
GO:0046902	regulation of mitochondrial membrane permeability	1	10	34208	0.0291398	0.0479593	TP53
GO:0008340	determination of adult lifespan	1	10	34208	0.0291398	0.0479593	TP53
GO:0071549	cellular response to dexamethasone stimulus	1	10	34208	0.0291398	0.0479593	TFAP4
GO:0048762	mesenchymal cell differentiation	1	10	34208	0.0291398	0.0479593	HMGA2
GO:0001963	synaptic transmission, dopaminergic	1	10	34208	0.0291398	0.0479593	CDK5
GO:0042273	ribosomal large subunit biogenesis	1	10	34208	0.0291398	0.0479593	RPL14
GO:0033993	response to lipid	1	10	34208	0.0291398	0.0479593	PCNA
GO:0009651	response to salt stress	1	10	34208	0.0291398	0.0479593	TP53
GO:0010812	negative regulation of cell-substrate adhesion	1	10	34208	0.0291398	0.0479593	LGALS1
GO:0006364	rRNA processing	2	90	34208	0.0292137	0.0479809	SIRT1,RPL14
