# Supplementary material for: Mammalian APE1 controls miRNA processing and its interactome is linked to cancer RNA metabolism
Source: Nat Commun. 2017 Oct 6;8:797. doi: 10.1038/s41467-017-00842-8 (PMC5630600; doi:10.1038/s41467-017-00842-8)
Supplement: Supplementary file 10 — Supplementary Data 7 [file 41467_2017_842_MOESM10_ESM.xlsx]

## Sheet: sheet A
Ensembl transcript ID	Gene Symbol	HGNC transcript name	Gene type	Description	logFC	logCPM	PValue	FDR
ENST00000612738	MDM4	MDM4-205	protein_coding	MDM4, p53 regulator [Source:HGNC Symbol;Acc:HGNC:6974]	12.0007	3.41298	5.11925e-09	1.99064e-05
ENST00000368589	JTB	JTB-003	protein_coding	jumping translocation breakpoint [Source:HGNC Symbol;Acc:HGNC:6201]	11.6769	3.53918	1.09423e-08	2.55523e-05
ENST00000496811	DHX36	DHX36-001	protein_coding	DEAH-box helicase 36 [Source:HGNC Symbol;Acc:HGNC:14410]	11.6698	3.25828	1.11288e-08	2.56048e-05
ENST00000442312	SH3BP2	SH3BP2-201	protein_coding	SH3 domain binding protein 2 [Source:HGNC Symbol;Acc:HGNC:10825]	11.6505	3.42207	1.16465e-08	2.56048e-05
ENST00000442450	NPIPB5	NPIPB5-014	protein_coding	nuclear pore complex interacting protein family member B5 [Source:HGNC Symbol;Acc:HGNC:37233]	11.5475	3.10606	1.48515e-08	2.84879e-05
ENST00000432588	ACTB	ACTB-008	protein_coding	actin beta [Source:HGNC Symbol;Acc:HGNC:132]	9.36982	4.5548	1.60489e-08	3.0176e-05
ENST00000500777	SEC31A	SEC31A-013	protein_coding	SEC31 homolog A, COPII coat complex component [Source:HGNC Symbol;Acc:HGNC:17052]	11.4356	2.9071	1.92964e-08	3.25005e-05
ENST00000430328	RIF1	RIF1-007	protein_coding	replication timing regulatory factor 1 [Source:HGNC Symbol;Acc:HGNC:23207]	11.3339	3.63504	2.44592e-08	3.59185e-05
ENST00000529421	TPT1	TPT1-013	protein_coding	tumor protein, translationally-controlled 1 [Source:HGNC Symbol;Acc:HGNC:12022]	11.3283	2.74842	2.48106e-08	3.59185e-05
ENST00000315614	NEURL4	NEURL4-002	protein_coding	neuralized E3 ubiquitin protein ligase 4 [Source:HGNC Symbol;Acc:HGNC:34410]	11.2421	3.07819	3.03784e-08	3.68723e-05
ENST00000399577	MGRN1	MGRN1-004	protein_coding	mahogunin ring finger 1 [Source:HGNC Symbol;Acc:HGNC:20254]	10.8258	2.25472	8.07445e-08	7.08037e-05
ENST00000354749	TTC3	TTC3-001	protein_coding	tetratricopeptide repeat domain 3 [Source:HGNC Symbol;Acc:HGNC:12393]	10.8173	2.24605	8.23991e-08	7.12495e-05
ENST00000361627	ARHGAP11A	ARHGAP11A-001	protein_coding	Rho GTPase activating protein 11A [Source:HGNC Symbol;Acc:HGNC:15783]	10.6345	2.94415	1.26366e-07	9.14077e-05
ENST00000261819	ANAPC5	ANAPC5-001	protein_coding	anaphase promoting complex subunit 5 [Source:HGNC Symbol;Acc:HGNC:15713]	10.524	1.95973	1.63483e-07	0.000104842
ENST00000446072	FLOT1	FLOT1-001	protein_coding	flotillin 1 [Source:HGNC Symbol;Acc:HGNC:3757]	10.5128	1.94851	1.67617e-07	0.00010654
ENST00000581348	GIT1	GIT1-008	protein_coding	GIT ArfGAP 1 [Source:HGNC Symbol;Acc:HGNC:4272]	10.4933	1.9299	1.75185e-07	0.00010815
ENST00000430092	DNAH14	DNAH14-202	protein_coding	dynein axonemal heavy chain 14 [Source:HGNC Symbol;Acc:HGNC:2945]	10.3315	1.77297	2.56851e-07	0.000132966
ENST00000543185	HDAC4	HDAC4-201	protein_coding	histone deacetylase 4 [Source:HGNC Symbol;Acc:HGNC:14063]	10.3254	2.27069	2.60535e-07	0.000133906
ENST00000316341	SLC12A4	SLC12A4-001	protein_coding	solute carrier family 12 member 4 [Source:HGNC Symbol;Acc:HGNC:10913]	10.2515	2.37276	3.08259e-07	0.00014555
ENST00000532504	PPFIA1	PPFIA1-003	protein_coding	PTPRF interacting protein alpha 1 [Source:HGNC Symbol;Acc:HGNC:9245]	10.2162	1.66024	3.35099e-07	0.000152848
ENST00000613626	CDK13	CDK13-202	protein_coding	cyclin dependent kinase 13 [Source:HGNC Symbol;Acc:HGNC:1733]	10.2113	2.46173	3.403e-07	0.000154564
ENST00000502702	WDR1	WDR1-002	protein_coding	WD repeat domain 1 [Source:HGNC Symbol;Acc:HGNC:12754]	10.1941	1.63967	3.53767e-07	0.000158338
ENST00000346027	TLK2	TLK2-001	protein_coding	tousled like kinase 2 [Source:HGNC Symbol;Acc:HGNC:11842]	10.1821	1.8617	3.6218e-07	0.000160764
ENST00000518196	PABPC1	PABPC1-020	protein_coding	poly(A) binding protein cytoplasmic 1 [Source:HGNC Symbol;Acc:HGNC:8554]	10.144	1.59023	3.9854e-07	0.00017193
ENST00000460013	SLC25A5	SLC25A5-003	protein_coding	solute carrier family 25 member 5 [Source:HGNC Symbol;Acc:HGNC:10991]	10.1356	1.72584	4.05052e-07	0.000173002
ENST00000344338	DMBT1	DMBT1-002	protein_coding	deleted in malignant brain tumors 1 [Source:HGNC Symbol;Acc:HGNC:2926]	10.1226	1.86811	4.18496e-07	0.000175603
ENST00000368955	DMBT1	DMBT1-203	protein_coding	deleted in malignant brain tumors 1 [Source:HGNC Symbol;Acc:HGNC:2926]	10.1226	1.86811	4.18496e-07	0.000175603
ENST00000619678	SRGAP2B	SRGAP2B-201	protein_coding	SLIT-ROBO Rho GTPase activating protein 2B [Source:HGNC Symbol;Acc:HGNC:35237]	10.1027	2.07717	4.36125e-07	0.000179494
ENST00000542154	MLF2	MLF2-004	protein_coding	myeloid leukemia factor 2 [Source:HGNC Symbol;Acc:HGNC:7126]	10.072	1.52115	4.70354e-07	0.000189586
ENST00000284617	CCSAP	CCSAP-201	protein_coding	centriole, cilia and spindle associated protein [Source:HGNC Symbol;Acc:HGNC:29578]	10.0667	1.51555	4.74369e-07	0.000190134
ENST00000344624	DROSHA	DROSHA-201	protein_coding	drosha ribonuclease III [Source:HGNC Symbol;Acc:HGNC:17904]	10.0533	1.50256	4.90879e-07	0.000194215
ENST00000634312	HNRNPL	HNRNPL-005	protein_coding	heterogeneous nuclear ribonucleoprotein L [Source:HGNC Symbol;Acc:HGNC:5045]	8.62347	2.6145	5.00014e-07	0.000196059
ENST00000611798	TSEN34	TSEN34-001	protein_coding	tRNA splicing endonuclease subunit 34 [Source:HGNC Symbol;Acc:HGNC:15506]	10.0153	1.46704	5.35535e-07	0.000203273
ENST00000409894	POLR1B	POLR1B-003	protein_coding	polymerase (RNA) I subunit B [Source:HGNC Symbol;Acc:HGNC:20454]	9.96443	1.41744	6.0178e-07	0.000216195
ENST00000369510	VANGL1	VANGL1-001	protein_coding	VANGL planar cell polarity protein 1 [Source:HGNC Symbol;Acc:HGNC:15512]	9.95962	1.41224	6.12896e-07	0.000218363
ENST00000496172	ERGIC3	ERGIC3-013	protein_coding	ERGIC and golgi 3 [Source:HGNC Symbol;Acc:HGNC:15927]	9.9468	1.40042	6.30073e-07	0.000221182
ENST00000620170	ABR	ABR-004	protein_coding	active BCR-related [Source:HGNC Symbol;Acc:HGNC:81]	9.91547	1.37094	6.79028e-07	0.000229011
ENST00000442173	DOCK9	DOCK9-201	protein_coding	dedicator of cytokinesis 9 [Source:HGNC Symbol;Acc:HGNC:14132]	9.90142	1.65482	6.98651e-07	0.000233069
ENST00000258091	CCT7	CCT7-001	protein_coding	chaperonin containing TCP1 subunit 7 [Source:HGNC Symbol;Acc:HGNC:1622]	9.88377	1.33994	7.25973e-07	0.000235598
ENST00000541134	HIVEP1	HIVEP1-201	protein_coding	human immunodeficiency virus type I enhancer binding protein 1 [Source:HGNC Symbol;Acc:HGNC:4920]	9.87021	1.32746	7.54694e-07	0.000239492
ENST00000260058	CREBZF	CREBZF-004	protein_coding	CREB/ATF bZIP transcription factor [Source:HGNC Symbol;Acc:HGNC:24905]	9.81389	2.0523	8.58818e-07	0.00026358
ENST00000403245	CEP162	CEP162-004	protein_coding	centrosomal protein 162 [Source:HGNC Symbol;Acc:HGNC:21107]	9.80162	1.58723	8.85447e-07	0.000267548
ENST00000566996	CTD-2196E14.9-001	0	3prime_overlapping_ncRNA	0	7.60089	-0.736687	0.00013654	0.00850747
ENST00000370366	DIDO1	DIDO1-001	protein_coding	death inducer-obliterator 1 [Source:HGNC Symbol;Acc:HGNC:2680]	9.70286	1.37544	1.10532e-06	0.000308394
ENST00000490373	RUSC1	RUSC1-007	protein_coding	RUN and SH3 domain containing 1 [Source:HGNC Symbol;Acc:HGNC:17153]	9.6967	1.36924	1.12979e-06	0.000312784
ENST00000549870	TUBA1B	TUBA1B-011	protein_coding	tubulin alpha 1b [Source:HGNC Symbol;Acc:HGNC:18809]	9.66808	1.13328	1.20754e-06	0.00032673
ENST00000553915	PRMT5	PRMT5-009	protein_coding	protein arginine methyltransferase 5 [Source:HGNC Symbol;Acc:HGNC:10894]	9.6608	1.12637	1.22116e-06	0.00032712
ENST00000411594	BRD8	BRD8-201	protein_coding	bromodomain containing 8 [Source:HGNC Symbol;Acc:HGNC:19874]	9.65494	1.11996	1.23499e-06	0.000329591
ENST00000439640	FKBP1A	FKBP1A-201	protein_coding	FK506 binding protein 1A [Source:HGNC Symbol;Acc:HGNC:3711]	9.64964	1.19668	1.26325e-06	0.000335052
ENST00000629586	YAP1	YAP1-008	protein_coding	Yes associated protein 1 [Source:HGNC Symbol;Acc:HGNC:16262]	9.63935	1.69528	1.29235e-06	0.000339005
ENST00000528648	BANF1	BANF1-006	protein_coding	barrier to autointegration factor 1 [Source:HGNC Symbol;Acc:HGNC:17397]	9.63294	1.4934	1.30723e-06	0.000341656
ENST00000374617	WDR46	WDR46-001	protein_coding	WD repeat domain 46 [Source:HGNC Symbol;Acc:HGNC:13923]	9.62576	1.09211	1.32233e-06	0.000343929
ENST00000592514	MRPL4	MRPL4-006	protein_coding	mitochondrial ribosomal protein L4 [Source:HGNC Symbol;Acc:HGNC:14276]	9.61623	1.08367	1.35321e-06	0.000349844
ENST00000436609	ALG13	ALG13-023	protein_coding	ALG13, UDP-N-acetylglucosaminyltransferase subunit [Source:HGNC Symbol;Acc:HGNC:30881]	9.60851	1.25162	1.38504e-06	0.000355929
ENST00000378158	CASK	CASK-001	protein_coding	calcium/calmodulin dependent serine protein kinase [Source:HGNC Symbol;Acc:HGNC:1497]	9.58734	1.05669	1.45165e-06	0.000368638
ENST00000615393	VEGFA	VEGFA-202	protein_coding	vascular endothelial growth factor A [Source:HGNC Symbol;Acc:HGNC:12680]	9.56756	1.03764	1.52246e-06	0.000379005
ENST00000439806	CPNE1	CPNE1-009	protein_coding	copine 1 [Source:HGNC Symbol;Acc:HGNC:2314]	9.56356	1.03348	1.54086e-06	0.000382256
ENST00000440232	POLD1	POLD1-002	protein_coding	polymerase (DNA) delta 1, catalytic subunit [Source:HGNC Symbol;Acc:HGNC:9175]	9.54976	1.02119	1.57853e-06	0.000387131
ENST00000508342	NEDD4	NEDD4-002	protein_coding	neural precursor cell expressed, developmentally down-regulated 4, E3 ubiquitin protein ligase [Source:HGNC Symbol;Acc:HGNC:7727]	9.54942	1.02033	1.57853e-06	0.000387131
ENST00000233505	CENPA	CENPA-006	protein_coding	centromere protein A [Source:HGNC Symbol;Acc:HGNC:1851]	9.52676	1.55885	1.67806e-06	0.000406895
ENST00000361242	ATG9A	ATG9A-003	protein_coding	autophagy related 9A [Source:HGNC Symbol;Acc:HGNC:22408]	9.52021	0.992486	1.69893e-06	0.000411028
ENST00000339788	DAB2	DAB2-004	protein_coding	DAB2, clathrin adaptor protein [Source:HGNC Symbol;Acc:HGNC:2662]	9.50411	0.97627	1.7636e-06	0.000421453
ENST00000369637	RHOC	RHOC-004	protein_coding	ras homolog family member C [Source:HGNC Symbol;Acc:HGNC:669]	9.48158	0.955704	1.85487e-06	0.000435512
ENST00000414031	EIF4G1	EIF4G1-010	protein_coding	eukaryotic translation initiation factor 4 gamma 1 [Source:HGNC Symbol;Acc:HGNC:3296]	9.47333	0.94861	1.9028e-06	0.000444338
ENST00000553542	CALM1	CALM1-012	protein_coding	calmodulin 1 (phosphorylase kinase, delta) [Source:HGNC Symbol;Acc:HGNC:1442]	9.45267	0.9416	1.97774e-06	0.000456382
ENST00000438964	ACTN1	ACTN1-002	protein_coding	actinin alpha 1 [Source:HGNC Symbol;Acc:HGNC:163]	9.4421	0.919017	2.02983e-06	0.000463426
ENST00000499525	RP5-1186N24.3-001	0	antisense	0	8.02481	-0.212293	5.16737e-05	0.00413769
ENST00000450824	CEP131	CEP131-002	protein_coding	centrosomal protein 131 [Source:HGNC Symbol;Acc:HGNC:29511]	9.41902	0.896152	2.13947e-06	0.000479288
ENST00000465267	EIF4A2	EIF4A2-014	protein_coding	eukaryotic translation initiation factor 4A2 [Source:HGNC Symbol;Acc:HGNC:3284]	9.419	0.896225	2.13947e-06	0.000479288
ENST00000431643	EIF3B	EIF3B-008	protein_coding	eukaryotic translation initiation factor 3 subunit B [Source:HGNC Symbol;Acc:HGNC:3280]	7.62465	2.26739	2.24913e-06	0.000495264
ENST00000393829	ATP6V0A1	ATP6V0A1-001	protein_coding	ATPase H+ transporting V0 subunit a1 [Source:HGNC Symbol;Acc:HGNC:865]	9.39192	0.870736	2.28754e-06	0.000497921
ENST00000429436	MARK3	MARK3-001	protein_coding	microtubule affinity regulating kinase 3 [Source:HGNC Symbol;Acc:HGNC:6897]	9.3888	1.34048	2.28754e-06	0.000497921
ENST00000635765	HSPA12A	HSPA12A-005	protein_coding	heat shock protein family A (Hsp70) member 12A [Source:HGNC Symbol;Acc:HGNC:19022]	9.36326	0.952517	2.44914e-06	0.000520957
ENST00000568706	NUBP2	NUBP2-012	protein_coding	nucleotide binding protein 2 [Source:HGNC Symbol;Acc:HGNC:8042]	9.34525	0.826765	2.55324e-06	0.00053411
ENST00000329524	NFATC3	NFATC3-003	protein_coding	nuclear factor of activated T-cells 3 [Source:HGNC Symbol;Acc:HGNC:7777]	9.34244	0.823098	2.55324e-06	0.00053411
ENST00000564556	ZNF598	ZNF598-008	protein_coding	zinc finger protein 598 [Source:HGNC Symbol;Acc:HGNC:28079]	9.34069	0.866897	2.55324e-06	0.00053411
ENST00000611941	ZMYND8	ZMYND8-206	protein_coding	zinc finger MYND-type containing 8 [Source:HGNC Symbol;Acc:HGNC:9397]	9.33087	0.813268	2.62584e-06	0.000544524
ENST00000322680	CAMK2G	CAMK2G-201	protein_coding	calcium/calmodulin dependent protein kinase II gamma [Source:HGNC Symbol;Acc:HGNC:1463]	9.32428	0.807096	2.66314e-06	0.000549606
ENST00000394723	ANKHD1	ANKHD1-004	protein_coding	ankyrin repeat and KH domain containing 1 [Source:HGNC Symbol;Acc:HGNC:24714]	9.30167	0.785354	2.81938e-06	0.000572502
ENST00000628286	BMP2K	BMP2K-202	protein_coding	BMP2 inducible kinase [Source:HGNC Symbol;Acc:HGNC:18041]	9.29821	0.782183	2.81938e-06	0.000572502
ENST00000632615	ARMC10	ARMC10-003	protein_coding	armadillo repeat containing 10 [Source:HGNC Symbol;Acc:HGNC:21706]	9.29734	1.08491	2.86028e-06	0.000575909
ENST00000630168	DHX36	DHX36-005	protein_coding	DEAH-box helicase 36 [Source:HGNC Symbol;Acc:HGNC:14410]	9.2939	0.777295	2.86028e-06	0.000575909
ENST00000400274	DIP2A	DIP2A-001	protein_coding	disco interacting protein 2 homolog A [Source:HGNC Symbol;Acc:HGNC:17217]	9.284	0.767969	2.94442e-06	0.000582478
ENST00000621106	DHX29	DHX29-201	protein_coding	DEAH-box helicase 29 [Source:HGNC Symbol;Acc:HGNC:15815]	9.26817	0.90214	3.03179e-06	0.000593748
ENST00000417224	SH3GLB2	SH3GLB2-011	protein_coding	SH3 domain containing GRB2 like endophilin B2 [Source:HGNC Symbol;Acc:HGNC:10834]	9.26246	0.749445	3.07674e-06	0.000599272
ENST00000575697	LSM14A	LSM14A-005	protein_coding	LSM14A mRNA processing body assembly factor [Source:HGNC Symbol;Acc:HGNC:24489]	9.25736	0.742877	3.12255e-06	0.00060545
ENST00000613446	ZWILCH	ZWILCH-201	protein_coding	zwilch kinetochore protein [Source:HGNC Symbol;Acc:HGNC:25468]	9.25527	0.742678	3.12255e-06	0.00060545
ENST00000544816	NAP1L1	NAP1L1-006	protein_coding	nucleosome assembly protein 1 like 1 [Source:HGNC Symbol;Acc:HGNC:7637]	9.24271	1.81118	3.21685e-06	0.000615952
ENST00000380748	HMGN1	HMGN1-018	protein_coding	high mobility group nucleosome binding domain 1 [Source:HGNC Symbol;Acc:HGNC:4984]	9.23875	0.72715	3.26538e-06	0.000623024
ENST00000357743	GOLGA7	GOLGA7-003	protein_coding	golgin A7 [Source:HGNC Symbol;Acc:HGNC:24876]	9.23411	0.950131	3.31487e-06	0.000628558
ENST00000411680	PLXNB2	PLXNB2-007	protein_coding	plexin B2 [Source:HGNC Symbol;Acc:HGNC:9104]	9.22834	1.42572	3.31487e-06	0.000628558
ENST00000424354	SREBF2	SREBF2-002	protein_coding	sterol regulatory element binding transcription factor 2 [Source:HGNC Symbol;Acc:HGNC:11290]	9.22127	0.709696	3.36533e-06	0.000634208
ENST00000622093	SLIT2	SLIT2-201	protein_coding	slit guidance ligand 2 [Source:HGNC Symbol;Acc:HGNC:11086]	9.21606	0.704525	3.41678e-06	0.000641093
ENST00000555309	HNRNPC	HNRNPC-010	protein_coding	heterogeneous nuclear ribonucleoprotein C (C1/C2) [Source:HGNC Symbol;Acc:HGNC:5035]	9.20052	0.69044	3.5774e-06	0.000660273
ENST00000358867	TMEM126B	TMEM126B-001	protein_coding	transmembrane protein 126B [Source:HGNC Symbol;Acc:HGNC:30883]	9.20046	0.690353	3.5774e-06	0.000660273
ENST00000565813	STUB1	STUB1-012	protein_coding	STIP1 homology and U-box containing protein 1 [Source:HGNC Symbol;Acc:HGNC:11427]	9.19558	1.45136	3.5774e-06	0.000660273
ENST00000551964	APAF1	APAF1-002	protein_coding	apoptotic peptidase activating factor 1 [Source:HGNC Symbol;Acc:HGNC:576]	9.19217	0.871319	3.6331e-06	0.000666545
ENST00000449105	HNRNPLL	HNRNPLL-001	protein_coding	heterogeneous nuclear ribonucleoprotein L like [Source:HGNC Symbol;Acc:HGNC:25127]	9.173	1.42552	3.80709e-06	0.000690797
ENST00000549127	KRT7	KRT7-018	protein_coding	keratin 7 [Source:HGNC Symbol;Acc:HGNC:6445]	9.16717	1.41758	3.86748e-06	0.00069646
ENST00000621659	ABCC1	ABCC1-007	protein_coding	ATP binding cassette subfamily C member 1 [Source:HGNC Symbol;Acc:HGNC:51]	9.16652	0.659387	3.86748e-06	0.00069646
ENST00000520396	THUMPD3-AS1	THUMPD3-AS1-013	antisense	THUMPD3 antisense RNA 1 [Source:HGNC Symbol;Acc:HGNC:44478]	7.76916	0.0903501	9.31363e-05	0.00637437
ENST00000552637	PAWR	PAWR-008	protein_coding	pro-apoptotic WT1 regulator [Source:HGNC Symbol;Acc:HGNC:8614]	9.14081	1.23402	4.05623e-06	0.000721381
ENST00000456845	TM2D2	TM2D2-003	protein_coding	TM2 domain containing 2 [Source:HGNC Symbol;Acc:HGNC:24127]	9.119	0.613008	4.32688e-06	0.000759457
ENST00000382839	FAM193A	FAM193A-002	protein_coding	family with sequence similarity 193 member A [Source:HGNC Symbol;Acc:HGNC:16822]	9.11551	0.609742	4.32688e-06	0.000759457
ENST00000634879	EIF4G3	EIF4G3-014	protein_coding	eukaryotic translation initiation factor 4 gamma 3 [Source:HGNC Symbol;Acc:HGNC:3298]	9.09463	0.59022	4.54538e-06	0.00078435
ENST00000619374	RIMKLB	RIMKLB-202	protein_coding	ribosomal modification protein rimK-like family member B [Source:HGNC Symbol;Acc:HGNC:29228]	9.09438	0.754885	4.54538e-06	0.00078435
ENST00000557919	TLE3	TLE3-017	protein_coding	transducin like enhancer of split 3 [Source:HGNC Symbol;Acc:HGNC:11839]	9.07299	0.571963	4.77836e-06	0.000814091
ENST00000554021	SRSF5	SRSF5-010	protein_coding	serine and arginine rich splicing factor 5 [Source:HGNC Symbol;Acc:HGNC:10787]	9.06614	0.564802	4.85945e-06	0.000822039
ENST00000343004	FAM122B	FAM122B-202	protein_coding	family with sequence similarity 122B [Source:HGNC Symbol;Acc:HGNC:30490]	9.06376	1.6584	4.85945e-06	0.000822039
ENST00000263713	EPB41L5	EPB41L5-001	protein_coding	erythrocyte membrane protein band 4.1 like 5 [Source:HGNC Symbol;Acc:HGNC:19819]	9.0567	1.02209	4.94233e-06	0.000832127
ENST00000370268	ZNF185	ZNF185-007	protein_coding	zinc finger protein 185 (LIM domain) [Source:HGNC Symbol;Acc:HGNC:12976]	9.05629	0.554416	4.94233e-06	0.000832127
ENST00000454264	MDM4	MDM4-203	protein_coding	MDM4, p53 regulator [Source:HGNC Symbol;Acc:HGNC:6974]	9.05294	0.55327	5.02704e-06	0.000841117
ENST00000265956	GAPVD1	GAPVD1-201	protein_coding	GTPase activating protein and VPS9 domains 1 [Source:HGNC Symbol;Acc:HGNC:23375]	9.03583	0.535331	5.20219e-06	0.000859048
ENST00000420641	BCAR1	BCAR1-003	protein_coding	BCAR1, Cas family scaffolding protein [Source:HGNC Symbol;Acc:HGNC:971]	9.03196	0.531722	5.29272e-06	0.000867994
ENST00000615385	ZBTB14	ZBTB14-202	protein_coding	zinc finger and BTB domain containing 14 [Source:HGNC Symbol;Acc:HGNC:12860]	9.00936	0.510669	5.57686e-06	0.000900839
ENST00000496082	ATP13A1	ATP13A1-014	protein_coding	ATPase 13A1 [Source:HGNC Symbol;Acc:HGNC:24215]	9.00182	0.504785	5.57686e-06	0.000900839
ENST00000425897	MARK2	MARK2-012	protein_coding	microtubule affinity regulating kinase 2 [Source:HGNC Symbol;Acc:HGNC:3332]	8.99968	0.503701	5.67595e-06	0.000914781
ENST00000252115	POLDIP3	POLDIP3-001	protein_coding	polymerase (DNA) delta interacting protein 3 [Source:HGNC Symbol;Acc:HGNC:23782]	8.99965	0.809616	5.67595e-06	0.000914781
ENST00000603114	ZSWIM8	ZSWIM8-018	protein_coding	zinc finger SWIM-type containing 8 [Source:HGNC Symbol;Acc:HGNC:23528]	8.98805	0.490842	5.77732e-06	0.000924875
ENST00000611961	GP1BA	GP1BA-201	protein_coding	glycoprotein Ib platelet alpha subunit [Source:HGNC Symbol;Acc:HGNC:4439]	8.98747	0.720097	5.77732e-06	0.000924875
ENST00000524228	WWC1	WWC1-006	protein_coding	WW and C2 domain containing 1 [Source:HGNC Symbol;Acc:HGNC:29435]	8.95102	1.68787	6.32092e-06	0.000977659
ENST00000510604	PP7080-004	0	antisense	uncharacterized LOC25845 [Source:EntrezGene;Acc:25845]	6.81002	-1.36386	0.000762235	0.0311087
ENST00000450902	DHX16	DHX16-001	protein_coding	DEAH-box helicase 16 [Source:HGNC Symbol;Acc:HGNC:2739]	8.92078	0.429097	6.80432e-06	0.0010244
ENST00000482950	SLC4A2	SLC4A2-010	protein_coding	solute carrier family 4 member 2 [Source:HGNC Symbol;Acc:HGNC:11028]	8.91728	0.426638	6.80432e-06	0.0010244
ENST00000418265	ISY1-RAB43	ISY1-RAB43-001	protein_coding	ISY1-RAB43 readthrough [Source:HGNC Symbol;Acc:HGNC:42969]	8.90472	0.415033	7.064e-06	0.00105025
ENST00000463622	SCFD1	SCFD1-008	protein_coding	sec1 family domain containing 1 [Source:HGNC Symbol;Acc:HGNC:20726]	8.90306	0.414111	7.064e-06	0.00105025
ENST00000539159	RASGRP1	RASGRP1-201	protein_coding	RAS guanyl releasing protein 1 [Source:HGNC Symbol;Acc:HGNC:9878]	8.89632	0.824578	7.19865e-06	0.00106291
ENST00000378195	SPRYD7	SPRYD7-201	protein_coding	SPRY domain containing 7 [Source:HGNC Symbol;Acc:HGNC:14297]	8.89394	0.888802	7.19865e-06	0.00106291
ENST00000565250	MLST8	MLST8-012	protein_coding	MTOR associated protein, LST8 homolog [Source:HGNC Symbol;Acc:HGNC:24825]	8.8919	0.403795	7.19865e-06	0.00106291
ENST00000551516	CPSF6	CPSF6-006	protein_coding	cleavage and polyadenylation specific factor 6 [Source:HGNC Symbol;Acc:HGNC:13871]	8.8908	0.401566	7.19865e-06	0.00106291
ENST00000553810	SIVA1	SIVA1-007	protein_coding	SIVA1 apoptosis inducing factor [Source:HGNC Symbol;Acc:HGNC:17712]	8.8901	0.402131	7.33665e-06	0.00107005
ENST00000277465	CIZ1	CIZ1-022	protein_coding	CDKN1A interacting zinc finger protein 1 [Source:HGNC Symbol;Acc:HGNC:16744]	8.88927	0.399209	7.33665e-06	0.00107005
ENST00000442461	LIN54	LIN54-006	protein_coding	lin-54 DREAM MuvB core complex component [Source:HGNC Symbol;Acc:HGNC:25397]	8.88627	0.396433	7.33665e-06	0.00107005
ENST00000551665	HNRNPA1	HNRNPA1-021	protein_coding	heterogeneous nuclear ribonucleoprotein A1 [Source:HGNC Symbol;Acc:HGNC:5031]	8.88535	0.87237	7.33665e-06	0.00107005
ENST00000423659	GIGYF2	GIGYF2-012	protein_coding	GRB10 interacting GYF protein 2 [Source:HGNC Symbol;Acc:HGNC:11960]	8.88284	0.393958	7.33665e-06	0.00107005
ENST00000393587	SLC10A3	SLC10A3-002	protein_coding	solute carrier family 10 member 3 [Source:HGNC Symbol;Acc:HGNC:22979]	8.87652	0.387414	7.47808e-06	0.00108699
ENST00000401874	TSC2	TSC2-003	protein_coding	tuberous sclerosis 2 [Source:HGNC Symbol;Acc:HGNC:12363]	8.86658	0.380406	7.62307e-06	0.0011021
ENST00000469350	PLOD2	PLOD2-006	protein_coding	procollagen-lysine,2-oxoglutarate 5-dioxygenase 2 [Source:HGNC Symbol;Acc:HGNC:9082]	8.86038	0.372493	7.77171e-06	0.0011131
ENST00000613509	ZNF48	ZNF48-201	protein_coding	zinc finger protein 48 [Source:HGNC Symbol;Acc:HGNC:13114]	8.84976	0.686021	7.92413e-06	0.00112741
ENST00000626646	LPCAT1	LPCAT1-201	protein_coding	lysophosphatidylcholine acyltransferase 1 [Source:HGNC Symbol;Acc:HGNC:25718]	8.8422	0.357911	8.08044e-06	0.00114359
ENST00000454389	SLC4A7	SLC4A7-014	protein_coding	solute carrier family 4 member 7 [Source:HGNC Symbol;Acc:HGNC:11033]	8.8371	0.351003	8.24076e-06	0.00115337
ENST00000360461	PLEKHG4	PLEKHG4-002	protein_coding	pleckstrin homology and RhoGEF domain containing G4 [Source:HGNC Symbol;Acc:HGNC:24501]	8.83596	0.34995	8.24076e-06	0.00115337
ENST00000416858	SLC25A19	SLC25A19-001	protein_coding	solute carrier family 25 member 19 [Source:HGNC Symbol;Acc:HGNC:14409]	8.82381	0.420634	8.40522e-06	0.00116953
ENST00000412079	NARF	NARF-201	protein_coding	nuclear prelamin A recognition factor [Source:HGNC Symbol;Acc:HGNC:29916]	8.82348	1.04927	8.57395e-06	0.00118381
ENST00000465161	NEU1	NEU1-005	protein_coding	neuraminidase 1 (lysosomal sialidase) [Source:HGNC Symbol;Acc:HGNC:7758]	8.81892	0.66984	8.57395e-06	0.00118381
ENST00000518175	ENO3	ENO3-006	protein_coding	enolase 3 [Source:HGNC Symbol;Acc:HGNC:3354]	8.80564	0.435688	8.92479e-06	0.00122048
ENST00000419616	RAD23B	RAD23B-002	protein_coding	RAD23 homolog B, nucleotide excision repair protein [Source:HGNC Symbol;Acc:HGNC:9813]	8.79586	0.465807	9.10718e-06	0.0012352
ENST00000576541	P4HB	P4HB-027	protein_coding	prolyl 4-hydroxylase subunit beta [Source:HGNC Symbol;Acc:HGNC:8548]	8.79348	1.7562	9.10718e-06	0.0012352
ENST00000625842	VPS8	VPS8-027	protein_coding	VPS8, CORVET complex subunit [Source:HGNC Symbol;Acc:HGNC:29122]	8.79347	0.313052	9.10718e-06	0.0012352
ENST00000444069	NME6	NME6-004	protein_coding	NME/NM23 nucleoside diphosphate kinase 6 [Source:HGNC Symbol;Acc:HGNC:20567]	8.79124	0.309932	9.10718e-06	0.0012352
ENST00000535286	TDRD3	TDRD3-202	protein_coding	tudor domain containing 3 [Source:HGNC Symbol;Acc:HGNC:20612]	8.79084	0.610495	9.10718e-06	0.0012352
ENST00000557597	NUMB	NUMB-003	protein_coding	NUMB, endocytic adaptor protein [Source:HGNC Symbol;Acc:HGNC:8060]	8.78749	0.305283	9.29443e-06	0.0012519
ENST00000221980	ICAM5	ICAM5-001	protein_coding	intercellular adhesion molecule 5 [Source:HGNC Symbol;Acc:HGNC:5348]	8.78059	0.369522	9.29443e-06	0.0012519
ENST00000534585	MAF1	MAF1-002	protein_coding	MAF1 homolog, negative regulator of RNA polymerase III [Source:HGNC Symbol;Acc:HGNC:24966]	8.78049	1.04955	9.29443e-06	0.0012519
ENST00000370163	AGL	AGL-003	protein_coding	amylo-alpha-1, 6-glucosidase, 4-alpha-glucanotransferase [Source:HGNC Symbol;Acc:HGNC:321]	8.7767	0.36791	9.48669e-06	0.00127222
ENST00000595118	LTBP4	LTBP4-004	protein_coding	latent transforming growth factor beta binding protein 4 [Source:HGNC Symbol;Acc:HGNC:6717]	8.77601	1.06711	9.48669e-06	0.00127222
ENST00000442099	WBSCR22	WBSCR22-017	protein_coding	Williams-Beuren syndrome chromosome region 22 [Source:HGNC Symbol;Acc:HGNC:16405]	8.77357	0.390097	9.48669e-06	0.00127222
ENST00000552217	MRPL42	MRPL42-004	protein_coding	mitochondrial ribosomal protein L42 [Source:HGNC Symbol;Acc:HGNC:14493]	8.76872	0.289385	9.68412e-06	0.00128904
ENST00000252440	ECSIT	ECSIT-004	protein_coding	ECSIT signalling integrator [Source:HGNC Symbol;Acc:HGNC:29548]	8.7648	0.28596	9.68412e-06	0.00128904
ENST00000359526	DNMT1	DNMT1-002	protein_coding	DNA (cytosine-5-)-methyltransferase 1 [Source:HGNC Symbol;Acc:HGNC:2976]	8.76148	0.574916	9.88691e-06	0.00130072
ENST00000451928	PDZK1	PDZK1-202	protein_coding	PDZ domain containing 1 [Source:HGNC Symbol;Acc:HGNC:8821]	8.75998	0.281393	9.88691e-06	0.00130072
ENST00000620277	DKC1	DKC1-201	protein_coding	dyskerin pseudouridine synthase 1 [Source:HGNC Symbol;Acc:HGNC:2890]	8.75984	0.279863	9.88691e-06	0.00130072
ENST00000575400	RNF167	RNF167-012	protein_coding	ring finger protein 167 [Source:HGNC Symbol;Acc:HGNC:24544]	8.7566	0.402776	9.88691e-06	0.00130072
ENST00000393413	MDM2	MDM2-032	protein_coding	MDM2 proto-oncogene [Source:HGNC Symbol;Acc:HGNC:6973]	8.75548	0.278155	9.88691e-06	0.00130072
ENST00000567114	RPUSD1	RPUSD1-003	protein_coding	RNA pseudouridylate synthase domain containing 1 [Source:HGNC Symbol;Acc:HGNC:14173]	8.75478	0.275213	9.88691e-06	0.00130072
ENST00000604729	ZSWIM8	ZSWIM8-027	protein_coding	zinc finger SWIM-type containing 8 [Source:HGNC Symbol;Acc:HGNC:23528]	8.75377	0.276593	9.88691e-06	0.00130072
ENST00000444152	GPRASP1	GPRASP1-202	protein_coding	G protein-coupled receptor associated sorting protein 1 [Source:HGNC Symbol;Acc:HGNC:24834]	8.74858	0.269518	1.00952e-05	0.00132246
ENST00000581540	SUPT4H1	SUPT4H1-005	protein_coding	SPT4 homolog, DSIF elongation factor subunit [Source:HGNC Symbol;Acc:HGNC:11467]	8.72872	0.294933	1.05292e-05	0.00136433
ENST00000401475	OSBP2	OSBP2-006	protein_coding	oxysterol binding protein 2 [Source:HGNC Symbol;Acc:HGNC:8504]	8.7287	0.252795	1.05292e-05	0.00136433
ENST00000443905	ZNF506	ZNF506-201	protein_coding	zinc finger protein 506 [Source:HGNC Symbol;Acc:HGNC:23780]	8.72202	1.59309	1.07552e-05	0.00138278
ENST00000415923	TRIM26	TRIM26-002	protein_coding	tripartite motif containing 26 [Source:HGNC Symbol;Acc:HGNC:12962]	8.71212	0.911711	1.09876e-05	0.00140009
ENST00000505173	SPAG9	SPAG9-005	protein_coding	sperm associated antigen 9 [Source:HGNC Symbol;Acc:HGNC:14524]	8.70676	0.233524	1.09876e-05	0.00140009
ENST00000353887	NF2	NF2-005	protein_coding	neurofibromin 2 (merlin) [Source:HGNC Symbol;Acc:HGNC:7773]	8.70468	0.231625	1.12265e-05	0.00142209
ENST00000589629	CDC37	CDC37-003	protein_coding	cell division cycle 37 [Source:HGNC Symbol;Acc:HGNC:1735]	8.69535	0.223088	1.14722e-05	0.0014447
ENST00000585836	FOSB	FOSB-005	protein_coding	FosB proto-oncogene, AP-1 transcription factor subunit [Source:HGNC Symbol;Acc:HGNC:3797]	8.6896	0.337596	1.14722e-05	0.0014447
ENST00000636505	NDUFS1	NDUFS1-007	protein_coding	NADH:ubiquinone oxidoreductase core subunit S1 [Source:HGNC Symbol;Acc:HGNC:7707]	8.68054	0.209561	1.17249e-05	0.00146706
ENST00000449699	NDUFS1	NDUFS1-007	protein_coding	NADH:ubiquinone oxidoreductase core subunit S1 [Source:HGNC Symbol;Acc:HGNC:7707]	8.68054	0.209561	1.17249e-05	0.00146706
ENST00000398712	SHARPIN	SHARPIN-001	protein_coding	SHANK associated RH domain interactor [Source:HGNC Symbol;Acc:HGNC:25321]	8.67916	0.208298	1.17249e-05	0.00146706
ENST00000601675	PTOV1	PTOV1-007	protein_coding	prostate tumor overexpressed 1 [Source:HGNC Symbol;Acc:HGNC:9632]	8.67069	0.200561	1.19848e-05	0.00148917
ENST00000453304	UNC5C	UNC5C-001	protein_coding	unc-5 netrin receptor C [Source:HGNC Symbol;Acc:HGNC:12569]	8.67037	0.199072	1.19848e-05	0.00148917
ENST00000379983	UACA	UACA-006	protein_coding	uveal autoantigen with coiled-coil domains and ankyrin repeats [Source:HGNC Symbol;Acc:HGNC:15947]	8.62641	0.748861	1.34025e-05	0.00162492
ENST00000318312	BBS1	BBS1-001	protein_coding	Bardet-Biedl syndrome 1 [Source:HGNC Symbol;Acc:HGNC:966]	8.60373	0.907819	1.40303e-05	0.00167829
ENST00000436868	BZW2	BZW2-006	protein_coding	basic leucine zipper and W2 domains 2 [Source:HGNC Symbol;Acc:HGNC:18808]	8.59883	0.664349	1.43584e-05	0.00170804
ENST00000620650	SMN2	SMN2-004	protein_coding	survival of motor neuron 2, centromeric [Source:HGNC Symbol;Acc:HGNC:11118]	8.59479	0.298078	1.43584e-05	0.00170804
ENST00000253159	ZNF236	ZNF236-001	protein_coding	zinc finger protein 236 [Source:HGNC Symbol;Acc:HGNC:13028]	8.57928	0.11736	1.46965e-05	0.00173386
ENST00000308008	RAPGEF6	RAPGEF6-004	protein_coding	Rap guanine nucleotide exchange factor 6 [Source:HGNC Symbol;Acc:HGNC:20655]	8.57828	0.279847	1.50451e-05	0.00176336
ENST00000464644	TBC1D10B	TBC1D10B-006	protein_coding	TBC1 domain family member 10B [Source:HGNC Symbol;Acc:HGNC:24510]	8.5766	0.113585	1.50451e-05	0.00176336
ENST00000590049	CAPNS1	CAPNS1-011	protein_coding	calpain small subunit 1 [Source:HGNC Symbol;Acc:HGNC:1481]	8.57604	0.301095	1.50451e-05	0.00176336
ENST00000627968	HIVEP1	HIVEP1-202	protein_coding	human immunodeficiency virus type I enhancer binding protein 1 [Source:HGNC Symbol;Acc:HGNC:4920]	8.56575	0.102566	1.54044e-05	0.00178406
ENST00000526710	EEF1D	EEF1D-040	protein_coding	eukaryotic translation elongation factor 1 delta [Source:HGNC Symbol;Acc:HGNC:3211]	8.56042	1.04086	1.54044e-05	0.00178406
ENST00000632238	EEF1D	EEF1D-040	protein_coding	eukaryotic translation elongation factor 1 delta [Source:HGNC Symbol;Acc:HGNC:3211]	8.56042	1.04086	1.54044e-05	0.00178406
ENST00000354475	WDR91	WDR91-001	protein_coding	WD repeat domain 91 [Source:HGNC Symbol;Acc:HGNC:24997]	8.54714	1.39286	1.61569e-05	0.0018483
ENST00000426621	MAFF	MAFF-201	protein_coding	MAF bZIP transcription factor F [Source:HGNC Symbol;Acc:HGNC:6780]	8.5401	0.0807834	1.61569e-05	0.0018483
ENST00000615219	NBPF26	NBPF26-205	protein_coding	neuroblastoma breakpoint family member 26 [Source:HGNC Symbol;Acc:HGNC:49571]	8.53687	0.0789206	1.65511e-05	0.0018764
ENST00000627121	IARS	IARS-203	protein_coding	isoleucyl-tRNA synthetase [Source:HGNC Symbol;Acc:HGNC:5330]	8.53015	1.64532	1.65511e-05	0.0018764
ENST00000243498	EXOSC9	EXOSC9-001	protein_coding	exosome component 9 [Source:HGNC Symbol;Acc:HGNC:9137]	8.52829	0.0699687	1.65511e-05	0.0018764
ENST00000359644	ATP2C1	ATP2C1-005	protein_coding	ATPase secretory pathway Ca2+ transporting 1 [Source:HGNC Symbol;Acc:HGNC:13211]	8.52531	0.0684605	1.69577e-05	0.00190741
ENST00000482349	ACTR8	ACTR8-003	protein_coding	ARP8 actin-related protein 8 homolog [Source:HGNC Symbol;Acc:HGNC:14672]	8.52333	0.0650038	1.69577e-05	0.00190741
ENST00000478250	NR4A1	NR4A1-001	protein_coding	nuclear receptor subfamily 4 group A member 1 [Source:HGNC Symbol;Acc:HGNC:7980]	8.52016	0.062469	1.69577e-05	0.00190741
ENST00000526092	ATP8B3	ATP8B3-001	protein_coding	ATPase phospholipid transporting 8B3 [Source:HGNC Symbol;Acc:HGNC:13535]	8.51967	0.0633689	1.69577e-05	0.00190741
ENST00000355638	ADAM11	ADAM11-002	protein_coding	ADAM metallopeptidase domain 11 [Source:HGNC Symbol;Acc:HGNC:189]	8.50555	0.0492422	1.73775e-05	0.00194241
ENST00000452671	RFX5	RFX5-002	protein_coding	regulatory factor X5 [Source:HGNC Symbol;Acc:HGNC:9986]	8.49374	0.218446	1.8258e-05	0.0020136
ENST00000612061	HIST2H4B	HIST2H4B-002	protein_coding	histone cluster 2, H4b [Source:HGNC Symbol;Acc:HGNC:29607]	8.49342	0.0370474	1.8258e-05	0.0020136
ENST00000586827	FLOT2	FLOT2-013	protein_coding	flotillin 2 [Source:HGNC Symbol;Acc:HGNC:3758]	8.49081	0.0372982	1.8258e-05	0.0020136
ENST00000523293	REEP4	REEP4-004	protein_coding	receptor accessory protein 4 [Source:HGNC Symbol;Acc:HGNC:26176]	8.48561	0.45258	1.8258e-05	0.0020136
ENST00000633215	RP11-380L11.3-001	0	antisense	0	6.67979	-1.45892	0.00104169	0.0395256
ENST00000361757	RP5-1186N24.3-001	SBNO2-001	protein_coding	strawberry notch homolog 2 (Drosophila) [Source:HGNC Symbol;Acc:HGNC:29158]	8.48276	1.25647	1.872e-05	0.00204357
ENST00000397323	RBPMS	RBPMS-001	protein_coding	RNA binding protein with multiple splicing [Source:HGNC Symbol;Acc:HGNC:19097]	8.48224	0.312588	1.872e-05	0.00204357
ENST00000367333	TMEM9	TMEM9-004	protein_coding	transmembrane protein 9 [Source:HGNC Symbol;Acc:HGNC:18823]	8.47387	0.181485	1.872e-05	0.00204357
ENST00000530889	RIC8A	RIC8A-006	protein_coding	RIC8 guanine nucleotide exchange factor A [Source:HGNC Symbol;Acc:HGNC:29550]	8.471	0.0168127	1.91972e-05	0.00208192
ENST00000445658	ERBB2	ERBB2-004	protein_coding	erb-b2 receptor tyrosine kinase 2 [Source:HGNC Symbol;Acc:HGNC:3430]	8.46689	0.0141057	1.91972e-05	0.00208192
ENST00000512632	LIMCH1	LIMCH1-006	protein_coding	LIM and calponin homology domains 1 [Source:HGNC Symbol;Acc:HGNC:29191]	8.45323	0.000789596	1.96903e-05	0.0021204
ENST00000461584	RPS18	RPS18-005	protein_coding	ribosomal protein S18 [Source:HGNC Symbol;Acc:HGNC:10401]	8.45112	0.852412	1.96903e-05	0.0021204
ENST00000635231	QARS	QARS-033	protein_coding	glutaminyl-tRNA synthetase [Source:HGNC Symbol;Acc:HGNC:9751]	8.44433	-0.00723286	2.01999e-05	0.00216335
ENST00000518579	POLB	POLB-016	protein_coding	polymerase (DNA) beta [Source:HGNC Symbol;Acc:HGNC:9174]	8.44291	-0.00721742	2.01999e-05	0.00216335
ENST00000367353	ZNF281	ZNF281-002	protein_coding	zinc finger protein 281 [Source:HGNC Symbol;Acc:HGNC:13075]	8.4408	-0.00774771	2.01999e-05	0.00216335
ENST00000412215	GNB2	GNB2-011	protein_coding	G protein subunit beta 2 [Source:HGNC Symbol;Acc:HGNC:4398]	8.43705	-0.0123679	2.07267e-05	0.00219245
ENST00000533371	TPP1	TPP1-003	protein_coding	tripeptidyl peptidase 1 [Source:HGNC Symbol;Acc:HGNC:2073]	8.43286	-0.0148774	2.07267e-05	0.00219245
ENST00000524469	AHI1	AHI1-012	protein_coding	Abelson helper integration site 1 [Source:HGNC Symbol;Acc:HGNC:21575]	8.42606	-0.0226344	2.12714e-05	0.00223248
ENST00000492815	EXD2	EXD2-004	protein_coding	exonuclease 3'-5' domain containing 2 [Source:HGNC Symbol;Acc:HGNC:20217]	8.4179	-0.0295989	2.12714e-05	0.00223248
ENST00000492372	DKC1	DKC1-006	protein_coding	dyskerin pseudouridine synthase 1 [Source:HGNC Symbol;Acc:HGNC:2890]	8.41004	-0.0380756	2.18348e-05	0.00227714
ENST00000320996	PITPNB	PITPNB-002	protein_coding	phosphatidylinositol transfer protein beta [Source:HGNC Symbol;Acc:HGNC:9002]	8.40339	-0.0435898	2.24176e-05	0.00231545
ENST00000537336	ASUN	ASUN-007	protein_coding	asunder, spermatogenesis regulator [Source:HGNC Symbol;Acc:HGNC:20174]	8.39587	-0.0507914	2.24176e-05	0.00231545
ENST00000481605	TTC3	TTC3-009	protein_coding	tetratricopeptide repeat domain 3 [Source:HGNC Symbol;Acc:HGNC:12393]	8.37432	0.108731	2.3645e-05	0.00240522
ENST00000441357	AURKA	AURKA-002	protein_coding	aurora kinase A [Source:HGNC Symbol;Acc:HGNC:11393]	8.36577	-0.0750214	2.42914e-05	0.00245354
ENST00000259711	KIF13A	KIF13A-001	protein_coding	kinesin family member 13A [Source:HGNC Symbol;Acc:HGNC:14566]	8.36312	-0.0773957	2.42914e-05	0.00245354
ENST00000617516	DUSP14	DUSP14-001	protein_coding	dual specificity phosphatase 14 [Source:HGNC Symbol;Acc:HGNC:17007]	8.3553	-0.087152	2.49608e-05	0.0025035
ENST00000559366	SNHG21	SNHG21-005	antisense	small nucleolar RNA host gene 21 [Source:HGNC Symbol;Acc:HGNC:50284]	6.64871	-1.4772	0.00104169	0.0395256
ENST00000554511	PPP4R3A	PPP4R3A-010	protein_coding	protein phosphatase 4 regulatory subunit 3A [Source:HGNC Symbol;Acc:HGNC:20219]	8.34498	0.396952	2.56543e-05	0.00254455
ENST00000371628	LONRF3	LONRF3-005	protein_coding	LON peptidase N-terminal domain and ring finger 3 [Source:HGNC Symbol;Acc:HGNC:21152]	8.34387	0.870723	2.56543e-05	0.00254455
ENST00000596466	ADAMTS10	ADAMTS10-010	protein_coding	ADAM metallopeptidase with thrombospondin type 1 motif 10 [Source:HGNC Symbol;Acc:HGNC:13201]	8.34052	0.467829	2.56543e-05	0.00254455
ENST00000264674	MECOM	MECOM-201	protein_coding	MDS1 and EVI1 complex locus [Source:HGNC Symbol;Acc:HGNC:3498]	8.33832	-0.0995421	2.56543e-05	0.00254455
ENST00000372064	VEGFA	VEGFA-002	protein_coding	vascular endothelial growth factor A [Source:HGNC Symbol;Acc:HGNC:12680]	8.33547	-0.104881	2.56543e-05	0.00254455
ENST00000597512	FCHO1	FCHO1-006	protein_coding	FCH domain only 1 [Source:HGNC Symbol;Acc:HGNC:29002]	8.3328	-0.107263	2.63729e-05	0.00259783
ENST00000398527	MSL3	MSL3-202	protein_coding	male-specific lethal 3 homolog (Drosophila) [Source:HGNC Symbol;Acc:HGNC:7370]	8.32348	0.748358	2.63729e-05	0.00259783
ENST00000457361	IKZF2	IKZF2-202	protein_coding	IKAROS family zinc finger 2 [Source:HGNC Symbol;Acc:HGNC:13177]	8.32177	-0.11711	2.71178e-05	0.00264333
ENST00000447601	FAM3A	FAM3A-004	protein_coding	family with sequence similarity 3 member A [Source:HGNC Symbol;Acc:HGNC:13749]	8.32067	-0.115283	2.71178e-05	0.00264333
ENST00000550669	E2F7	E2F7-003	protein_coding	E2F transcription factor 7 [Source:HGNC Symbol;Acc:HGNC:23820]	8.31864	0.838934	2.71178e-05	0.00264333
ENST00000471125	ARRDC1	ARRDC1-005	protein_coding	arrestin domain containing 1 [Source:HGNC Symbol;Acc:HGNC:28633]	8.30922	0.221502	2.71178e-05	0.00264333
ENST00000525967	NPEPL1	NPEPL1-003	protein_coding	aminopeptidase-like 1 [Source:HGNC Symbol;Acc:HGNC:16244]	8.29583	0.00592632	2.86912e-05	0.00275299
ENST00000615793	UBE2D1	UBE2D1-201	protein_coding	ubiquitin conjugating enzyme E2 D1 [Source:HGNC Symbol;Acc:HGNC:12474]	8.29352	-0.1423	2.86912e-05	0.00275299
ENST00000590156	ATP5A1	ATP5A1-002	protein_coding	ATP synthase, H+ transporting, mitochondrial F1 complex, alpha subunit 1, cardiac muscle [Source:HGNC Symbol;Acc:HGNC:823]	8.29271	-0.140177	2.86912e-05	0.00275299
ENST00000547330	PPP1R12A	PPP1R12A-003	protein_coding	protein phosphatase 1 regulatory subunit 12A [Source:HGNC Symbol;Acc:HGNC:7618]	8.29071	-0.141961	2.86912e-05	0.00275299
ENST00000346541	CBFA2T2	CBFA2T2-201	protein_coding	CBFA2/RUNX1 translocation partner 2 [Source:HGNC Symbol;Acc:HGNC:1536]	8.28848	-0.146785	2.86912e-05	0.00275299
ENST00000396723	CHCHD7	CHCHD7-004	protein_coding	coiled-coil-helix-coiled-coil-helix domain containing 7 [Source:HGNC Symbol;Acc:HGNC:28314]	8.28844	-0.146822	2.86912e-05	0.00275299
ENST00000393304	RAB43	RAB43-002	protein_coding	RAB43, member RAS oncogene family [Source:HGNC Symbol;Acc:HGNC:19983]	8.28807	-0.144307	2.86912e-05	0.00275299
ENST00000498746	EIF4A2	EIF4A2-018	protein_coding	eukaryotic translation initiation factor 4A2 [Source:HGNC Symbol;Acc:HGNC:3284]	8.28613	0.72126	2.86912e-05	0.00275299
ENST00000559053	ADAM10	ADAM10-016	protein_coding	ADAM metallopeptidase domain 10 [Source:HGNC Symbol;Acc:HGNC:188]	8.27638	0.317488	2.95223e-05	0.00280517
ENST00000452087	NUCB1	NUCB1-005	protein_coding	nucleobindin 1 [Source:HGNC Symbol;Acc:HGNC:8043]	8.27433	-0.159374	2.95223e-05	0.00280517
ENST00000538456	SMARCA4	SMARCA4-006	protein_coding	SWI/SNF related, matrix associated, actin dependent regulator of chromatin, subfamily a, member 4 [Source:HGNC Symbol;Acc:HGNC:11100]	8.27057	0.454927	3.03848e-05	0.00286683
ENST00000510056	MATR3	MATR3-009	protein_coding	matrin 3 [Source:HGNC Symbol;Acc:HGNC:6912]	8.26814	-0.162013	3.03848e-05	0.00286683
ENST00000448100	ZGPAT	ZGPAT-014	protein_coding	zinc finger CCCH-type and G-patch domain containing [Source:HGNC Symbol;Acc:HGNC:15948]	8.26135	-0.170916	3.03848e-05	0.00286683
ENST00000603963	SRSF9	SRSF9-006	protein_coding	serine and arginine rich splicing factor 9 [Source:HGNC Symbol;Acc:HGNC:10791]	8.25639	-0.172436	3.12802e-05	0.00292944
ENST00000474756	ICMT	ICMT-006	protein_coding	isoprenylcysteine carboxyl methyltransferase [Source:HGNC Symbol;Acc:HGNC:5350]	8.24632	-0.181364	3.221e-05	0.00299045
ENST00000515320	HSD17B4	HSD17B4-002	protein_coding	hydroxysteroid 17-beta dehydrogenase 4 [Source:HGNC Symbol;Acc:HGNC:5213]	8.23624	-0.193193	3.221e-05	0.00299045
ENST00000538970	VAMP1	VAMP1-010	protein_coding	vesicle associated membrane protein 1 [Source:HGNC Symbol;Acc:HGNC:12642]	8.23519	-0.192506	3.221e-05	0.00299045
ENST00000401977	SMUG1	SMUG1-020	protein_coding	single-strand-selective monofunctional uracil-DNA glycosylase 1 [Source:HGNC Symbol;Acc:HGNC:17148]	8.23031	-0.19711	3.3176e-05	0.00305636
ENST00000629119	SURF4	SURF4-206	protein_coding	surfeit 4 [Source:HGNC Symbol;Acc:HGNC:11476]	8.22806	1.00854	3.3176e-05	0.00305636
ENST00000545297	SURF4	SURF4-201	protein_coding	surfeit 4 [Source:HGNC Symbol;Acc:HGNC:11476]	8.22806	1.00854	3.3176e-05	0.00305636
ENST00000620535	NOP2	NOP2-202	protein_coding	NOP2 nucleolar protein [Source:HGNC Symbol;Acc:HGNC:7867]	8.22165	-0.206121	3.3176e-05	0.00305636
ENST00000587985	TMEM161A	TMEM161A-019	protein_coding	transmembrane protein 161A [Source:HGNC Symbol;Acc:HGNC:26020]	8.2184	-0.209001	3.41797e-05	0.00312205
ENST00000594724	USE1	USE1-007	protein_coding	unconventional SNARE in the ER 1 [Source:HGNC Symbol;Acc:HGNC:30882]	8.21449	0.130763	3.41797e-05	0.00312205
ENST00000461363	TBRG4	TBRG4-011	protein_coding	transforming growth factor beta regulator 4 [Source:HGNC Symbol;Acc:HGNC:17443]	8.21178	-0.21192	3.41797e-05	0.00312205
ENST00000357980	TPM1	TPM1-008	protein_coding	tropomyosin 1 (alpha) [Source:HGNC Symbol;Acc:HGNC:12010]	8.20965	-0.213807	3.41797e-05	0.00312205
ENST00000468864	TRAPPC10	TRAPPC10-005	protein_coding	trafficking protein particle complex 10 [Source:HGNC Symbol;Acc:HGNC:11868]	8.20545	-0.217514	3.52231e-05	0.0031862
ENST00000527659	EPB41L2	EPB41L2-012	protein_coding	erythrocyte membrane protein band 4.1 like 2 [Source:HGNC Symbol;Acc:HGNC:3379]	8.19933	-0.225874	3.52231e-05	0.0031862
ENST00000453664	USP19	USP19-013	protein_coding	ubiquitin specific peptidase 19 [Source:HGNC Symbol;Acc:HGNC:12617]	8.19886	0.356196	3.52231e-05	0.0031862
ENST00000506885	CLDND1	CLDND1-032	protein_coding	claudin domain containing 1 [Source:HGNC Symbol;Acc:HGNC:1322]	8.19327	-0.206576	3.63081e-05	0.00324068
ENST00000392507	OSBPL7	OSBPL7-201	protein_coding	oxysterol binding protein like 7 [Source:HGNC Symbol;Acc:HGNC:16387]	8.19277	-0.228706	3.63081e-05	0.00324068
ENST00000528604	MVB12A	MVB12A-012	protein_coding	multivesicular body subunit 12A [Source:HGNC Symbol;Acc:HGNC:25153]	8.17796	-0.0525427	3.74367e-05	0.00331935
ENST00000478181	ZWINT	ZWINT-005	protein_coding	ZW10 interacting kinetochore protein [Source:HGNC Symbol;Acc:HGNC:13195]	8.17386	-0.245377	3.74367e-05	0.00331935
ENST00000528968	NAP1L4	NAP1L4-018	protein_coding	nucleosome assembly protein 1 like 4 [Source:HGNC Symbol;Acc:HGNC:7640]	8.17063	-0.25018	3.74367e-05	0.00331935
ENST00000433218	HOMER3	HOMER3-201	protein_coding	homer scaffolding protein 3 [Source:HGNC Symbol;Acc:HGNC:17514]	8.16919	0.0605511	3.74367e-05	0.00331935
ENST00000498545	TSN	TSN-004	protein_coding	translin [Source:HGNC Symbol;Acc:HGNC:12379]	8.16728	-0.0770433	3.86111e-05	0.00338714
ENST00000618092	GLIDR	GLIDR-002	lincRNA	glioblastoma down-regulated RNA [Source:HGNC Symbol;Acc:HGNC:48823]	8.06346	-0.342167	4.83275e-05	0.00394473
ENST00000543906	RAB6B	RAB6B-201	protein_coding	RAB6B, member RAS oncogene family [Source:HGNC Symbol;Acc:HGNC:14902]	8.16298	-0.254958	3.86111e-05	0.00338714
ENST00000368319	KIAA0907	KIAA0907-002	protein_coding	KIAA0907 [Source:HGNC Symbol;Acc:HGNC:29145]	8.16166	-0.256119	3.86111e-05	0.00338714
ENST00000374861	ZNF189	ZNF189-002	protein_coding	zinc finger protein 189 [Source:HGNC Symbol;Acc:HGNC:12980]	8.15693	0.0773149	3.86111e-05	0.00338714
ENST00000393441	BTRC	BTRC-201	protein_coding	beta-transducin repeat containing E3 ubiquitin protein ligase [Source:HGNC Symbol;Acc:HGNC:1144]	8.15677	-0.261844	3.86111e-05	0.00338714
ENST00000614274	TAS2R14	TAS2R14-001	protein_coding	taste 2 receptor member 14 [Source:HGNC Symbol;Acc:HGNC:14920]	8.15541	-0.264623	3.86111e-05	0.00338714
ENST00000467933	SRGAP2B	SRGAP2B-002	protein_coding	SLIT-ROBO Rho GTPase activating protein 2B [Source:HGNC Symbol;Acc:HGNC:35237]	8.1509	-0.265583	3.98337e-05	0.0034703
ENST00000556511	WDR20	WDR20-004	protein_coding	WD repeat domain 20 [Source:HGNC Symbol;Acc:HGNC:19667]	8.13663	0.152361	4.11068e-05	0.00353534
ENST00000565758	DCTPP1	DCTPP1-003	protein_coding	dCTP pyrophosphatase 1 [Source:HGNC Symbol;Acc:HGNC:28777]	8.13525	-0.282359	4.11068e-05	0.00353534
ENST00000493591	HK1	HK1-006	protein_coding	hexokinase 1 [Source:HGNC Symbol;Acc:HGNC:4922]	8.13318	-0.282851	4.11068e-05	0.00353534
ENST00000617266	ZNF79	ZNF79-203	protein_coding	zinc finger protein 79 [Source:HGNC Symbol;Acc:HGNC:13153]	8.1289	-0.287938	4.11068e-05	0.00353534
ENST00000550180	FBXO21	FBXO21-005	protein_coding	F-box protein 21 [Source:HGNC Symbol;Acc:HGNC:13592]	8.11682	-0.296032	4.24331e-05	0.00362329
ENST00000558735	CASC4	CASC4-007	protein_coding	cancer susceptibility candidate 4 [Source:HGNC Symbol;Acc:HGNC:24892]	8.11433	0.492797	4.24331e-05	0.00362329
ENST00000360310	BAZ1A	BAZ1A-201	protein_coding	bromodomain adjacent to zinc finger domain 1A [Source:HGNC Symbol;Acc:HGNC:960]	8.11368	2.07074	4.24331e-05	0.00362329
ENST00000541817	CHFR	CHFR-012	protein_coding	checkpoint with forkhead and ring finger domains, E3 ubiquitin protein ligase [Source:HGNC Symbol;Acc:HGNC:20455]	8.11359	-0.299836	4.24331e-05	0.00362329
ENST00000559588	IPO4	IPO4-002	protein_coding	importin 4 [Source:HGNC Symbol;Acc:HGNC:19426]	8.1135	-0.298413	4.24331e-05	0.00362329
ENST00000616458	YIF1A	YIF1A-201	protein_coding	Yip1 interacting factor homolog A, membrane trafficking protein [Source:HGNC Symbol;Acc:HGNC:16688]	8.11058	-0.300966	4.38153e-05	0.00369433
ENST00000587975	R3HDM4	R3HDM4-003	protein_coding	R3H domain containing 4 [Source:HGNC Symbol;Acc:HGNC:28270]	8.10085	-0.309491	4.38153e-05	0.00369433
ENST00000479488	GSE1	GSE1-007	protein_coding	Gse1 coiled-coil protein [Source:HGNC Symbol;Acc:HGNC:28979]	8.09888	0.183504	4.38153e-05	0.00369433
ENST00000452389	GORASP1	GORASP1-005	protein_coding	golgi reassembly stacking protein 1 [Source:HGNC Symbol;Acc:HGNC:16769]	8.09548	-0.314187	4.52563e-05	0.00378759
ENST00000416589	TEX264	TEX264-002	protein_coding	testis expressed 264 [Source:HGNC Symbol;Acc:HGNC:30247]	8.09142	0.928432	4.52563e-05	0.00378759
ENST00000399233	MYO5A	MYO5A-202	protein_coding	myosin VA [Source:HGNC Symbol;Acc:HGNC:7602]	8.08537	-0.32303	4.52563e-05	0.00378759
ENST00000635113	SPATA20	SPATA20-026	protein_coding	spermatogenesis associated 20 [Source:HGNC Symbol;Acc:HGNC:26125]	8.08453	-0.323768	4.52563e-05	0.00378759
ENST00000395111	NFIC	NFIC-003	protein_coding	nuclear factor I C [Source:HGNC Symbol;Acc:HGNC:7786]	8.08311	-0.325003	4.52563e-05	0.00378759
ENST00000392544	ATF2	ATF2-002	protein_coding	activating transcription factor 2 [Source:HGNC Symbol;Acc:HGNC:784]	8.07942	-0.331325	4.67593e-05	0.00387712
ENST00000338183	C15orf41	C15orf41-201	protein_coding	chromosome 15 open reading frame 41 [Source:HGNC Symbol;Acc:HGNC:26929]	8.07862	0.283093	4.67593e-05	0.00387712
ENST00000400913	PLEKHG5	PLEKHG5-202	protein_coding	pleckstrin homology and RhoGEF domain containing G5 [Source:HGNC Symbol;Acc:HGNC:29105]	8.07853	-0.329003	4.67593e-05	0.00387712
ENST00000409724	CAPG	CAPG-002	protein_coding	capping actin protein, gelsolin like [Source:HGNC Symbol;Acc:HGNC:1474]	8.07457	-0.281468	4.67593e-05	0.00387712
ENST00000409240	DCTN1	DCTN1-006	protein_coding	dynactin subunit 1 [Source:HGNC Symbol;Acc:HGNC:2711]	8.07401	0.928566	4.67593e-05	0.00387712
ENST00000558265	EIF5	EIF5-011	protein_coding	eukaryotic translation initiation factor 5 [Source:HGNC Symbol;Acc:HGNC:3299]	8.07185	-0.33484	4.67593e-05	0.00387712
ENST00000540756	TTC3	TTC3-024	protein_coding	tetratricopeptide repeat domain 3 [Source:HGNC Symbol;Acc:HGNC:12393]	8.07075	-0.10425	4.67593e-05	0.00387712
ENST00000341455	CCDC66	CCDC66-005	protein_coding	coiled-coil domain containing 66 [Source:HGNC Symbol;Acc:HGNC:27709]	8.06758	-0.338566	4.83275e-05	0.00394473
ENST00000613219	PEX12	PEX12-201	protein_coding	peroxisomal biogenesis factor 12 [Source:HGNC Symbol;Acc:HGNC:8854]	8.06716	-0.342048	4.83275e-05	0.00394473
ENST00000473780	PKD1	PKD1-016	protein_coding	polycystin 1, transient receptor potential channel interacting [Source:HGNC Symbol;Acc:HGNC:9008]	8.06407	0.206267	4.83275e-05	0.00394473
ENST00000423704	AC108488.4-003	0	lincRNA	0	6.64452	-1.38096	0.0011316	0.0419879
ENST00000241527	MTERF4	MTERF4-002	protein_coding	mitochondrial transcription termination factor 4 [Source:HGNC Symbol;Acc:HGNC:28785]	8.06194	-0.343486	4.83275e-05	0.00394473
ENST00000509122	OCIAD1	OCIAD1-007	protein_coding	OCIA domain containing 1 [Source:HGNC Symbol;Acc:HGNC:16074]	8.06122	-0.344116	4.83275e-05	0.00394473
ENST00000587169	CIRBP	CIRBP-004	protein_coding	cold inducible RNA binding protein [Source:HGNC Symbol;Acc:HGNC:1982]	8.05973	0.717981	4.83275e-05	0.00394473
ENST00000557785	MEF2A	MEF2A-002	protein_coding	myocyte enhancer factor 2A [Source:HGNC Symbol;Acc:HGNC:6993]	8.05904	0.136847	4.83275e-05	0.00394473
ENST00000341698	TMEM189-UBE2V1	TMEM189-UBE2V1-001	protein_coding	TMEM189-UBE2V1 readthrough [Source:HGNC Symbol;Acc:HGNC:33521]	8.05712	-0.176009	4.83275e-05	0.00394473
ENST00000339503	ZNF573	ZNF573-201	protein_coding	zinc finger protein 573 [Source:HGNC Symbol;Acc:HGNC:26420]	8.05587	-0.34878	4.83275e-05	0.00394473
ENST00000573001	TNFRSF12A	TNFRSF12A-005	protein_coding	tumor necrosis factor receptor superfamily member 12A [Source:HGNC Symbol;Acc:HGNC:18152]	8.05418	1.51472	4.83275e-05	0.00394473
ENST00000634365	ERC1	ERC1-015	protein_coding	ELKS/RAB6-interacting/CAST family member 1 [Source:HGNC Symbol;Acc:HGNC:17072]	8.05293	-0.184962	4.99644e-05	0.00403238
ENST00000546231	ERC1	ERC1-015	protein_coding	ELKS/RAB6-interacting/CAST family member 1 [Source:HGNC Symbol;Acc:HGNC:17072]	8.05293	-0.184962	4.99644e-05	0.00403238
ENST00000611712	LIG4	LIG4-001	protein_coding	DNA ligase 4 [Source:HGNC Symbol;Acc:HGNC:6601]	8.04078	0.293946	4.99644e-05	0.00403238
ENST00000460170	PTPRU	PTPRU-002	protein_coding	protein tyrosine phosphatase, receptor type U [Source:HGNC Symbol;Acc:HGNC:9683]	8.03312	-0.368595	5.16737e-05	0.00413769
ENST00000558791	CTDSPL2	CTDSPL2-010	protein_coding	CTD small phosphatase like 2 [Source:HGNC Symbol;Acc:HGNC:26936]	8.0331	-0.368616	5.16737e-05	0.00413769
ENST00000477551	EIF2A	EIF2A-005	protein_coding	eukaryotic translation initiation factor 2A [Source:HGNC Symbol;Acc:HGNC:3254]	8.02855	-0.0087691	5.16737e-05	0.00413769
ENST00000600888	CKS1BP3	CKS1BP3-001	processed_pseudogene	CDC28 protein kinase regulatory subunit 1B pseudogene 3 [Source:HGNC Symbol;Acc:HGNC:24233]	6.8625	-1.32083	0.000708008	0.0293358
ENST00000568561	RP5-1186N24.3-001	NME3-002	protein_coding	NME/NM23 nucleoside diphosphate kinase 3 [Source:HGNC Symbol;Acc:HGNC:7851]	8.02368	-0.312441	5.34596e-05	0.00423804
ENST00000432252	PRRC2A	PRRC2A-002	protein_coding	proline rich coiled-coil 2A [Source:HGNC Symbol;Acc:HGNC:13918]	8.02292	-0.377468	5.34596e-05	0.00423804
ENST00000617103	CLTCL1	CLTCL1-008	protein_coding	clathrin heavy chain like 1 [Source:HGNC Symbol;Acc:HGNC:2093]	8.0229	-0.377483	5.34596e-05	0.00423804
ENST00000422489	NUP50	NUP50-017	protein_coding	nucleoporin 50 [Source:HGNC Symbol;Acc:HGNC:8065]	8.02142	0.213548	5.34596e-05	0.00423804
ENST00000537740	RNF10	RNF10-016	protein_coding	ring finger protein 10 [Source:HGNC Symbol;Acc:HGNC:10055]	8.02058	0.550553	5.34596e-05	0.00423804
ENST00000342651	ZNF12	ZNF12-003	protein_coding	zinc finger protein 12 [Source:HGNC Symbol;Acc:HGNC:12902]	8.01481	0.381225	5.34596e-05	0.00423804
ENST00000383779	HACL1	HACL1-006	protein_coding	2-hydroxyacyl-CoA lyase 1 [Source:HGNC Symbol;Acc:HGNC:17856]	8.01273	-0.284325	5.34596e-05	0.00423804
ENST00000591290	FZR1	FZR1-004	protein_coding	fizzy/cell division cycle 20 related 1 [Source:HGNC Symbol;Acc:HGNC:24824]	8.00944	-0.389873	5.34596e-05	0.00423804
ENST00000428738	FYTTD1	FYTTD1-007	protein_coding	forty-two-three domain containing 1 [Source:HGNC Symbol;Acc:HGNC:25407]	8.00837	-0.393284	5.53261e-05	0.0043491
ENST00000443736	URGCP	URGCP-001	protein_coding	upregulator of cell proliferation [Source:HGNC Symbol;Acc:HGNC:30890]	7.99964	-0.400874	5.53261e-05	0.0043491
ENST00000409317	DYNC1I2	DYNC1I2-005	protein_coding	dynein cytoplasmic 1 intermediate chain 2 [Source:HGNC Symbol;Acc:HGNC:2964]	7.99538	-0.401379	5.53261e-05	0.0043491
ENST00000333395	EWSR1	EWSR1-004	protein_coding	EWS RNA binding protein 1 [Source:HGNC Symbol;Acc:HGNC:3508]	7.9895	-0.406478	5.72778e-05	0.00445525
ENST00000403222	OSBP2	OSBP2-201	protein_coding	oxysterol binding protein 2 [Source:HGNC Symbol;Acc:HGNC:8504]	7.98876	-0.410313	5.72778e-05	0.00445525
ENST00000619564	FGFR1	FGFR1-204	protein_coding	fibroblast growth factor receptor 1 [Source:HGNC Symbol;Acc:HGNC:3688]	7.98796	-0.41101	5.72778e-05	0.00445525
ENST00000594234	MZF1	MZF1-003	protein_coding	myeloid zinc finger 1 [Source:HGNC Symbol;Acc:HGNC:13108]	7.98045	-0.417527	5.72778e-05	0.00445525
ENST00000611211	REST	REST-201	protein_coding	RE1 silencing transcription factor [Source:HGNC Symbol;Acc:HGNC:9966]	7.9775	-0.192386	5.72778e-05	0.00445525
ENST00000601053	PIH1D1	PIH1D1-017	protein_coding	PIH1 domain containing 1 [Source:HGNC Symbol;Acc:HGNC:26075]	7.97763	0.109681	5.93195e-05	0.00454819
ENST00000532063	ILK	ILK-201	protein_coding	integrin linked kinase [Source:HGNC Symbol;Acc:HGNC:6040]	7.9767	0.429582	5.93195e-05	0.00454819
ENST00000486447	CRIPT	CRIPT-002	protein_coding	CXXC repeat containing interactor of PDZ3 domain [Source:HGNC Symbol;Acc:HGNC:14312]	7.97373	-0.423348	5.93195e-05	0.00454819
ENST00000620565	UHRF1	UHRF1-001	protein_coding	ubiquitin like with PHD and ring finger domains 1 [Source:HGNC Symbol;Acc:HGNC:12556]	7.97065	-0.422795	5.93195e-05	0.00454819
ENST00000292180	FLAD1	FLAD1-001	protein_coding	flavin adenine dinucleotide synthetase 1 [Source:HGNC Symbol;Acc:HGNC:24671]	7.97033	-0.426296	5.93195e-05	0.00454819
ENST00000445913	HCG18	HCG18-007	processed_transcript	HLA complex group 18 (non-protein coding) [Source:HGNC Symbol;Acc:HGNC:31337]	9.42585	0.902014	2.11136e-06	0.000475469
ENST00000393881	NKIRAS2	NKIRAS2-003	protein_coding	NFKB inhibitor interacting Ras like 2 [Source:HGNC Symbol;Acc:HGNC:17898]	7.96376	-0.431981	5.93195e-05	0.00454819
ENST00000549583	DTX3	DTX3-005	protein_coding	deltex 3, E3 ubiquitin ligase [Source:HGNC Symbol;Acc:HGNC:24457]	7.96374	-0.430676	5.93195e-05	0.00454819
ENST00000430093	BRWD1	BRWD1-012	protein_coding	bromodomain and WD repeat domain containing 1 [Source:HGNC Symbol;Acc:HGNC:12760]	7.96279	-0.43282	5.93195e-05	0.00454819
ENST00000350592	C1orf43	C1orf43-001	protein_coding	chromosome 1 open reading frame 43 [Source:HGNC Symbol;Acc:HGNC:29876]	7.96256	-0.429797	5.93195e-05	0.00454819
ENST00000478356	MAPK3	MAPK3-009	protein_coding	mitogen-activated protein kinase 3 [Source:HGNC Symbol;Acc:HGNC:6877]	7.96032	-0.434958	6.14565e-05	0.00467202
ENST00000495561	SRRM1	SRRM1-013	protein_coding	serine and arginine repetitive matrix 1 [Source:HGNC Symbol;Acc:HGNC:16638]	7.96013	-0.43189	6.14565e-05	0.00467202
ENST00000598517	HAUS8	HAUS8-006	protein_coding	HAUS augmin like complex subunit 8 [Source:HGNC Symbol;Acc:HGNC:30532]	7.9579	0.0300579	6.14565e-05	0.00467202
ENST00000410101	CDCA7	CDCA7-003	protein_coding	cell division cycle associated 7 [Source:HGNC Symbol;Acc:HGNC:14628]	7.95636	-0.435147	6.14565e-05	0.00467202
ENST00000559995	INO80	INO80-005	protein_coding	INO80 complex subunit [Source:HGNC Symbol;Acc:HGNC:26956]	7.95537	-0.437316	6.14565e-05	0.00467202
ENST00000534405	SMPD1	SMPD1-007	protein_coding	sphingomyelin phosphodiesterase 1 [Source:HGNC Symbol;Acc:HGNC:11120]	7.94793	-0.445673	6.14565e-05	0.00467202
ENST00000615282	MBOAT7	MBOAT7-013	protein_coding	membrane bound O-acyltransferase domain containing 7 [Source:HGNC Symbol;Acc:HGNC:15505]	7.93566	-0.456272	6.36941e-05	0.00478958
ENST00000466371	FTSJ1	FTSJ1-011	protein_coding	FtsJ RNA methyltransferase homolog 1 (E. coli) [Source:HGNC Symbol;Acc:HGNC:13254]	7.93551	-0.453142	6.36941e-05	0.00478958
ENST00000405578	RPAIN	RPAIN-012	protein_coding	RPA interacting protein [Source:HGNC Symbol;Acc:HGNC:28641]	7.93208	-0.459369	6.36941e-05	0.00478958
ENST00000477657	AMY2B	AMY2B-002	protein_coding	amylase, alpha 2B (pancreatic) [Source:HGNC Symbol;Acc:HGNC:478]	7.93095	-0.458489	6.36941e-05	0.00478958
ENST00000360642	CLCN3	CLCN3-004	protein_coding	chloride voltage-gated channel 3 [Source:HGNC Symbol;Acc:HGNC:2021]	7.93013	-0.461044	6.60382e-05	0.00492791
ENST00000541342	SPIDR	SPIDR-201	protein_coding	scaffolding protein involved in DNA repair [Source:HGNC Symbol;Acc:HGNC:28971]	7.92854	-0.462079	6.60382e-05	0.00492791
ENST00000296315	ARHGEF3	ARHGEF3-001	protein_coding	Rho guanine nucleotide exchange factor 3 [Source:HGNC Symbol;Acc:HGNC:683]	7.92219	0.237305	6.60382e-05	0.00492791
ENST00000440869	PHACTR2	PHACTR2-003	protein_coding	phosphatase and actin regulator 2 [Source:HGNC Symbol;Acc:HGNC:20956]	7.92197	-0.464813	6.60382e-05	0.00492791
ENST00000527507	HBS1L	HBS1L-015	protein_coding	HBS1 like translational GTPase [Source:HGNC Symbol;Acc:HGNC:4834]	7.92177	0.249244	6.60382e-05	0.00492791
ENST00000468985	PLSCR1	PLSCR1-008	protein_coding	phospholipid scramblase 1 [Source:HGNC Symbol;Acc:HGNC:9092]	7.90569	-0.480591	6.84953e-05	0.00504468
ENST00000626303	SURF4	SURF4-002	protein_coding	surfeit 4 [Source:HGNC Symbol;Acc:HGNC:11476]	7.9048	-0.479582	6.84953e-05	0.00504468
ENST00000485435	SURF4	SURF4-002	protein_coding	surfeit 4 [Source:HGNC Symbol;Acc:HGNC:11476]	7.9048	-0.479582	6.84953e-05	0.00504468
ENST00000531722	ZCCHC11	ZCCHC11-019	protein_coding	zinc finger CCHC-type containing 11 [Source:HGNC Symbol;Acc:HGNC:28981]	7.90192	0.657929	6.84953e-05	0.00504468
ENST00000343304	LRRC41	LRRC41-201	protein_coding	leucine rich repeat containing 41 [Source:HGNC Symbol;Acc:HGNC:16917]	7.90053	-0.483248	6.84953e-05	0.00504468
ENST00000441740	MEIS3	MEIS3-002	protein_coding	Meis homeobox 3 [Source:HGNC Symbol;Acc:HGNC:29537]	7.8972	-0.486114	7.10719e-05	0.00518997
ENST00000447132	NIFK	NIFK-005	protein_coding	nucleolar protein interacting with the FHA domain of MKI67 [Source:HGNC Symbol;Acc:HGNC:17838]	7.89511	-0.465315	7.10719e-05	0.00518997
ENST00000375608	MCF2L	MCF2L-001	protein_coding	MCF.2 cell line derived transforming sequence like [Source:HGNC Symbol;Acc:HGNC:14576]	7.89288	-0.493128	7.10719e-05	0.00518997
ENST00000592976	FAM210A	FAM210A-005	protein_coding	family with sequence similarity 210 member A [Source:HGNC Symbol;Acc:HGNC:28346]	7.89094	-0.491488	7.10719e-05	0.00518997
ENST00000367812	MYB	MYB-006	protein_coding	MYB proto-oncogene, transcription factor [Source:HGNC Symbol;Acc:HGNC:7545]	7.88998	-0.494128	7.10719e-05	0.00518997
ENST00000457584	WRAP53	WRAP53-009	protein_coding	WD repeat containing antisense to TP53 [Source:HGNC Symbol;Acc:HGNC:25522]	7.8852	-0.496416	7.10719e-05	0.00518997
ENST00000485530	TRA2B	TRA2B-011	protein_coding	transformer 2 beta homolog (Drosophila) [Source:HGNC Symbol;Acc:HGNC:10781]	7.87973	-0.0989515	7.37754e-05	0.0053366
ENST00000567897	PLK1	PLK1-007	protein_coding	polo like kinase 1 [Source:HGNC Symbol;Acc:HGNC:9077]	7.87828	-0.502344	7.37754e-05	0.0053366
ENST00000368107	DUSP23	DUSP23-003	protein_coding	dual specificity phosphatase 23 [Source:HGNC Symbol;Acc:HGNC:21480]	7.87694	-0.327291	7.37754e-05	0.0053366
ENST00000438100	MAP7	MAP7-002	protein_coding	microtubule associated protein 7 [Source:HGNC Symbol;Acc:HGNC:6869]	7.87476	-0.505365	7.37754e-05	0.0053366
ENST00000520064	LARP4	LARP4-018	protein_coding	La ribonucleoprotein domain family member 4 [Source:HGNC Symbol;Acc:HGNC:24320]	7.87149	-0.508167	7.37754e-05	0.0053366
ENST00000505697	PARP8	PARP8-002	protein_coding	poly(ADP-ribose) polymerase family member 8 [Source:HGNC Symbol;Acc:HGNC:26124]	7.87139	0.40709	7.37754e-05	0.0053366
ENST00000259708	KLC4	KLC4-006	protein_coding	kinesin light chain 4 [Source:HGNC Symbol;Acc:HGNC:21624]	7.86208	-0.516227	7.66135e-05	0.00548464
ENST00000632450	CTDP1	CTDP1-003	protein_coding	CTD phosphatase subunit 1 [Source:HGNC Symbol;Acc:HGNC:2498]	7.86112	-0.517043	7.66135e-05	0.00548464
ENST00000284259	TBCEL	TBCEL-002	protein_coding	tubulin folding cofactor E-like [Source:HGNC Symbol;Acc:HGNC:28115]	7.86017	-0.521199	7.66135e-05	0.00548464
ENST00000583201	DDX5	DDX5-021	protein_coding	DEAD-box helicase 5 [Source:HGNC Symbol;Acc:HGNC:2746]	7.85833	-0.52278	7.66135e-05	0.00548464
ENST00000472928	HDAC1	HDAC1-005	protein_coding	histone deacetylase 1 [Source:HGNC Symbol;Acc:HGNC:4852]	7.85391	-0.526568	7.66135e-05	0.00548464
ENST00000635818	AC255361.1-201	0	protein_coding	SH3 and multiple ankyrin repeat domains protein 3 [Source:UniProtKB/Swiss-Prot;Acc:Q9BYB0]	7.8535	-0.523567	7.66135e-05	0.00548464
ENST00000440228	KLC2	KLC2-012	protein_coding	kinesin light chain 2 [Source:HGNC Symbol;Acc:HGNC:20716]	7.84966	-0.530206	7.66135e-05	0.00548464
ENST00000445886	FOXJ3	FOXJ3-003	protein_coding	forkhead box J3 [Source:HGNC Symbol;Acc:HGNC:29178]	7.84929	-0.527162	7.66135e-05	0.00548464
ENST00000532074	SSR2	SSR2-015	protein_coding	signal sequence receptor subunit 2 [Source:HGNC Symbol;Acc:HGNC:11324]	7.84769	-0.40675	7.66135e-05	0.00548464
ENST00000563250	FANCI	FANCI-012	protein_coding	Fanconi anemia complementation group I [Source:HGNC Symbol;Acc:HGNC:25568]	7.84649	-0.189791	7.95945e-05	0.00566407
ENST00000437412	PLAGL1	PLAGL1-203	protein_coding	PLAG1 like zinc finger 1 [Source:HGNC Symbol;Acc:HGNC:9046]	7.84541	-0.530478	7.95945e-05	0.00566407
ENST00000462335	PKP4	PKP4-011	protein_coding	plakophilin 4 [Source:HGNC Symbol;Acc:HGNC:9026]	7.84541	-0.53384	7.95945e-05	0.00566407
ENST00000525919	EMSY	EMSY-012	protein_coding	EMSY, BRCA2 interacting transcriptional repressor [Source:HGNC Symbol;Acc:HGNC:18071]	7.84433	-0.5314	7.95945e-05	0.00566407
ENST00000498357	DXO	DXO-008	protein_coding	decapping exoribonuclease [Source:HGNC Symbol;Acc:HGNC:2992]	7.84076	-0.534452	7.95945e-05	0.00566407
ENST00000437833	SDHC	SDHC-012	protein_coding	succinate dehydrogenase complex subunit C [Source:HGNC Symbol;Acc:HGNC:10682]	7.83981	0.251492	7.95945e-05	0.00566407
ENST00000475516	MUTYH	MUTYH-009	protein_coding	mutY DNA glycosylase [Source:HGNC Symbol;Acc:HGNC:7527]	7.83305	-0.541036	7.95945e-05	0.00566407
ENST00000519369	RPS20	RPS20-005	protein_coding	ribosomal protein S20 [Source:HGNC Symbol;Acc:HGNC:10405]	7.82886	-0.545761	8.27273e-05	0.00581954
ENST00000536607	TCP1	TCP1-013	protein_coding	t-complex 1 [Source:HGNC Symbol;Acc:HGNC:11655]	7.81951	-0.402323	8.27273e-05	0.00581954
ENST00000585026	CSNK1D	CSNK1D-017	protein_coding	casein kinase 1 delta [Source:HGNC Symbol;Acc:HGNC:2452]	7.81518	0.00209328	8.27273e-05	0.00581954
ENST00000564311	RNPS1	RNPS1-024	protein_coding	RNA binding protein with serine rich domain 1 [Source:HGNC Symbol;Acc:HGNC:10080]	7.81134	-0.562941	8.60215e-05	0.00600995
ENST00000526603	MADD	MADD-020	protein_coding	MAP kinase activating death domain [Source:HGNC Symbol;Acc:HGNC:6766]	7.8062	0.671252	8.60215e-05	0.00600995
ENST00000473651	UBA5	UBA5-002	protein_coding	ubiquitin like modifier activating enzyme 5 [Source:HGNC Symbol;Acc:HGNC:23230]	7.8054	-0.568002	8.60215e-05	0.00600995
ENST00000287387	WDYHV1	WDYHV1-001	protein_coding	WDYHV motif containing 1 [Source:HGNC Symbol;Acc:HGNC:25490]	7.79234	-0.516475	8.94875e-05	0.0061897
ENST00000521554	SORBS3	SORBS3-016	protein_coding	sorbin and SH3 domain containing 3 [Source:HGNC Symbol;Acc:HGNC:30907]	7.78564	-0.58482	8.94875e-05	0.0061897
ENST00000482157	PUS7	PUS7-006	protein_coding	pseudouridylate synthase 7 (putative) [Source:HGNC Symbol;Acc:HGNC:26033]	7.78502	-0.585347	8.94875e-05	0.0061897
ENST00000342101	IFNAR2	IFNAR2-003	protein_coding	interferon alpha and beta receptor subunit 2 [Source:HGNC Symbol;Acc:HGNC:5433]	7.78315	-0.583507	8.94875e-05	0.0061897
ENST00000551709	VARS2	VARS2-205	protein_coding	valyl-tRNA synthetase 2, mitochondrial [Source:HGNC Symbol;Acc:HGNC:21642]	7.78135	-0.588376	8.94875e-05	0.0061897
ENST00000542001	VARS2	VARS2-201	protein_coding	valyl-tRNA synthetase 2, mitochondrial [Source:HGNC Symbol;Acc:HGNC:21642]	7.78135	-0.588376	8.94875e-05	0.0061897
ENST00000399102	PIGP	PIGP-002	protein_coding	phosphatidylinositol glycan anchor biosynthesis class P [Source:HGNC Symbol;Acc:HGNC:3046]	7.77812	-0.473111	9.31363e-05	0.00637437
ENST00000482698	RPS18	RPS18-004	protein_coding	ribosomal protein S18 [Source:HGNC Symbol;Acc:HGNC:10401]	7.7692	-0.00789239	9.31363e-05	0.00637437
ENST00000414662	DDR1-AS1	DDR1-AS1-001	processed_transcript	DDR1 antisense RNA 1 (head to head) [Source:HGNC Symbol;Acc:HGNC:28694]	9.15503	0.722172	3.92911e-06	0.000705194
ENST00000531229	SUMF2	SUMF2-018	protein_coding	sulfatase modifying factor 2 [Source:HGNC Symbol;Acc:HGNC:20415]	7.769	-0.598372	9.31363e-05	0.00637437
ENST00000635811	TPCN2	TPCN2-009	protein_coding	two pore segment channel 2 [Source:HGNC Symbol;Acc:HGNC:20820]	7.76753	-0.600204	9.31363e-05	0.00637437
ENST00000513042	ARHGEF28	ARHGEF28-201	protein_coding	Rho guanine nucleotide exchange factor 28 [Source:HGNC Symbol;Acc:HGNC:30322]	7.76749	-0.123842	9.31363e-05	0.00637437
ENST00000589731	MPPE1	MPPE1-005	protein_coding	metallophosphoesterase 1 [Source:HGNC Symbol;Acc:HGNC:15988]	7.76452	-0.601527	9.31363e-05	0.00637437
ENST00000487599	ACTR1A	ACTR1A-002	protein_coding	ARP1 actin-related protein 1 homolog A, centractin alpha [Source:HGNC Symbol;Acc:HGNC:167]	7.76057	1.68748	9.31363e-05	0.00637437
ENST00000353855	DNMT3B	DNMT3B-002	protein_coding	DNA (cytosine-5-)-methyltransferase 3 beta [Source:HGNC Symbol;Acc:HGNC:2979]	7.76048	-0.444552	9.69801e-05	0.00656838
ENST00000537085	AC138969.4-006	0	protein_coding	0	7.759	-0.603984	9.69801e-05	0.00656838
ENST00000412059	GAS5	GAS5-022	processed_transcript	growth arrest specific 5 (non-protein coding) [Source:HGNC Symbol;Acc:HGNC:16355]	8.93663	0.445192	6.55686e-06	0.00100047
ENST00000438695	STYXL1	STYXL1-008	protein_coding	serine/threonine/tyrosine interacting-like 1 [Source:HGNC Symbol;Acc:HGNC:18165]	7.75789	-0.608377	9.69801e-05	0.00656838
ENST00000612574	TAP2	TAP2-203	protein_coding	transporter 2, ATP-binding cassette, sub-family B (MDR/TAP) [Source:HGNC Symbol;Acc:HGNC:44]	7.75754	-0.60522	9.69801e-05	0.00656838
ENST00000523410	C1orf198	C1orf198-003	protein_coding	chromosome 1 open reading frame 198 [Source:HGNC Symbol;Acc:HGNC:25900]	7.75704	-0.607555	9.69801e-05	0.00656838
ENST00000623910	SNHG5	SNHG5-013	processed_transcript	small nucleolar RNA host gene 5 [Source:HGNC Symbol;Acc:HGNC:21026]	8.34536	-0.0960373	2.56543e-05	0.00254455
ENST00000317336	ODF2L	ODF2L-201	protein_coding	outer dense fiber of sperm tails 2 like [Source:HGNC Symbol;Acc:HGNC:29225]	7.75355	-0.608591	9.69801e-05	0.00656838
ENST00000395156	STX1A	STX1A-002	protein_coding	syntaxin 1A [Source:HGNC Symbol;Acc:HGNC:11433]	7.75247	0.544014	9.69801e-05	0.00656838
ENST00000586564	C19orf25	C19orf25-010	protein_coding	chromosome 19 open reading frame 25 [Source:HGNC Symbol;Acc:HGNC:26711]	7.75067	-0.614498	9.69801e-05	0.00656838
ENST00000520276	TRPS1	TRPS1-006	protein_coding	transcriptional repressor GATA binding 1 [Source:HGNC Symbol;Acc:HGNC:12340]	7.74849	-0.616342	9.69801e-05	0.00656838
ENST00000577712	DCXR	DCXR-010	protein_coding	dicarbonyl/L-xylulose reductase [Source:HGNC Symbol;Acc:HGNC:18985]	7.7452	-0.615658	9.69801e-05	0.00656838
ENST00000394417	UGP2	UGP2-002	protein_coding	UDP-glucose pyrophosphorylase 2 [Source:HGNC Symbol;Acc:HGNC:12527]	7.74213	-0.525146	0.000101032	0.00677234
ENST00000398538	ADGRB2	ADGRB2-010	protein_coding	adhesion G protein-coupled receptor B2 [Source:HGNC Symbol;Acc:HGNC:944]	7.7405	-0.619633	0.000101032	0.00677234
ENST00000462054	IQSEC2	IQSEC2-013	protein_coding	IQ motif and Sec7 domain 2 [Source:HGNC Symbol;Acc:HGNC:29059]	7.73397	-0.506337	0.000101032	0.00677234
ENST00000588507	TPM4	TPM4-010	protein_coding	tropomyosin 4 [Source:HGNC Symbol;Acc:HGNC:12013]	7.73357	-0.483769	0.000101032	0.00677234
ENST00000517311	ENY2	ENY2-002	protein_coding	ENY2, transcription and export complex 2 subunit [Source:HGNC Symbol;Acc:HGNC:24449]	7.73097	-0.506755	0.000101032	0.00677234
ENST00000395604	MAPK7	MAPK7-002	protein_coding	mitogen-activated protein kinase 7 [Source:HGNC Symbol;Acc:HGNC:6880]	7.72261	-0.634734	0.000105305	0.00697607
ENST00000553461	PAPOLA	PAPOLA-025	protein_coding	poly(A) polymerase alpha [Source:HGNC Symbol;Acc:HGNC:14981]	7.71937	-0.607481	0.000105305	0.00697607
ENST00000617172	TARDBP	TARDBP-019	protein_coding	TAR DNA binding protein [Source:HGNC Symbol;Acc:HGNC:11571]	7.71708	-0.642898	0.000105305	0.00697607
ENST00000544894	COQ7	COQ7-002	protein_coding	coenzyme Q7, hydroxylase [Source:HGNC Symbol;Acc:HGNC:2244]	7.71646	-0.641729	0.000105305	0.00697607
ENST00000367309	PHLDA3	PHLDA3-002	protein_coding	pleckstrin homology like domain family A member 3 [Source:HGNC Symbol;Acc:HGNC:8934]	7.71562	-0.439617	0.000105305	0.00697607
ENST00000579461	DDX5	DDX5-029	protein_coding	DEAD-box helicase 5 [Source:HGNC Symbol;Acc:HGNC:2746]	7.71516	-0.641013	0.000105305	0.00697607
ENST00000590854	EPG5	EPG5-009	protein_coding	ectopic P-granules autophagy protein 5 homolog (C. elegans) [Source:HGNC Symbol;Acc:HGNC:29331]	7.71277	-0.646535	0.000105305	0.00697607
ENST00000580705	TLK2	TLK2-012	protein_coding	tousled like kinase 2 [Source:HGNC Symbol;Acc:HGNC:11842]	7.71154	-0.644067	0.000105305	0.00697607
ENST00000432543	NAPB	NAPB-202	protein_coding	NSF attachment protein beta [Source:HGNC Symbol;Acc:HGNC:15751]	7.70361	-0.65425	0.000109815	0.00721699
ENST00000340729	CLPB	CLPB-002	protein_coding	ClpB homolog, mitochondrial AAA ATPase chaperonin [Source:HGNC Symbol;Acc:HGNC:30664]	7.69751	-0.484472	0.000109815	0.00721699
ENST00000531930	PICALM	PICALM-007	protein_coding	phosphatidylinositol binding clathrin assembly protein [Source:HGNC Symbol;Acc:HGNC:15514]	7.69223	-0.660315	0.000109815	0.00721699
ENST00000447817	ZNF280C	ZNF280C-002	protein_coding	zinc finger protein 280C [Source:HGNC Symbol;Acc:HGNC:25955]	7.68706	-0.665714	0.000109815	0.00721699
ENST00000637526	ATP6AP2	ATP6AP2-020	protein_coding	ATPase H+ transporting accessory protein 2 [Source:HGNC Symbol;Acc:HGNC:18305]	7.68585	-0.66567	0.000114578	0.00746156
ENST00000514419	SNX14	SNX14-015	protein_coding	sorting nexin 14 [Source:HGNC Symbol;Acc:HGNC:14977]	7.68447	0.347905	0.000114578	0.00746156
ENST00000411463	R3HCC1	R3HCC1-201	protein_coding	R3H domain and coiled-coil containing 1 [Source:HGNC Symbol;Acc:HGNC:27329]	7.6843	-0.666971	0.000114578	0.00746156
ENST00000599567	NUP62	NUP62-008	protein_coding	nucleoporin 62 [Source:HGNC Symbol;Acc:HGNC:8066]	7.6827	-0.66832	0.000114578	0.00746156
ENST00000409980	TAX1BP1	TAX1BP1-008	protein_coding	Tax1 binding protein 1 [Source:HGNC Symbol;Acc:HGNC:11575]	7.67692	-0.673543	0.000114578	0.00746156
ENST00000504599	MIB2	MIB2-019	protein_coding	mindbomb E3 ubiquitin protein ligase 2 [Source:HGNC Symbol;Acc:HGNC:30577]	7.66764	-0.68095	0.000114578	0.00746156
ENST00000417133	ERG	ERG-002	protein_coding	ERG, ETS transcription factor [Source:HGNC Symbol;Acc:HGNC:3446]	7.66201	-0.68567	0.000119613	0.00768687
ENST00000465218	EIF2B5	EIF2B5-005	protein_coding	eukaryotic translation initiation factor 2B subunit epsilon [Source:HGNC Symbol;Acc:HGNC:3261]	7.66137	-0.686203	0.000119613	0.00768687
ENST00000549620	DIP2B	DIP2B-003	protein_coding	disco interacting protein 2 homolog B [Source:HGNC Symbol;Acc:HGNC:29284]	7.66078	-0.266987	0.000119613	0.00768687
ENST00000483110	DDAH1	DDAH1-002	protein_coding	dimethylarginine dimethylaminohydrolase 1 [Source:HGNC Symbol;Acc:HGNC:2715]	7.65783	-0.689169	0.000119613	0.00768687
ENST00000492587	RNPEP	RNPEP-006	protein_coding	arginyl aminopeptidase [Source:HGNC Symbol;Acc:HGNC:10078]	7.65706	-0.235519	0.000119613	0.00768687
ENST00000550322	SART3	SART3-008	protein_coding	squamous cell carcinoma antigen recognized by T-cells 3 [Source:HGNC Symbol;Acc:HGNC:16860]	7.65377	0.154023	0.000119613	0.00768687
ENST00000462205	PHPT1	PHPT1-005	protein_coding	phosphohistidine phosphatase 1 [Source:HGNC Symbol;Acc:HGNC:30033]	7.65194	-0.694097	0.000119613	0.00768687
ENST00000487978	ACTL6A	ACTL6A-011	protein_coding	actin like 6A [Source:HGNC Symbol;Acc:HGNC:24124]	7.64749	-0.701393	0.000124937	0.00794818
ENST00000221576	C19orf53	C19orf53-002	protein_coding	chromosome 19 open reading frame 53 [Source:HGNC Symbol;Acc:HGNC:24991]	7.64353	-0.701871	0.000124937	0.00794818
ENST00000472057	AP1B1	AP1B1-007	protein_coding	adaptor related protein complex 1 beta 1 subunit [Source:HGNC Symbol;Acc:HGNC:554]	7.63639	0.263681	0.000124937	0.00794818
ENST00000453382	PRICKLE3	PRICKLE3-001	protein_coding	prickle planar cell polarity protein 3 [Source:HGNC Symbol;Acc:HGNC:6645]	7.63398	-0.564661	0.000124937	0.00794818
ENST00000506325	DCLK2	DCLK2-004	protein_coding	doublecortin like kinase 2 [Source:HGNC Symbol;Acc:HGNC:19002]	7.63286	-0.713637	0.000124937	0.00794818
ENST00000308298	SSH3	SSH3-011	protein_coding	slingshot protein phosphatase 3 [Source:HGNC Symbol;Acc:HGNC:30581]	7.63122	-0.71142	0.000124937	0.00794818
ENST00000548823	CTDSP2	CTDSP2-003	protein_coding	CTD small phosphatase 2 [Source:HGNC Symbol;Acc:HGNC:17077]	7.6305	-0.714579	0.000124937	0.00794818
ENST00000583868	ARHGDIA	ARHGDIA-006	protein_coding	Rho GDP dissociation inhibitor alpha [Source:HGNC Symbol;Acc:HGNC:678]	5.82492	0.442255	0.000130235	0.00822627
ENST00000619151	BRF1	BRF1-202	protein_coding	BRF1, RNA polymerase III transcription initiation factor 90 kDa subunit [Source:HGNC Symbol;Acc:HGNC:11551]	7.62508	-0.71654	0.000130571	0.00822627
ENST00000344347	XBP1	XBP1-007	protein_coding	X-box binding protein 1 [Source:HGNC Symbol;Acc:HGNC:12801]	7.61688	-0.723374	0.000130571	0.00822627
ENST00000585319	PFAS	PFAS-009	protein_coding	phosphoribosylformylglycinamidine synthase [Source:HGNC Symbol;Acc:HGNC:8863]	7.61636	-0.72741	0.000130571	0.00822627
ENST00000545584	CHD4	CHD4-004	protein_coding	chromodomain helicase DNA binding protein 4 [Source:HGNC Symbol;Acc:HGNC:1919]	7.61531	0.800155	0.000130571	0.00822627
ENST00000518985	PCM1	PCM1-010	protein_coding	pericentriolar material 1 [Source:HGNC Symbol;Acc:HGNC:8727]	7.61514	-0.628618	0.000130571	0.00822627
ENST00000531256	S100PBP	S100PBP-012	protein_coding	S100P binding protein [Source:HGNC Symbol;Acc:HGNC:25768]	7.61455	-0.725923	0.000130571	0.00822627
ENST00000513939	GCLC	GCLC-009	protein_coding	glutamate-cysteine ligase catalytic subunit [Source:HGNC Symbol;Acc:HGNC:4311]	7.61097	-0.731905	0.000130571	0.00822627
ENST00000527280	C11orf24	C11orf24-006	protein_coding	chromosome 11 open reading frame 24 [Source:HGNC Symbol;Acc:HGNC:1174]	7.60879	-0.731743	0.000130571	0.00822627
ENST00000637991	ASAH1	ASAH1-065	protein_coding	N-acylsphingosine amidohydrolase (acid ceramidase) 1 [Source:HGNC Symbol;Acc:HGNC:735]	7.60334	-0.734652	0.00013654	0.00850747
ENST00000449966	APEH	APEH-003	protein_coding	acylaminoacyl-peptide hydrolase [Source:HGNC Symbol;Acc:HGNC:586]	7.60108	-0.73653	0.00013654	0.00850747
ENST00000439725	H19	H19-003	processed_transcript	H19, imprinted maternally expressed transcript (non-protein coding) [Source:HGNC Symbol;Acc:HGNC:4713]	8.16537	-0.255842	3.86111e-05	0.00338714
ENST00000350148	SMAD9	SMAD9-001	protein_coding	SMAD family member 9 [Source:HGNC Symbol;Acc:HGNC:6774]	7.60015	0.264646	0.00013654	0.00850747
ENST00000534680	C8orf82	C8orf82-003	protein_coding	chromosome 8 open reading frame 82 [Source:HGNC Symbol;Acc:HGNC:33826]	7.59815	-0.0794907	0.00013654	0.00850747
ENST00000563545	CHTF18	CHTF18-014	protein_coding	chromosome transmission fidelity factor 18 [Source:HGNC Symbol;Acc:HGNC:18435]	7.5924	0.60395	0.00013654	0.00850747
ENST00000584079	HN1	HN1-015	protein_coding	hematological and neurological expressed 1 [Source:HGNC Symbol;Acc:HGNC:14569]	7.59047	-0.745353	0.00013654	0.00850747
ENST00000483545	MRPS22	MRPS22-011	protein_coding	mitochondrial ribosomal protein S22 [Source:HGNC Symbol;Acc:HGNC:14508]	7.58809	-0.747325	0.00013654	0.00850747
ENST00000418185	GTF2IRD2B	GTF2IRD2B-002	protein_coding	GTF2I repeat domain containing 2B [Source:HGNC Symbol;Acc:HGNC:33125]	7.58288	-0.755283	0.000142866	0.00882992
ENST00000465491	CLEC16A	CLEC16A-009	protein_coding	C-type lectin domain family 16 member A [Source:HGNC Symbol;Acc:HGNC:29013]	7.57451	-0.16337	0.000142866	0.00882992
ENST00000553086	KANSL2	KANSL2-005	protein_coding	KAT8 regulatory NSL complex subunit 2 [Source:HGNC Symbol;Acc:HGNC:26024]	7.57014	-0.763921	0.000142866	0.00882992
ENST00000607020	SSBP4	SSBP4-014	protein_coding	single stranded DNA binding protein 4 [Source:HGNC Symbol;Acc:HGNC:15676]	7.56627	-0.767434	0.000149576	0.00912652
ENST00000580423	NT5C	NT5C-010	protein_coding	5', 3'-nucleotidase, cytosolic [Source:HGNC Symbol;Acc:HGNC:17144]	7.56584	-0.765782	0.000149576	0.00912652
ENST00000520013	RARS	RARS-002	protein_coding	arginyl-tRNA synthetase [Source:HGNC Symbol;Acc:HGNC:9870]	7.56427	0.988303	0.000149576	0.00912652
ENST00000309877	IRF3	IRF3-006	protein_coding	interferon regulatory factor 3 [Source:HGNC Symbol;Acc:HGNC:6118]	7.55754	-0.772648	0.000149576	0.00912652
ENST00000453791	ABTB1	ABTB1-004	protein_coding	ankyrin repeat and BTB domain containing 1 [Source:HGNC Symbol;Acc:HGNC:18275]	7.55328	-0.77984	0.000149576	0.00912652
ENST00000359191	SUPT5H	SUPT5H-001	protein_coding	SPT5 homolog, DSIF elongation factor subunit [Source:HGNC Symbol;Acc:HGNC:11469]	7.55059	-0.782064	0.000149576	0.00912652
ENST00000595726	SHKBP1	SHKBP1-010	protein_coding	SH3KBP1 binding protein 1 [Source:HGNC Symbol;Acc:HGNC:19214]	7.55024	-0.778689	0.000149576	0.00912652
ENST00000348990	APP	APP-003	protein_coding	amyloid beta precursor protein [Source:HGNC Symbol;Acc:HGNC:620]	7.54887	-0.782597	0.000149576	0.00912652
ENST00000517795	ENDOV	ENDOV-006	protein_coding	endonuclease V [Source:HGNC Symbol;Acc:HGNC:26640]	7.54697	-0.783528	0.000149576	0.00912652
ENST00000510164	KIAA1191	KIAA1191-003	protein_coding	KIAA1191 [Source:HGNC Symbol;Acc:HGNC:29209]	7.54466	-0.783303	0.0001567	0.00949379
ENST00000415217	ADAM8	ADAM8-009	protein_coding	ADAM metallopeptidase domain 8 [Source:HGNC Symbol;Acc:HGNC:215]	7.53857	-0.78991	0.0001567	0.00949379
ENST00000606983	CNN2	CNN2-014	protein_coding	calponin 2 [Source:HGNC Symbol;Acc:HGNC:2156]	7.53839	-0.727017	0.0001567	0.00949379
ENST00000461504	FBXO18	FBXO18-002	protein_coding	F-box protein, helicase, 18 [Source:HGNC Symbol;Acc:HGNC:13620]	7.53513	-0.79485	0.0001567	0.00949379
ENST00000612958	GAGE13	GAGE13-001	protein_coding	G antigen 13 [Source:HGNC Symbol;Acc:HGNC:29081]	7.52526	-0.801957	0.0001567	0.00949379
ENST00000325881	SNX22	SNX22-001	protein_coding	sorting nexin 22 [Source:HGNC Symbol;Acc:HGNC:16315]	7.52479	-0.802253	0.000164269	0.00982219
ENST00000489822	TIAL1	TIAL1-006	protein_coding	TIA1 cytotoxic granule-associated RNA binding protein-like 1 [Source:HGNC Symbol;Acc:HGNC:11804]	7.52301	-0.000421049	0.000164269	0.00982219
ENST00000496046	MAP2K3	MAP2K3-004	protein_coding	mitogen-activated protein kinase kinase 3 [Source:HGNC Symbol;Acc:HGNC:6843]	7.5218	-0.80585	0.000164269	0.00982219
ENST00000397083	ZFAND2A	ZFAND2A-002	protein_coding	zinc finger AN1-type containing 2A [Source:HGNC Symbol;Acc:HGNC:28073]	7.5207	-0.803538	0.000164269	0.00982219
ENST00000530729	MAP7D1	MAP7D1-010	protein_coding	MAP7 domain containing 1 [Source:HGNC Symbol;Acc:HGNC:25514]	7.51952	0.0420156	0.000164269	0.00982219
ENST00000549116	COPZ1	COPZ1-012	protein_coding	coatomer protein complex subunit zeta 1 [Source:HGNC Symbol;Acc:HGNC:2243]	7.51024	-0.811678	0.000164269	0.00982219
ENST00000634481	SARS2	SARS2-004	protein_coding	seryl-tRNA synthetase 2, mitochondrial [Source:HGNC Symbol;Acc:HGNC:17697]	7.50744	-0.454543	0.000164269	0.00982219
ENST00000455102	SARS2	SARS2-004	protein_coding	seryl-tRNA synthetase 2, mitochondrial [Source:HGNC Symbol;Acc:HGNC:17697]	7.50744	-0.454543	0.000164269	0.00982219
ENST00000591024	MLX	MLX-008	protein_coding	MLX, MAX dimerization protein [Source:HGNC Symbol;Acc:HGNC:11645]	7.50619	-0.81871	0.000164269	0.00982219
ENST00000541667	CLSTN3	CLSTN3-005	protein_coding	calsyntenin 3 [Source:HGNC Symbol;Acc:HGNC:18371]	7.50431	-0.816553	0.000164269	0.00982219
ENST00000545797	DAPK3	DAPK3-001	protein_coding	death associated protein kinase 3 [Source:HGNC Symbol;Acc:HGNC:2676]	7.50189	-0.818544	0.000172319	0.0101732
ENST00000540719	QKI	QKI-018	protein_coding	QKI, KH domain containing, RNA binding [Source:HGNC Symbol;Acc:HGNC:21100]	7.49619	-0.825837	0.000172319	0.0101732
ENST00000206451	PSME1	PSME1-001	protein_coding	proteasome activator subunit 1 [Source:HGNC Symbol;Acc:HGNC:9568]	7.49434	-0.824741	0.000172319	0.0101732
ENST00000435786	PML	PML-010	protein_coding	promyelocytic leukemia [Source:HGNC Symbol;Acc:HGNC:9113]	7.49195	-0.639835	0.000172319	0.0101732
ENST00000525587	TIMM10	TIMM10-003	protein_coding	translocase of inner mitochondrial membrane 10 homolog (yeast) [Source:HGNC Symbol;Acc:HGNC:11814]	7.48534	-0.835849	0.000172319	0.0101732
ENST00000524114	PINX1	PINX1-006	protein_coding	PIN2/TERF1 interacting, telomerase inhibitor 1 [Source:HGNC Symbol;Acc:HGNC:30046]	7.48163	-0.837166	0.000172319	0.0101732
ENST00000597671	USF2	USF2-015	protein_coding	upstream transcription factor 2, c-fos interacting [Source:HGNC Symbol;Acc:HGNC:12594]	7.48037	-0.839932	0.000180886	0.0105773
ENST00000420125	ADGRB2	ADGRB2-007	protein_coding	adhesion G protein-coupled receptor B2 [Source:HGNC Symbol;Acc:HGNC:944]	7.47979	-0.0273184	0.000180886	0.0105773
ENST00000616440	CAP2	CAP2-202	protein_coding	CAP, adenylate cyclase-associated protein, 2 (yeast) [Source:HGNC Symbol;Acc:HGNC:20039]	7.47953	-0.840623	0.000180886	0.0105773
ENST00000620992	PTPDC1	PTPDC1-201	protein_coding	protein tyrosine phosphatase domain containing 1 [Source:HGNC Symbol;Acc:HGNC:30184]	7.47887	-0.199905	0.000180886	0.0105773
ENST00000398488	MBD1	MBD1-003	protein_coding	methyl-CpG binding domain protein 1 [Source:HGNC Symbol;Acc:HGNC:6916]	7.47723	-0.838777	0.000180886	0.0105773
ENST00000593257	TRMT1	TRMT1-014	protein_coding	tRNA methyltransferase 1 [Source:HGNC Symbol;Acc:HGNC:25980]	7.47644	-0.841338	0.000180886	0.0105773
ENST00000369051	TARS2	TARS2-012	protein_coding	threonyl-tRNA synthetase 2, mitochondrial (putative) [Source:HGNC Symbol;Acc:HGNC:30740]	7.47488	-0.844432	0.000180886	0.0105773
ENST00000468632	PAQR6	PAQR6-007	protein_coding	progestin and adipoQ receptor family member 6 [Source:HGNC Symbol;Acc:HGNC:30132]	7.47487	-0.840704	0.000180886	0.0105773
ENST00000491236	RBM3	RBM3-010	protein_coding	RNA binding motif (RNP1, RRM) protein 3 [Source:HGNC Symbol;Acc:HGNC:9900]	7.47395	-0.8452	0.000180886	0.0105773
ENST00000601353	CTB-50L17.10-011	0	protein_coding	Hepatoma-derived growth factor-related protein 2 [Source:UniProtKB/Swiss-Prot;Acc:Q7Z4V5]	7.46932	-0.845251	0.000180886	0.0105773
ENST00000341676	ATP13A2	ATP13A2-002	protein_coding	ATPase 13A2 [Source:HGNC Symbol;Acc:HGNC:30213]	7.46637	-0.78122	0.000180886	0.0105773
ENST00000546266	ORC3	ORC3-201	protein_coding	origin recognition complex subunit 3 [Source:HGNC Symbol;Acc:HGNC:8489]	7.46483	-0.852668	0.000180886	0.0105773
ENST00000248070	EPS15L1	EPS15L1-006	protein_coding	epidermal growth factor receptor pathway substrate 15 like 1 [Source:HGNC Symbol;Acc:HGNC:24634]	7.46469	-0.852783	0.000180886	0.0105773
ENST00000507295	ACSL1	ACSL1-006	protein_coding	acyl-CoA synthetase long-chain family member 1 [Source:HGNC Symbol;Acc:HGNC:3569]	7.46298	-0.850441	0.000180886	0.0105773
ENST00000441127	THUMPD3	THUMPD3-009	protein_coding	THUMP domain containing 3 [Source:HGNC Symbol;Acc:HGNC:24493]	7.46106	-0.852011	0.000180886	0.0105773
ENST00000601738	ZNF841	ZNF841-008	protein_coding	zinc finger protein 841 [Source:HGNC Symbol;Acc:HGNC:27611]	7.46061	-0.85612	0.000190012	0.0109647
ENST00000316920	MAP2K3	MAP2K3-013	protein_coding	mitogen-activated protein kinase kinase 3 [Source:HGNC Symbol;Acc:HGNC:6843]	7.45915	-0.853573	0.000190012	0.0109647
ENST00000438445	ADCY3	ADCY3-004	protein_coding	adenylate cyclase 3 [Source:HGNC Symbol;Acc:HGNC:234]	7.45562	-0.0620601	0.000190012	0.0109647
ENST00000471652	ZC3HAV1	ZC3HAV1-003	protein_coding	zinc finger CCCH-type containing, antiviral 1 [Source:HGNC Symbol;Acc:HGNC:23721]	7.45463	-0.760379	0.000190012	0.0109647
ENST00000409673	SCRN3	SCRN3-006	protein_coding	secernin 3 [Source:HGNC Symbol;Acc:HGNC:30382]	7.45245	-0.862793	0.000190012	0.0109647
ENST00000525370	FUZ	FUZ-007	protein_coding	fuzzy planar cell polarity protein [Source:HGNC Symbol;Acc:HGNC:26219]	7.45164	-0.863459	0.000190012	0.0109647
ENST00000578421	ACADVL	ACADVL-010	protein_coding	acyl-CoA dehydrogenase, very long chain [Source:HGNC Symbol;Acc:HGNC:92]	7.45011	-0.076933	0.000190012	0.0109647
ENST00000304267	SEC61A2	SEC61A2-008	protein_coding	Sec61 translocon alpha 2 subunit [Source:HGNC Symbol;Acc:HGNC:17702]	7.44965	-0.187227	0.000190012	0.0109647
ENST00000580313	FLOT2	FLOT2-008	protein_coding	flotillin 2 [Source:HGNC Symbol;Acc:HGNC:3758]	7.44166	-0.869311	0.000190012	0.0109647
ENST00000545368	CDCA3	CDCA3-005	protein_coding	cell division cycle associated 3 [Source:HGNC Symbol;Acc:HGNC:14624]	7.43943	-0.869666	0.000190012	0.0109647
ENST00000457389	ZKSCAN8	ZKSCAN8-003	protein_coding	zinc finger with KRAB and SCAN domains 8 [Source:HGNC Symbol;Acc:HGNC:12983]	5.51947	0.374499	0.000190761	0.011005
ENST00000533725	DPP3	DPP3-015	protein_coding	dipeptidyl peptidase 3 [Source:HGNC Symbol;Acc:HGNC:3008]	7.43767	-0.871102	0.000199744	0.0114038
ENST00000446868	CYTH1	CYTH1-001	protein_coding	cytohesin 1 [Source:HGNC Symbol;Acc:HGNC:9501]	7.4343	-0.87385	0.000199744	0.0114038
ENST00000361101	CYTH1	CYTH1-201	protein_coding	cytohesin 1 [Source:HGNC Symbol;Acc:HGNC:9501]	7.4343	-0.87385	0.000199744	0.0114038
ENST00000011898	TSPAN9	TSPAN9-001	protein_coding	tetraspanin 9 [Source:HGNC Symbol;Acc:HGNC:21640]	7.43053	-0.880691	0.000199744	0.0114038
ENST00000586410	TCF3	TCF3-016	protein_coding	transcription factor 3 [Source:HGNC Symbol;Acc:HGNC:11633]	7.42967	-0.301577	0.000199744	0.0114038
ENST00000576891	DPH1	DPH1-010	protein_coding	diphthamide biosynthesis 1 [Source:HGNC Symbol;Acc:HGNC:3003]	7.42384	-0.29473	0.000199744	0.0114038
ENST00000436219	TRIM26	TRIM26-001	protein_coding	tripartite motif containing 26 [Source:HGNC Symbol;Acc:HGNC:12962]	7.42242	-0.883517	0.000199744	0.0114038
ENST00000566490	C16orf45	C16orf45-004	protein_coding	chromosome 16 open reading frame 45 [Source:HGNC Symbol;Acc:HGNC:19213]	7.42135	-0.888171	0.000199744	0.0114038
ENST00000319084	ZBTB48	ZBTB48-004	protein_coding	zinc finger and BTB domain containing 48 [Source:HGNC Symbol;Acc:HGNC:4930]	7.41949	-0.440964	0.000199744	0.0114038
ENST00000434478	UROD	UROD-004	protein_coding	uroporphyrinogen decarboxylase [Source:HGNC Symbol;Acc:HGNC:12591]	7.41916	-0.88617	0.000199744	0.0114038
ENST00000506928	POLK	POLK-003	protein_coding	polymerase (DNA) kappa [Source:HGNC Symbol;Acc:HGNC:9183]	7.41782	-0.891041	0.000199744	0.0114038
ENST00000592043	PGS1	PGS1-006	protein_coding	phosphatidylglycerophosphate synthase 1 [Source:HGNC Symbol;Acc:HGNC:30029]	7.41594	-0.892568	0.000199744	0.0114038
ENST00000461819	CCDC28B	CCDC28B-005	protein_coding	coiled-coil domain containing 28B [Source:HGNC Symbol;Acc:HGNC:28163]	7.41293	-0.893519	0.00021013	0.0118363
ENST00000265421	POLB	POLB-001	protein_coding	polymerase (DNA) beta [Source:HGNC Symbol;Acc:HGNC:9174]	7.40819	-0.471278	0.00021013	0.0118363
ENST00000558201	TLE3	TLE3-011	protein_coding	transducin like enhancer of split 3 [Source:HGNC Symbol;Acc:HGNC:11839]	7.40798	-0.899045	0.00021013	0.0118363
ENST00000445009	DAXX	DAXX-001	protein_coding	death-domain associated protein [Source:HGNC Symbol;Acc:HGNC:2681]	7.40335	-0.89901	0.00021013	0.0118363
ENST00000463194	RFC2	RFC2-005	protein_coding	replication factor C subunit 2 [Source:HGNC Symbol;Acc:HGNC:9970]	7.39718	-0.784198	0.00021013	0.0118363
ENST00000395060	CLIP2	CLIP2-002	protein_coding	CAP-Gly domain containing linker protein 2 [Source:HGNC Symbol;Acc:HGNC:2586]	7.39258	-0.283845	0.00021013	0.0118363
ENST00000626736	AP2A2	AP2A2-005	protein_coding	adaptor related protein complex 2 alpha 2 subunit [Source:HGNC Symbol;Acc:HGNC:562]	7.389	-0.914446	0.000221226	0.0122683
ENST00000354464	IPO4	IPO4-001	protein_coding	importin 4 [Source:HGNC Symbol;Acc:HGNC:19426]	7.38745	-0.911901	0.000221226	0.0122683
ENST00000445108	ARID4A	ARID4A-005	protein_coding	AT-rich interaction domain 4A [Source:HGNC Symbol;Acc:HGNC:9885]	7.38661	-0.916383	0.000221226	0.0122683
ENST00000498442	CRBN	CRBN-013	protein_coding	cereblon [Source:HGNC Symbol;Acc:HGNC:30185]	7.38304	-0.919275	0.000221226	0.0122683
ENST00000453940	KLC4	KLC4-004	protein_coding	kinesin light chain 4 [Source:HGNC Symbol;Acc:HGNC:21624]	7.38219	-0.435256	0.000221226	0.0122683
ENST00000467337	GOSR1	GOSR1-002	protein_coding	golgi SNAP receptor complex member 1 [Source:HGNC Symbol;Acc:HGNC:4430]	7.38132	-0.920669	0.000221226	0.0122683
ENST00000596125	GTPBP3	GTPBP3-030	protein_coding	GTP binding protein 3 (mitochondrial) [Source:HGNC Symbol;Acc:HGNC:14880]	7.37437	-0.926294	0.000221226	0.0122683
ENST00000533391	PITPNM1	PITPNM1-008	protein_coding	phosphatidylinositol transfer protein membrane associated 1 [Source:HGNC Symbol;Acc:HGNC:9003]	7.37268	-0.923842	0.000221226	0.0122683
ENST00000481846	SLMAP	SLMAP-011	protein_coding	sarcolemma associated protein [Source:HGNC Symbol;Acc:HGNC:16643]	7.37202	0.190592	0.000221226	0.0122683
ENST00000455319	FBXL6	FBXL6-001	protein_coding	F-box and leucine rich repeat protein 6 [Source:HGNC Symbol;Acc:HGNC:13603]	7.37097	0.455565	0.000221226	0.0122683
ENST00000338110	ALDOA	ALDOA-005	protein_coding	aldolase, fructose-bisphosphate A [Source:HGNC Symbol;Acc:HGNC:414]	7.3692	-0.926657	0.000221226	0.0122683
ENST00000588777	DNASE2	DNASE2-004	protein_coding	deoxyribonuclease II, lysosomal [Source:HGNC Symbol;Acc:HGNC:2960]	7.36896	-0.85947	0.000221226	0.0122683
ENST00000557997	TLE3	TLE3-016	protein_coding	transducin like enhancer of split 3 [Source:HGNC Symbol;Acc:HGNC:11839]	7.36895	-0.926862	0.000221226	0.0122683
ENST00000336865	UNG	UNG-005	protein_coding	uracil DNA glycosylase [Source:HGNC Symbol;Acc:HGNC:12572]	7.36803	-0.931428	0.000233092	0.0127228
ENST00000429498	DDX59	DDX59-003	protein_coding	DEAD-box helicase 59 [Source:HGNC Symbol;Acc:HGNC:25360]	7.36606	-0.933019	0.000233092	0.0127228
ENST00000413844	ELOVL1	ELOVL1-201	protein_coding	ELOVL fatty acid elongase 1 [Source:HGNC Symbol;Acc:HGNC:14418]	7.36604	-0.932413	0.000233092	0.0127228
ENST00000635345	ERC1	ERC1-013	protein_coding	ELKS/RAB6-interacting/CAST family member 1 [Source:HGNC Symbol;Acc:HGNC:17072]	7.36577	-0.929428	0.000233092	0.0127228
ENST00000440394	ERC1	ERC1-013	protein_coding	ELKS/RAB6-interacting/CAST family member 1 [Source:HGNC Symbol;Acc:HGNC:17072]	7.36577	-0.929428	0.000233092	0.0127228
ENST00000414373	DPAGT1	DPAGT1-004	protein_coding	dolichyl-phosphate N-acetylglucosaminephosphotransferase 1 [Source:HGNC Symbol;Acc:HGNC:2995]	7.36211	-0.93238	0.000233092	0.0127228
ENST00000579662	ITGB4	ITGB4-007	protein_coding	integrin subunit beta 4 [Source:HGNC Symbol;Acc:HGNC:6158]	7.36064	0.341092	0.000233092	0.0127228
ENST00000415094	NCRNA00171-002	0	processed_transcript	0	7.34502	-0.948064	0.000233092	0.0127228
ENST00000590756	AP1M1	AP1M1-003	protein_coding	adaptor related protein complex 1 mu 1 subunit [Source:HGNC Symbol;Acc:HGNC:13667]	7.35704	-0.936474	0.000233092	0.0127228
ENST00000377313	MEN1	MEN1-011	protein_coding	menin 1 [Source:HGNC Symbol;Acc:HGNC:7010]	7.3563	-0.937069	0.000233092	0.0127228
ENST00000466278	MKL1	MKL1-005	protein_coding	megakaryoblastic leukemia (translocation) 1 [Source:HGNC Symbol;Acc:HGNC:14334]	7.35437	0.0887576	0.000233092	0.0127228
ENST00000397838	CEP290	CEP290-202	protein_coding	centrosomal protein 290 [Source:HGNC Symbol;Acc:HGNC:29021]	7.35005	0.160483	0.000233092	0.0127228
ENST00000625889	MVK	MVK-202	protein_coding	mevalonate kinase [Source:HGNC Symbol;Acc:HGNC:7530]	7.34742	-0.110982	0.000233092	0.0127228
ENST00000440873	MEN1	MEN1-009	protein_coding	menin 1 [Source:HGNC Symbol;Acc:HGNC:7010]	7.34605	-0.949165	0.000233092	0.0127228
ENST00000469284	PIK3CB	PIK3CB-005	protein_coding	phosphatidylinositol-4,5-bisphosphate 3-kinase catalytic subunit beta [Source:HGNC Symbol;Acc:HGNC:8976]	7.34559	-0.949531	0.000233092	0.0127228
ENST00000552990	PCED1B-AS1	PCED1B-AS1-007	processed_transcript	PCED1B antisense RNA 1 [Source:HGNC Symbol;Acc:HGNC:44166]	7.264	-1.01101	0.000289701	0.0150045
ENST00000626172	CUL2	CUL2-202	protein_coding	cullin 2 [Source:HGNC Symbol;Acc:HGNC:2552]	7.34495	-0.946208	0.000233092	0.0127228
ENST00000429366	NPRL2	NPRL2-010	protein_coding	NPR2-like, GATOR1 complex subunit [Source:HGNC Symbol;Acc:HGNC:24969]	7.34339	-0.947464	0.000245795	0.0132645
ENST00000399338	ITSN1	ITSN1-203	protein_coding	intersectin 1 [Source:HGNC Symbol;Acc:HGNC:6183]	7.34003	-0.954016	0.000245795	0.0132645
ENST00000419307	DFNA5	DFNA5-201	protein_coding	DFNA5, deafness associated tumor suppressor [Source:HGNC Symbol;Acc:HGNC:2810]	7.3371	-0.956374	0.000245795	0.0132645
ENST00000610051	SUCO	SUCO-004	protein_coding	SUN domain containing ossification factor [Source:HGNC Symbol;Acc:HGNC:1240]	7.33615	-0.953294	0.000245795	0.0132645
ENST00000377395	CBWD5	CBWD5-026	protein_coding	COBW domain containing 5 [Source:HGNC Symbol;Acc:HGNC:24584]	7.3339	-0.95895	0.000245795	0.0132645
ENST00000533931	CTTN	CTTN-014	protein_coding	cortactin [Source:HGNC Symbol;Acc:HGNC:3338]	7.32938	-0.962586	0.000245795	0.0132645
ENST00000626236	SGMS1	SGMS1-008	protein_coding	sphingomyelin synthase 1 [Source:HGNC Symbol;Acc:HGNC:29799]	7.32678	-0.96467	0.000245795	0.0132645
ENST00000266077	SLC2A4RG	SLC2A4RG-004	protein_coding	SLC2A4 regulator [Source:HGNC Symbol;Acc:HGNC:15930]	5.10212	1.72398	0.000246886	0.01332
ENST00000261535	ROCK2	ROCK2-008	protein_coding	Rho associated coiled-coil containing protein kinase 2 [Source:HGNC Symbol;Acc:HGNC:10252]	5.17034	1.7457	0.000252729	0.013625
ENST00000580864	PSMC5	PSMC5-004	protein_coding	proteasome 26S subunit, ATPase 5 [Source:HGNC Symbol;Acc:HGNC:9552]	7.31346	-0.971507	0.000259409	0.0138118
ENST00000484963	IFT80	IFT80-023	protein_coding	intraflagellar transport 80 [Source:HGNC Symbol;Acc:HGNC:29262]	7.30875	-0.975284	0.000259409	0.0138118
ENST00000486810	COPS3	COPS3-004	protein_coding	COP9 signalosome subunit 3 [Source:HGNC Symbol;Acc:HGNC:2239]	7.30647	-0.980974	0.000259409	0.0138118
ENST00000470947	COMTD1	COMTD1-006	protein_coding	catechol-O-methyltransferase domain containing 1 [Source:HGNC Symbol;Acc:HGNC:26309]	7.30641	-0.977153	0.000259409	0.0138118
ENST00000618471	ACAP2	ACAP2-201	protein_coding	ArfGAP with coiled-coil, ankyrin repeat and PH domains 2 [Source:HGNC Symbol;Acc:HGNC:16469]	7.30564	-0.97777	0.000259409	0.0138118
ENST00000418774	POMT1	POMT1-009	protein_coding	protein O-mannosyltransferase 1 [Source:HGNC Symbol;Acc:HGNC:9202]	7.29431	-0.990712	0.000274014	0.0143792
ENST00000396958	FLYWCH2	FLYWCH2-001	protein_coding	FLYWCH family member 2 [Source:HGNC Symbol;Acc:HGNC:25178]	7.29406	-0.826587	0.000274014	0.0143792
ENST00000435298	OSR2	OSR2-001	protein_coding	odd-skipped related transciption factor 2 [Source:HGNC Symbol;Acc:HGNC:15830]	7.29258	-0.654109	0.000274014	0.0143792
ENST00000566304	HEXA	HEXA-012	protein_coding	hexosaminidase subunit alpha [Source:HGNC Symbol;Acc:HGNC:4878]	7.2922	-0.988521	0.000274014	0.0143792
ENST00000477778	NECAB3	NECAB3-002	protein_coding	N-terminal EF-hand calcium binding protein 3 [Source:HGNC Symbol;Acc:HGNC:15851]	7.29164	-0.230918	0.000274014	0.0143792
ENST00000527275	SMPD1	SMPD1-008	protein_coding	sphingomyelin phosphodiesterase 1 [Source:HGNC Symbol;Acc:HGNC:11120]	7.28906	-0.681128	0.000274014	0.0143792
ENST00000356132	ST3GAL4	ST3GAL4-201	protein_coding	ST3 beta-galactoside alpha-2,3-sialyltransferase 4 [Source:HGNC Symbol;Acc:HGNC:10864]	7.284	-0.995069	0.000274014	0.0143792
ENST00000545450	MSLN	MSLN-004	protein_coding	mesothelin [Source:HGNC Symbol;Acc:HGNC:7371]	7.28251	1.29906	0.000274014	0.0143792
ENST00000395172	C8orf31	C8orf31-003	processed_transcript	chromosome 8 open reading frame 31 [Source:HGNC Symbol;Acc:HGNC:26731]	6.84374	-1.16739	0.000708008	0.0293358
ENST00000509748	LIN54	LIN54-010	protein_coding	lin-54 DREAM MuvB core complex component [Source:HGNC Symbol;Acc:HGNC:25397]	7.27992	-0.998323	0.000274014	0.0143792
ENST00000429716	DBNL	DBNL-006	protein_coding	drebrin like [Source:HGNC Symbol;Acc:HGNC:2696]	7.27708	-1.00448	0.000274014	0.0143792
ENST00000521865	PABPC1	PABPC1-015	protein_coding	poly(A) binding protein cytoplasmic 1 [Source:HGNC Symbol;Acc:HGNC:8554]	7.27212	-1.00844	0.000274014	0.0143792
ENST00000405983	MPV17	MPV17-010	protein_coding	MPV17, mitochondrial inner membrane protein [Source:HGNC Symbol;Acc:HGNC:7224]	7.27184	-1.00476	0.000274014	0.0143792
ENST00000591914	SMAD4	SMAD4-008	protein_coding	SMAD family member 4 [Source:HGNC Symbol;Acc:HGNC:6770]	7.26901	-1.00702	0.000289701	0.0150045
ENST00000635285	SLC35A2	SLC35A2-008	protein_coding	solute carrier family 35 member A2 [Source:HGNC Symbol;Acc:HGNC:11022]	7.26471	-1.01045	0.000289701	0.0150045
ENST00000595409	AC083884.8-006	0	processed_transcript	0	6.72514	-1.42375	0.000887885	0.0349616
ENST00000538627	ARMCX6	ARMCX6-201	protein_coding	armadillo repeat containing, X-linked 6 [Source:HGNC Symbol;Acc:HGNC:26094]	7.25781	-1.01593	0.000289701	0.0150045
ENST00000586353	ZNF568	ZNF568-009	protein_coding	zinc finger protein 568 [Source:HGNC Symbol;Acc:HGNC:25392]	7.25774	-1.01599	0.000289701	0.0150045
ENST00000611692	MED26	MED26-002	protein_coding	mediator complex subunit 26 [Source:HGNC Symbol;Acc:HGNC:2376]	7.25642	-1.02094	0.000289701	0.0150045
ENST00000583908	NARF	NARF-023	protein_coding	nuclear prelamin A recognition factor [Source:HGNC Symbol;Acc:HGNC:29916]	7.25578	-1.01755	0.000289701	0.0150045
ENST00000494558	EIF2A	EIF2A-008	protein_coding	eukaryotic translation initiation factor 2A [Source:HGNC Symbol;Acc:HGNC:3254]	7.25265	-0.876251	0.000289701	0.0150045
ENST00000494241	ZNF638	ZNF638-028	protein_coding	zinc finger protein 638 [Source:HGNC Symbol;Acc:HGNC:17894]	7.24918	-1.0267	0.000289701	0.0150045
ENST00000632020	NAPRT	NAPRT-013	protein_coding	nicotinate phosphoribosyltransferase [Source:HGNC Symbol;Acc:HGNC:30450]	7.24785	-1.02385	0.000289701	0.0150045
ENST00000532645	NAPRT	NAPRT-013	protein_coding	nicotinate phosphoribosyltransferase [Source:HGNC Symbol;Acc:HGNC:30450]	7.24785	-1.02385	0.000289701	0.0150045
ENST00000525661	BTBD10	BTBD10-012	protein_coding	BTB domain containing 10 [Source:HGNC Symbol;Acc:HGNC:21445]	7.24773	-1.02785	0.000289701	0.0150045
ENST00000568438	MYO9A	MYO9A-005	protein_coding	myosin IXA [Source:HGNC Symbol;Acc:HGNC:7608]	7.24598	-1.02924	0.000289701	0.0150045
ENST00000418268	ELMOD3	ELMOD3-017	protein_coding	ELMO domain containing 3 [Source:HGNC Symbol;Acc:HGNC:26158]	7.24295	-1.03031	0.00030657	0.015704
ENST00000541300	ARMC10	ARMC10-202	protein_coding	armadillo repeat containing 10 [Source:HGNC Symbol;Acc:HGNC:21706]	7.2414	-0.0512311	0.00030657	0.015704
ENST00000444719	LMBR1	LMBR1-013	protein_coding	limb development membrane protein 1 [Source:HGNC Symbol;Acc:HGNC:13243]	7.24082	-1.02943	0.00030657	0.015704
ENST00000625874	PLCB1	PLCB1-013	protein_coding	phospholipase C beta 1 [Source:HGNC Symbol;Acc:HGNC:15917]	7.23792	-1.03564	0.00030657	0.015704
ENST00000590347	CIRBP	CIRBP-009	protein_coding	cold inducible RNA binding protein [Source:HGNC Symbol;Acc:HGNC:1982]	7.23612	-1.03316	0.00030657	0.015704
ENST00000525130	FUZ	FUZ-006	protein_coding	fuzzy planar cell polarity protein [Source:HGNC Symbol;Acc:HGNC:26219]	7.23109	-0.402177	0.00030657	0.015704
ENST00000533664	SLC35F2	SLC35F2-003	protein_coding	solute carrier family 35 member F2 [Source:HGNC Symbol;Acc:HGNC:23615]	7.22761	-1.04382	0.00030657	0.015704
ENST00000528944	GPR89A	GPR89A-012	protein_coding	G protein-coupled receptor 89A [Source:HGNC Symbol;Acc:HGNC:31984]	7.22264	-0.598265	0.00030657	0.015704
ENST00000437658	ZNF638	ZNF638-006	protein_coding	zinc finger protein 638 [Source:HGNC Symbol;Acc:HGNC:17894]	7.22084	-1.04526	0.00030657	0.015704
ENST00000394826	NSRP1	NSRP1-005	protein_coding	nuclear speckle splicing regulatory protein 1 [Source:HGNC Symbol;Acc:HGNC:25305]	7.21795	-1.04754	0.000324733	0.0163422
ENST00000550902	WDR90	WDR90-022	protein_coding	WD repeat domain 90 [Source:HGNC Symbol;Acc:HGNC:26960]	7.21791	0.075316	0.000324733	0.0163422
ENST00000563907	ADPGK	ADPGK-011	protein_coding	ADP dependent glucokinase [Source:HGNC Symbol;Acc:HGNC:25250]	7.21707	0.099597	0.000324733	0.0163422
ENST00000354744	SEMA6D	SEMA6D-005	protein_coding	semaphorin 6D [Source:HGNC Symbol;Acc:HGNC:16770]	7.21587	-1.05311	0.000324733	0.0163422
ENST00000634080	DNAJB6	DNAJB6-021	protein_coding	DnaJ heat shock protein family (Hsp40) member B6 [Source:HGNC Symbol;Acc:HGNC:14888]	7.21114	-1.05292	0.000324733	0.0163422
ENST00000634751	TBCE	TBCE-203	protein_coding	tubulin folding cofactor E [Source:HGNC Symbol;Acc:HGNC:11582]	7.21065	-1.02275	0.000324733	0.0163422
ENST00000406207	TBCE	TBCE-201	protein_coding	tubulin folding cofactor E [Source:HGNC Symbol;Acc:HGNC:11582]	7.21065	-1.02275	0.000324733	0.0163422
ENST00000372338	FIBCD1	FIBCD1-001	protein_coding	fibrinogen C domain containing 1 [Source:HGNC Symbol;Acc:HGNC:25922]	7.20845	-0.929013	0.000324733	0.0163422
ENST00000296343	RUBCN	RUBCN-011	protein_coding	RUN and cysteine rich domain containing beclin 1 interacting protein [Source:HGNC Symbol;Acc:HGNC:28991]	7.20667	-1.06039	0.000324733	0.0163422
ENST00000508709	LARS	LARS-015	protein_coding	leucyl-tRNA synthetase [Source:HGNC Symbol;Acc:HGNC:6512]	7.2065	-0.98946	0.000324733	0.0163422
ENST00000451299	ANAPC10	ANAPC10-002	protein_coding	anaphase promoting complex subunit 10 [Source:HGNC Symbol;Acc:HGNC:24077]	7.20643	-1.05664	0.000324733	0.0163422
ENST00000466520	KIAA0907	KIAA0907-005	protein_coding	KIAA0907 [Source:HGNC Symbol;Acc:HGNC:29145]	7.19952	-1.06341	0.000324733	0.0163422
ENST00000428274	PHF1	PHF1-006	protein_coding	PHD finger protein 1 [Source:HGNC Symbol;Acc:HGNC:8919]	7.1971	-0.266154	0.000324733	0.0163422
ENST00000447305	PHF1	PHF1-006	protein_coding	PHD finger protein 1 [Source:HGNC Symbol;Acc:HGNC:8919]	7.1971	-0.266154	0.000324733	0.0163422
ENST00000602239	SHKBP1	SHKBP1-030	protein_coding	SH3KBP1 binding protein 1 [Source:HGNC Symbol;Acc:HGNC:19214]	7.19428	-0.356856	0.000324733	0.0163422
ENST00000473349	BRD3	BRD3-003	protein_coding	bromodomain containing 3 [Source:HGNC Symbol;Acc:HGNC:1104]	7.19304	-1.0672	0.000324733	0.0163422
ENST00000579638	PPP4R1	PPP4R1-014	protein_coding	protein phosphatase 4 regulatory subunit 1 [Source:HGNC Symbol;Acc:HGNC:9320]	7.17593	-1.08066	0.000344313	0.0170755
ENST00000596265	PAFAH1B3	PAFAH1B3-006	protein_coding	platelet activating factor acetylhydrolase 1b catalytic subunit 3 [Source:HGNC Symbol;Acc:HGNC:8576]	7.17473	-1.0816	0.000344313	0.0170755
ENST00000511795	SPAG9	SPAG9-012	protein_coding	sperm associated antigen 9 [Source:HGNC Symbol;Acc:HGNC:14524]	7.17389	-1.08621	0.000344313	0.0170755
ENST00000341949	DALRD3	DALRD3-002	protein_coding	DALR anticodon binding domain containing 3 [Source:HGNC Symbol;Acc:HGNC:25536]	7.17219	-1.0862	0.000344313	0.0170755
ENST00000497697	SMTN	SMTN-016	protein_coding	smoothelin [Source:HGNC Symbol;Acc:HGNC:11126]	7.17213	-0.172612	0.000344313	0.0170755
ENST00000592018	NECTIN2	NECTIN2-005	protein_coding	nectin cell adhesion molecule 2 [Source:HGNC Symbol;Acc:HGNC:9707]	7.16816	-0.195207	0.000344313	0.0170755
ENST00000418483	MICU1	MICU1-004	protein_coding	mitochondrial calcium uptake 1 [Source:HGNC Symbol;Acc:HGNC:1530]	7.16751	-1.08727	0.000344313	0.0170755
ENST00000550376	PRDM4	PRDM4-002	protein_coding	PR domain 4 [Source:HGNC Symbol;Acc:HGNC:9348]	7.16249	-1.09516	0.000365448	0.0178233
ENST00000590061	SMAD4	SMAD4-007	protein_coding	SMAD family member 4 [Source:HGNC Symbol;Acc:HGNC:6770]	7.16143	-1.096	0.000365448	0.0178233
ENST00000486024	MSH5	MSH5-017	protein_coding	mutS homolog 5 [Source:HGNC Symbol;Acc:HGNC:7328]	7.16037	-0.820498	0.000365448	0.0178233
ENST00000591791	FAAP24	FAAP24-006	protein_coding	Fanconi anemia core complex associated protein 24 [Source:HGNC Symbol;Acc:HGNC:28467]	7.16033	-0.221125	0.000365448	0.0178233
ENST00000530031	CPSF3L	CPSF3L-034	protein_coding	cleavage and polyadenylation specific factor 3-like [Source:HGNC Symbol;Acc:HGNC:26052]	7.16004	-1.09708	0.000365448	0.0178233
ENST00000374763	RAP1GAP	RAP1GAP-015	protein_coding	RAP1 GTPase activating protein [Source:HGNC Symbol;Acc:HGNC:9858]	7.15938	-1.09364	0.000365448	0.0178233
ENST00000371724	SLC29A1	SLC29A1-007	protein_coding	solute carrier family 29 member 1 (Augustine blood group) [Source:HGNC Symbol;Acc:HGNC:11003]	7.15928	-0.331184	0.000365448	0.0178233
ENST00000342136	IFNAR2	IFNAR2-002	protein_coding	interferon alpha and beta receptor subunit 2 [Source:HGNC Symbol;Acc:HGNC:5433]	7.15752	-1.09906	0.000365448	0.0178233
ENST00000317668	PROM2	PROM2-001	protein_coding	prominin 2 [Source:HGNC Symbol;Acc:HGNC:20685]	7.15739	-1.09917	0.000365448	0.0178233
ENST00000512079	AMACR	AMACR-005	protein_coding	alpha-methylacyl-CoA racemase [Source:HGNC Symbol;Acc:HGNC:451]	7.14993	-0.996608	0.000365448	0.0178233
ENST00000450420	MLH1	MLH1-010	protein_coding	mutL homolog 1 [Source:HGNC Symbol;Acc:HGNC:7127]	7.14863	-1.10206	0.000365448	0.0178233
ENST00000567489	C16orf59	C16orf59-008	protein_coding	chromosome 16 open reading frame 59 [Source:HGNC Symbol;Acc:HGNC:25849]	7.14793	-1.10261	0.000365448	0.0178233
ENST00000507695	HSD17B4	HSD17B4-016	protein_coding	hydroxysteroid 17-beta dehydrogenase 4 [Source:HGNC Symbol;Acc:HGNC:5213]	7.14767	-1.10426	0.000365448	0.0178233
ENST00000561212	ZEB1	ZEB1-020	protein_coding	zinc finger E-box binding homeobox 1 [Source:HGNC Symbol;Acc:HGNC:11642]	7.14702	-1.10332	0.000365448	0.0178233
ENST00000264266	MFSD1	MFSD1-018	protein_coding	major facilitator superfamily domain containing 1 [Source:HGNC Symbol;Acc:HGNC:25874]	7.14516	-1.10478	0.000365448	0.0178233
ENST00000513436	SERF1A	SERF1A-008	protein_coding	small EDRK-rich factor 1A [Source:HGNC Symbol;Acc:HGNC:10755]	7.14411	-1.10559	0.000365448	0.0178233
ENST00000599846	ARHGEF1	ARHGEF1-010	protein_coding	Rho guanine nucleotide exchange factor 1 [Source:HGNC Symbol;Acc:HGNC:681]	7.14173	-1.11143	0.000365448	0.0178233
ENST00000615563	MYO6	MYO6-202	protein_coding	myosin VI [Source:HGNC Symbol;Acc:HGNC:7605]	7.14064	-1.1083	0.000365448	0.0178233
ENST00000544861	TDG	TDG-004	protein_coding	thymine DNA glycosylase [Source:HGNC Symbol;Acc:HGNC:11700]	7.13497	-0.940579	0.000388293	0.018658
ENST00000567059	KIFC3	KIFC3-021	protein_coding	kinesin family member C3 [Source:HGNC Symbol;Acc:HGNC:6326]	7.12948	-1.121	0.000388293	0.018658
ENST00000393420	BCAR1	BCAR1-008	protein_coding	BCAR1, Cas family scaffolding protein [Source:HGNC Symbol;Acc:HGNC:971]	7.12948	-1.121	0.000388293	0.018658
ENST00000378288	TP73	TP73-003	protein_coding	tumor protein p73 [Source:HGNC Symbol;Acc:HGNC:12003]	7.12753	-1.11854	0.000388293	0.018658
ENST00000467164	P3H4	P3H4-004	protein_coding	prolyl 3-hydroxylase family member 4 (non-enzymatic) [Source:HGNC Symbol;Acc:HGNC:16946]	7.12727	-1.12272	0.000388293	0.018658
ENST00000409246	RAD9B	RAD9B-001	protein_coding	RAD9 checkpoint clamp component B [Source:HGNC Symbol;Acc:HGNC:21700]	7.12566	-0.495392	0.000388293	0.018658
ENST00000324385	BAIAP3	BAIAP3-001	protein_coding	BAI1 associated protein 3 [Source:HGNC Symbol;Acc:HGNC:948]	7.12545	-1.12016	0.000388293	0.018658
ENST00000429779	MAD1L1	MAD1L1-004	protein_coding	MAD1 mitotic arrest deficient like 1 [Source:HGNC Symbol;Acc:HGNC:6762]	7.12234	-0.440085	0.000388293	0.018658
ENST00000614542	CNOT3	CNOT3-005	protein_coding	CCR4-NOT transcription complex subunit 3 [Source:HGNC Symbol;Acc:HGNC:7879]	7.11999	-1.1284	0.000388293	0.018658
ENST00000529949	ABCB7	ABCB7-005	protein_coding	ATP binding cassette subfamily B member 7 [Source:HGNC Symbol;Acc:HGNC:48]	7.11902	-0.687574	0.000388293	0.018658
ENST00000508104	TERT	TERT-006	protein_coding	telomerase reverse transcriptase [Source:HGNC Symbol;Acc:HGNC:11730]	7.1179	-1.12605	0.000388293	0.018658
ENST00000547548	DNM1L	DNM1L-021	protein_coding	dynamin 1-like [Source:HGNC Symbol;Acc:HGNC:2973]	7.11579	-1.12769	0.000388293	0.018658
ENST00000458488	SEPT8	SEPT8-007	protein_coding	septin 8 [Source:HGNC Symbol;Acc:HGNC:16511]	7.11079	-1.13272	0.000388293	0.018658
ENST00000268314	ARMC5	ARMC5-201	protein_coding	armadillo repeat containing 5 [Source:HGNC Symbol;Acc:HGNC:25781]	7.11033	0.393045	0.000388293	0.018658
ENST00000614423	PITX2	PITX2-202	protein_coding	paired like homeodomain 2 [Source:HGNC Symbol;Acc:HGNC:9005]	7.10634	-1.13504	0.00041302	0.019579
ENST00000573600	CTDNEP1	CTDNEP1-002	protein_coding	CTD nuclear envelope phosphatase 1 [Source:HGNC Symbol;Acc:HGNC:19085]	7.1043	-1.14062	0.00041302	0.019579
ENST00000489033	ALG13	ALG13-017	protein_coding	ALG13, UDP-N-acetylglucosaminyltransferase subunit [Source:HGNC Symbol;Acc:HGNC:30881]	7.10428	-1.13664	0.00041302	0.019579
ENST00000523499	GTF2E2	GTF2E2-004	protein_coding	general transcription factor IIE subunit 2 [Source:HGNC Symbol;Acc:HGNC:4651]	7.10085	-0.948955	0.00041302	0.019579
ENST00000504134	TRMT44	TRMT44-003	protein_coding	tRNA methyltransferase 44 homolog (S. cerevisiae) [Source:HGNC Symbol;Acc:HGNC:26653]	7.09571	-0.127862	0.00041302	0.019579
ENST00000406116	RPS6KB1	RPS6KB1-002	protein_coding	ribosomal protein S6 kinase B1 [Source:HGNC Symbol;Acc:HGNC:10436]	7.0954	-1.14753	0.00041302	0.019579
ENST00000600628	SSBP4	SSBP4-008	protein_coding	single stranded DNA binding protein 4 [Source:HGNC Symbol;Acc:HGNC:15676]	7.09239	-1.14587	0.00041302	0.019579
ENST00000565367	PIGB	PIGB-002	protein_coding	phosphatidylinositol glycan anchor biosynthesis class B [Source:HGNC Symbol;Acc:HGNC:8959]	7.08822	-0.433127	0.00041302	0.019579
ENST00000468878	TRIM46	TRIM46-006	protein_coding	tripartite motif containing 46 [Source:HGNC Symbol;Acc:HGNC:19019]	7.08685	-0.782037	0.00041302	0.019579
ENST00000485908	WDR45	WDR45-012	protein_coding	WD repeat domain 45 [Source:HGNC Symbol;Acc:HGNC:28912]	7.08535	-1.15133	0.00041302	0.019579
ENST00000502399	MARK2	MARK2-002	protein_coding	microtubule affinity regulating kinase 2 [Source:HGNC Symbol;Acc:HGNC:3332]	7.08459	-1.15191	0.00041302	0.019579
ENST00000223054	MOSPD3	MOSPD3-001	protein_coding	motile sperm domain containing 3 [Source:HGNC Symbol;Acc:HGNC:25078]	7.08424	-1.15219	0.00041302	0.019579
ENST00000548638	TEX22	TEX22-001	protein_coding	testis expressed 22 [Source:HGNC Symbol;Acc:HGNC:40026]	7.08346	-1.15679	0.00041302	0.019579
ENST00000465046	FLII	FLII-016	protein_coding	FLII, actin remodeling protein [Source:HGNC Symbol;Acc:HGNC:3750]	7.08335	-0.913648	0.00041302	0.019579
ENST00000435905	ZBTB48	ZBTB48-005	protein_coding	zinc finger and BTB domain containing 48 [Source:HGNC Symbol;Acc:HGNC:4930]	7.07867	-0.0499613	0.000439825	0.0204614
ENST00000426184	POR	POR-022	protein_coding	cytochrome p450 oxidoreductase [Source:HGNC Symbol;Acc:HGNC:9208]	7.07267	-0.939391	0.000439825	0.0204614
ENST00000418114	RAPH1	RAPH1-014	protein_coding	Ras association (RalGDS/AF-6) and pleckstrin homology domains 1 [Source:HGNC Symbol;Acc:HGNC:14436]	7.07005	-1.16717	0.000439825	0.0204614
ENST00000370040	NBPF6	NBPF6-202	protein_coding	neuroblastoma breakpoint family member 6 [Source:HGNC Symbol;Acc:HGNC:31988]	7.05698	-1.17495	0.000439825	0.0204614
ENST00000477446	EPHB4	EPHB4-004	protein_coding	EPH receptor B4 [Source:HGNC Symbol;Acc:HGNC:3395]	7.05413	-1.17546	0.000439825	0.0204614
ENST00000345125	CTSB	CTSB-007	protein_coding	cathepsin B [Source:HGNC Symbol;Acc:HGNC:2527]	4.84266	1.01213	0.000456013	0.0211961
ENST00000567393	NEIL1	NEIL1-023	protein_coding	nei like DNA glycosylase 1 [Source:HGNC Symbol;Acc:HGNC:18448]	7.05054	-1.17822	0.000468923	0.0213799
ENST00000594862	SHKBP1	SHKBP1-029	protein_coding	SH3KBP1 binding protein 1 [Source:HGNC Symbol;Acc:HGNC:19214]	7.04911	0.157657	0.000468923	0.0213799
ENST00000469154	SMARCD3	SMARCD3-004	protein_coding	SWI/SNF related, matrix associated, actin dependent regulator of chromatin, subfamily d, member 3 [Source:HGNC Symbol;Acc:HGNC:11108]	7.04885	-1.18043	0.000468923	0.0213799
ENST00000369909	PSRC1	PSRC1-201	protein_coding	proline and serine rich coiled-coil 1 [Source:HGNC Symbol;Acc:HGNC:24472]	7.04586	-1.18584	0.000468923	0.0213799
ENST00000564285	NARFL	NARFL-022	protein_coding	nuclear prelamin A recognition factor like [Source:HGNC Symbol;Acc:HGNC:14179]	7.04362	-1.18355	0.000468923	0.0213799
ENST00000412272	HERC4	HERC4-008	protein_coding	HECT and RLD domain containing E3 ubiquitin protein ligase 4 [Source:HGNC Symbol;Acc:HGNC:24521]	7.04178	-1.18898	0.000468923	0.0213799
ENST00000584306	LRRC37A3	LRRC37A3-002	protein_coding	leucine rich repeat containing 37 member A3 [Source:HGNC Symbol;Acc:HGNC:32427]	7.04074	-0.571131	0.000468923	0.0213799
ENST00000503473	MXD3	MXD3-005	protein_coding	MAX dimerization protein 3 [Source:HGNC Symbol;Acc:HGNC:14008]	7.03874	-1.1873	0.000468923	0.0213799
ENST00000490583	TANGO2	TANGO2-016	protein_coding	transport and golgi organization 2 homolog [Source:HGNC Symbol;Acc:HGNC:25439]	7.03478	-1.19437	0.000468923	0.0213799
ENST00000515420	CLCN3	CLCN3-009	protein_coding	chloride voltage-gated channel 3 [Source:HGNC Symbol;Acc:HGNC:2021]	7.03373	-1.19517	0.000468923	0.0213799
ENST00000412028	NKIRAS1	NKIRAS1-002	protein_coding	NFKB inhibitor interacting Ras like 1 [Source:HGNC Symbol;Acc:HGNC:17899]	7.03335	-1.19144	0.000468923	0.0213799
ENST00000434676	DNM1L	DNM1L-006	protein_coding	dynamin 1-like [Source:HGNC Symbol;Acc:HGNC:2973]	7.03079	-1.19743	0.000468923	0.0213799
ENST00000530983	VPS28	VPS28-005	protein_coding	VPS28, ESCRT-I subunit [Source:HGNC Symbol;Acc:HGNC:18178]	7.02792	-1.19963	0.000468923	0.0213799
ENST00000637512	ABHD14A-ACY1	ABHD14A-ACY1-013	protein_coding	ABHD14A-ACY1 readthrough [Source:HGNC Symbol;Acc:HGNC:38856]	7.02666	-1.2006	0.000468923	0.0213799
ENST00000579089	MAP2K4	MAP2K4-009	protein_coding	mitogen-activated protein kinase kinase 4 [Source:HGNC Symbol;Acc:HGNC:6844]	7.02213	-1.20408	0.000468923	0.0213799
ENST00000527728	RIC8A	RIC8A-011	protein_coding	RIC8 guanine nucleotide exchange factor A [Source:HGNC Symbol;Acc:HGNC:29550]	4.91428	0.851409	0.000478266	0.021792
ENST00000450123	BCL6	BCL6-010	protein_coding	B-cell CLL/lymphoma 6 [Source:HGNC Symbol;Acc:HGNC:1001]	7.02026	-0.689554	0.000500563	0.0224181
ENST00000557482	AP1G2	AP1G2-010	protein_coding	adaptor related protein complex 1 gamma 2 subunit [Source:HGNC Symbol;Acc:HGNC:556]	7.01939	-1.20216	0.000500563	0.0224181
ENST00000360449	CPNE8	CPNE8-002	protein_coding	copine 8 [Source:HGNC Symbol;Acc:HGNC:23498]	7.01433	-1.20603	0.000500563	0.0224181
ENST00000553182	DDX23	DDX23-008	protein_coding	DEAD-box helicase 23 [Source:HGNC Symbol;Acc:HGNC:17347]	7.01367	-1.20654	0.000500563	0.0224181
ENST00000555778	SDR39U1	SDR39U1-016	protein_coding	short chain dehydrogenase/reductase family 39U member 1 [Source:HGNC Symbol;Acc:HGNC:20275]	7.01332	-1.20681	0.000500563	0.0224181
ENST00000637854	MIEF1	MIEF1-016	protein_coding	mitochondrial elongation factor 1 [Source:HGNC Symbol;Acc:HGNC:25979]	7.01312	-1.20696	0.000500563	0.0224181
ENST00000535395	RNF10	RNF10-019	protein_coding	ring finger protein 10 [Source:HGNC Symbol;Acc:HGNC:10055]	7.00943	0.257547	0.000500563	0.0224181
ENST00000380062	IFT74	IFT74-001	protein_coding	intraflagellar transport 74 [Source:HGNC Symbol;Acc:HGNC:21424]	7.00735	-1.21541	0.000500563	0.0224181
ENST00000395332	ASL	ASL-005	protein_coding	argininosuccinate lyase [Source:HGNC Symbol;Acc:HGNC:746]	7.00533	-1.21292	0.000500563	0.0224181
ENST00000457042	APEH	APEH-012	protein_coding	acylaminoacyl-peptide hydrolase [Source:HGNC Symbol;Acc:HGNC:586]	7.00187	-1.21557	0.000500563	0.0224181
ENST00000457189	TSFM	TSFM-006	protein_coding	Ts translation elongation factor, mitochondrial [Source:HGNC Symbol;Acc:HGNC:12367]	6.99978	-1.2212	0.000500563	0.0224181
ENST00000340993	TUBD1	TUBD1-002	protein_coding	tubulin delta 1 [Source:HGNC Symbol;Acc:HGNC:16811]	6.99605	-1.22001	0.000500563	0.0224181
ENST00000537515	DNAJC10	DNAJC10-201	protein_coding	DnaJ heat shock protein family (Hsp40) member C10 [Source:HGNC Symbol;Acc:HGNC:24637]	6.99518	-0.349357	0.000500563	0.0224181
ENST00000531242	NUCB2	NUCB2-013	protein_coding	nucleobindin 2 [Source:HGNC Symbol;Acc:HGNC:8044]	6.9888	-1.22555	0.000535021	0.0236751
ENST00000575350	ZSCAN32	ZSCAN32-015	protein_coding	zinc finger and SCAN domain containing 32 [Source:HGNC Symbol;Acc:HGNC:20812]	6.9875	-1.22654	0.000535021	0.0236751
ENST00000460959	C14orf80	C14orf80-016	protein_coding	chromosome 14 open reading frame 80 [Source:HGNC Symbol;Acc:HGNC:20127]	6.98138	-1.23524	0.000535021	0.0236751
ENST00000505239	MANBA	MANBA-002	protein_coding	mannosidase beta [Source:HGNC Symbol;Acc:HGNC:6831]	6.97856	0.0343326	0.000535021	0.0236751
ENST00000440354	RIN2	RIN2-201	protein_coding	Ras and Rab interactor 2 [Source:HGNC Symbol;Acc:HGNC:18750]	6.9777	-1.234	0.000535021	0.0236751
ENST00000383205	SAPCD1	SAPCD1-001	protein_coding	suppressor APC domain containing 1 [Source:HGNC Symbol;Acc:HGNC:13938]	6.97767	-0.593222	0.000535021	0.0236751
ENST00000614311	FAM196A	FAM196A-201	protein_coding	family with sequence similarity 196 member A [Source:HGNC Symbol;Acc:HGNC:33859]	6.97761	-1.23407	0.000535021	0.0236751
ENST00000555381	ATXN3	ATXN3-017	protein_coding	ataxin 3 [Source:HGNC Symbol;Acc:HGNC:7106]	6.97737	-1.23829	0.000535021	0.0236751
ENST00000470718	PSME1	PSME1-004	protein_coding	proteasome activator subunit 1 [Source:HGNC Symbol;Acc:HGNC:9568]	6.97516	-1.20038	0.000535021	0.0236751
ENST00000487082	PRKRA	PRKRA-003	protein_coding	protein activator of interferon induced protein kinase EIF2AK2 [Source:HGNC Symbol;Acc:HGNC:9438]	6.97464	-1.23633	0.000535021	0.0236751
ENST00000592559	EXOC7	EXOC7-023	protein_coding	exocyst complex component 7 [Source:HGNC Symbol;Acc:HGNC:23214]	6.97403	-1.23679	0.000535021	0.0236751
ENST00000558936	RABGGTA	RABGGTA-018	protein_coding	Rab geranylgeranyltransferase alpha subunit [Source:HGNC Symbol;Acc:HGNC:9795]	6.97331	-1.2399	0.000535021	0.0236751
ENST00000576353	SNF8	SNF8-016	protein_coding	SNF8, ESCRT-II complex subunit [Source:HGNC Symbol;Acc:HGNC:17028]	6.97284	0.117402	0.000535021	0.0236751
ENST00000419517	CEP85L	CEP85L-009	protein_coding	centrosomal protein 85 like [Source:HGNC Symbol;Acc:HGNC:21638]	6.97218	-0.669543	0.000535021	0.0236751
ENST00000591792	MALT1	MALT1-004	protein_coding	MALT1 paracaspase [Source:HGNC Symbol;Acc:HGNC:6819]	6.97047	-0.708424	0.000535021	0.0236751
ENST00000487655	SLC39A7	SLC39A7-006	protein_coding	solute carrier family 39 member 7 [Source:HGNC Symbol;Acc:HGNC:4927]	6.96913	-0.425236	0.000535021	0.0236751
ENST00000486373	SLC39A7	SLC39A7-006	protein_coding	solute carrier family 39 member 7 [Source:HGNC Symbol;Acc:HGNC:4927]	6.96913	-0.425236	0.000535021	0.0236751
ENST00000553708	NFATC4	NFATC4-016	protein_coding	nuclear factor of activated T-cells 4 [Source:HGNC Symbol;Acc:HGNC:7778]	6.96518	-1.24756	0.000535021	0.0236751
ENST00000530285	AHNAK	AHNAK-007	protein_coding	AHNAK nucleoprotein [Source:HGNC Symbol;Acc:HGNC:347]	5.40068	0.314935	0.000558988	0.0247051
ENST00000580075	CASKIN2	CASKIN2-008	protein_coding	CASK interacting protein 2 [Source:HGNC Symbol;Acc:HGNC:18200]	6.95547	-0.31731	0.000572613	0.0248924
ENST00000565466	FAN1	FAN1-004	protein_coding	FANCD2/FANCI-associated nuclease 1 [Source:HGNC Symbol;Acc:HGNC:29170]	6.95125	-1.25409	0.000572613	0.0248924
ENST00000489223	PI4KB	PI4KB-014	protein_coding	phosphatidylinositol 4-kinase beta [Source:HGNC Symbol;Acc:HGNC:8984]	6.94997	-1.25506	0.000572613	0.0248924
ENST00000636882	RILPL1	RILPL1-006	protein_coding	Rab interacting lysosomal protein-like 1 [Source:HGNC Symbol;Acc:HGNC:26814]	6.94971	-1.2593	0.000572613	0.0248924
ENST00000417454	GP6	GP6-001	protein_coding	glycoprotein VI platelet [Source:HGNC Symbol;Acc:HGNC:14388]	6.94917	-0.613043	0.000572613	0.0248924
ENST00000616456	GP6	GP6-001	protein_coding	glycoprotein VI platelet [Source:HGNC Symbol;Acc:HGNC:14388]	6.94917	-0.613043	0.000572613	0.0248924
ENST00000472892	VTI1A	VTI1A-003	protein_coding	vesicle transport through interaction with t-SNAREs 1A [Source:HGNC Symbol;Acc:HGNC:17792]	6.94462	-1.07082	0.000572613	0.0248924
ENST00000352210	PPOX	PPOX-001	protein_coding	protoporphyrinogen oxidase [Source:HGNC Symbol;Acc:HGNC:9280]	6.94325	-1.2642	0.000572613	0.0248924
ENST00000280560	ABCB9	ABCB9-004	protein_coding	ATP binding cassette subfamily B member 9 [Source:HGNC Symbol;Acc:HGNC:50]	6.94256	-0.881276	0.000572613	0.0248924
ENST00000525688	CD44	CD44-036	protein_coding	CD44 molecule (Indian blood group) [Source:HGNC Symbol;Acc:HGNC:1681]	6.94059	-1.26216	0.000572613	0.0248924
ENST00000444369	AGPAT1	AGPAT1-006	protein_coding	1-acylglycerol-3-phosphate O-acyltransferase 1 [Source:HGNC Symbol;Acc:HGNC:324]	6.94053	-1.2622	0.000572613	0.0248924
ENST00000570935	ZNF205	ZNF205-005	protein_coding	zinc finger protein 205 [Source:HGNC Symbol;Acc:HGNC:12996]	6.93948	-0.446957	0.000572613	0.0248924
ENST00000583994	RHOT1	RHOT1-003	protein_coding	ras homolog family member T1 [Source:HGNC Symbol;Acc:HGNC:21168]	6.93799	-0.972321	0.000572613	0.0248924
ENST00000444508	SMARCAL1	SMARCAL1-006	protein_coding	SWI/SNF related, matrix associated, actin dependent regulator of chromatin, subfamily a like 1 [Source:HGNC Symbol;Acc:HGNC:11102]	6.93299	-0.907116	0.000572613	0.0248924
ENST00000572428	TVP23A	TVP23A-002	protein_coding	trans-golgi network vesicle protein 23 homolog A [Source:HGNC Symbol;Acc:HGNC:20398]	6.92931	-1.27068	0.000572613	0.0248924
ENST00000426253	NIF3L1	NIF3L1-007	protein_coding	NGG1 interacting factor 3 like 1 [Source:HGNC Symbol;Acc:HGNC:13390]	6.92888	-1.27506	0.000572613	0.0248924
ENST00000530785	LTBP3	LTBP3-010	protein_coding	latent transforming growth factor beta binding protein 3 [Source:HGNC Symbol;Acc:HGNC:6716]	6.92425	-1.27621	0.000613694	0.0263004
ENST00000541453	GABARAPL1	GABARAPL1-012	protein_coding	GABA type A receptor associated protein like 1 [Source:HGNC Symbol;Acc:HGNC:4068]	6.92317	-0.730954	0.000613694	0.0263004
ENST00000497719	ZSWIM7	ZSWIM7-006	protein_coding	zinc finger SWIM-type containing 7 [Source:HGNC Symbol;Acc:HGNC:26993]	6.9193	-1.28002	0.000613694	0.0263004
ENST00000382892	WHSC1	WHSC1-202	protein_coding	Wolf-Hirschhorn syndrome candidate 1 [Source:HGNC Symbol;Acc:HGNC:12766]	6.91699	-1.27998	0.000613694	0.0263004
ENST00000471426	RBMS3	RBMS3-009	protein_coding	RNA binding motif single stranded interacting protein 3 [Source:HGNC Symbol;Acc:HGNC:13427]	6.91521	-0.637351	0.000613694	0.0263004
ENST00000421996	TMEM184A	TMEM184A-012	protein_coding	transmembrane protein 184A [Source:HGNC Symbol;Acc:HGNC:28797]	6.91419	-1.28614	0.000613694	0.0263004
ENST00000535456	GLB1L2	GLB1L2-002	protein_coding	galactosidase beta 1 like 2 [Source:HGNC Symbol;Acc:HGNC:25129]	6.91195	-1.28677	0.000613694	0.0263004
ENST00000471068	ADAR	ADAR-005	protein_coding	adenosine deaminase, RNA specific [Source:HGNC Symbol;Acc:HGNC:225]	6.91134	-1.28828	0.000613694	0.0263004
ENST00000422078	SLC35A3	SLC35A3-005	protein_coding	solute carrier family 35 member A3 [Source:HGNC Symbol;Acc:HGNC:11023]	6.90678	-1.02255	0.000613694	0.0263004
ENST00000414063	NAA60	NAA60-006	protein_coding	N(alpha)-acetyltransferase 60, NatF catalytic subunit [Source:HGNC Symbol;Acc:HGNC:25875]	6.90611	-1.29222	0.000613694	0.0263004
ENST00000441717	JAM3	JAM3-002	protein_coding	junctional adhesion molecule 3 [Source:HGNC Symbol;Acc:HGNC:15532]	6.90416	-1.29107	0.000613694	0.0263004
ENST00000435606	LDLRAD4	LDLRAD4-007	protein_coding	low density lipoprotein receptor class A domain containing 4 [Source:HGNC Symbol;Acc:HGNC:1224]	6.89885	0.241631	0.000613694	0.0263004
ENST00000553917	RALGAPA1	RALGAPA1-012	protein_coding	Ral GTPase activating protein catalytic alpha subunit 1 [Source:HGNC Symbol;Acc:HGNC:17770]	6.8963	-1.29553	0.000613694	0.0263004
ENST00000566465	BCAR1	BCAR1-016	protein_coding	BCAR1, Cas family scaffolding protein [Source:HGNC Symbol;Acc:HGNC:971]	6.89488	-1.14799	0.000658671	0.0277465
ENST00000407598	HIC2	HIC2-002	protein_coding	hypermethylated in cancer 2 [Source:HGNC Symbol;Acc:HGNC:18595]	6.89377	-1.29743	0.000658671	0.0277465
ENST00000568495	CENPT	CENPT-031	protein_coding	centromere protein T [Source:HGNC Symbol;Acc:HGNC:25787]	6.88616	0.520847	0.000658671	0.0277465
ENST00000377488	PARK7	PARK7-006	protein_coding	Parkinsonism associated deglycase [Source:HGNC Symbol;Acc:HGNC:16369]	6.8821	-0.164326	0.000658671	0.0277465
ENST00000563134	RHOT2	RHOT2-024	protein_coding	ras homolog family member T2 [Source:HGNC Symbol;Acc:HGNC:21169]	6.87798	-1.15552	0.000658671	0.0277465
ENST00000530665	SPTBN2	SPTBN2-010	protein_coding	spectrin beta, non-erythrocytic 2 [Source:HGNC Symbol;Acc:HGNC:11276]	6.87687	-1.31252	0.000658671	0.0277465
ENST00000507423	NUDT12	NUDT12-002	protein_coding	nudix hydrolase 12 [Source:HGNC Symbol;Acc:HGNC:18826]	6.87543	-1.31117	0.000658671	0.0277465
ENST00000549043	COPZ1	COPZ1-002	protein_coding	coatomer protein complex subunit zeta 1 [Source:HGNC Symbol;Acc:HGNC:2243]	6.8736	-1.3166	0.000658671	0.0277465
ENST00000575408	CNTROB	CNTROB-010	protein_coding	centrobin, centriole duplication and spindle assembly protein [Source:HGNC Symbol;Acc:HGNC:29616]	6.86838	-1.3205	0.000658671	0.0277465
ENST00000472173	LONRF3	LONRF3-004	protein_coding	LON peptidase N-terminal domain and ring finger 3 [Source:HGNC Symbol;Acc:HGNC:21152]	6.86826	-0.726609	0.000658671	0.0277465
ENST00000581737	CSNK1D	CSNK1D-026	protein_coding	casein kinase 1 delta [Source:HGNC Symbol;Acc:HGNC:2452]	6.86781	-0.355193	0.000658671	0.0277465
ENST00000567264	UBFD1	UBFD1-005	protein_coding	ubiquitin family domain containing 1 [Source:HGNC Symbol;Acc:HGNC:30565]	6.86751	-1.31709	0.000658671	0.0277465
ENST00000357394	ERGIC3	ERGIC3-003	protein_coding	ERGIC and golgi 3 [Source:HGNC Symbol;Acc:HGNC:15927]	6.86732	-1.10217	0.000658671	0.0277465
ENST00000557575	KLC1	KLC1-009	protein_coding	kinesin light chain 1 [Source:HGNC Symbol;Acc:HGNC:6387]	6.86682	-1.3176	0.000658671	0.0277465
ENST00000468949	HDAC6	HDAC6-032	protein_coding	histone deacetylase 6 [Source:HGNC Symbol;Acc:HGNC:14064]	6.86506	-1.31892	0.000658671	0.0277465
ENST00000409543	TSPAN4	TSPAN4-007	protein_coding	tetraspanin 4 [Source:HGNC Symbol;Acc:HGNC:11859]	6.86327	-1.32432	0.000658671	0.0277465
ENST00000460940	APTX	APTX-016	protein_coding	aprataxin [Source:HGNC Symbol;Acc:HGNC:15984]	6.86308	-1.32446	0.000658671	0.0277465
ENST00000492203	THOC2	THOC2-015	protein_coding	THO complex 2 [Source:HGNC Symbol;Acc:HGNC:19073]	6.86267	-1.32334	0.000658671	0.0277465
ENST00000545631	MIR600HG	MIR600HG-202	sense_intronic	MIR600 host gene [Source:HGNC Symbol;Acc:HGNC:23642]	9.79873	2.30293	8.85447e-07	0.000267548
ENST00000243189	RSRP1	RSRP1-001	protein_coding	arginine and serine rich protein 1 [Source:HGNC Symbol;Acc:HGNC:25234]	6.86222	-0.994672	0.000708008	0.0293358
ENST00000506541	KLHL2	KLHL2-009	protein_coding	kelch like family member 2 [Source:HGNC Symbol;Acc:HGNC:6353]	6.8621	-1.32112	0.000708008	0.0293358
ENST00000481566	ASB1	ASB1-009	protein_coding	ankyrin repeat and SOCS box containing 1 [Source:HGNC Symbol;Acc:HGNC:16011]	6.85843	-0.98439	0.000708008	0.0293358
ENST00000611874	ZMYM1	ZMYM1-201	protein_coding	zinc finger MYM-type containing 1 [Source:HGNC Symbol;Acc:HGNC:26253]	6.85803	-0.810182	0.000708008	0.0293358
ENST00000593024	UBXN6	UBXN6-008	protein_coding	UBX domain protein 6 [Source:HGNC Symbol;Acc:HGNC:14928]	6.85593	-1.32979	0.000708008	0.0293358
ENST00000587597	RTN2	RTN2-002	protein_coding	reticulon 2 [Source:HGNC Symbol;Acc:HGNC:10468]	6.85409	-1.3271	0.000708008	0.0293358
ENST00000590106	CSNK1G2	CSNK1G2-010	protein_coding	casein kinase 1 gamma 2 [Source:HGNC Symbol;Acc:HGNC:2455]	6.84832	-1.17472	0.000708008	0.0293358
ENST00000510560	AMOTL2	AMOTL2-010	protein_coding	angiomotin like 2 [Source:HGNC Symbol;Acc:HGNC:17812]	6.84765	-1.33453	0.000708008	0.0293358
ENST00000504040	TTK	TTK-006	protein_coding	TTK protein kinase [Source:HGNC Symbol;Acc:HGNC:12401]	6.845	-1.10166	0.000708008	0.0293358
ENST00000632026	RP11-958N24.1-003	0	transcribed_unprocessed_pseudogene	0	8.48515	0.0321987	1.8258e-05	0.0020136
ENST00000555443	KLHDC2	KLHDC2-003	protein_coding	kelch domain containing 2 [Source:HGNC Symbol;Acc:HGNC:20231]	6.84306	-0.461273	0.000708008	0.0293358
ENST00000392144	ZFP30	ZFP30-201	protein_coding	ZFP30 zinc finger protein [Source:HGNC Symbol;Acc:HGNC:29555]	6.84188	-1.1447	0.000708008	0.0293358
ENST00000586355	PGS1	PGS1-011	protein_coding	phosphatidylglycerophosphate synthase 1 [Source:HGNC Symbol;Acc:HGNC:30029]	6.84033	-1.33733	0.000708008	0.0293358
ENST00000467471	PPM1M	PPM1M-002	protein_coding	protein phosphatase, Mg2+/Mn2+ dependent 1M [Source:HGNC Symbol;Acc:HGNC:26506]	6.83923	-1.33815	0.000708008	0.0293358
ENST00000555506	KTN1	KTN1-011	protein_coding	kinectin 1 [Source:HGNC Symbol;Acc:HGNC:6467]	6.83711	-1.33973	0.000708008	0.0293358
ENST00000556141	LTB4R	LTB4R-005	protein_coding	leukotriene B4 receptor [Source:HGNC Symbol;Acc:HGNC:6713]	6.83711	-0.515043	0.000708008	0.0293358
ENST00000481090	TBC1D25	TBC1D25-003	protein_coding	TBC1 domain family member 25 [Source:HGNC Symbol;Acc:HGNC:8092]	6.8305	-0.5926	0.000708008	0.0293358
ENST00000474049	CYTH2	CYTH2-006	protein_coding	cytohesin 2 [Source:HGNC Symbol;Acc:HGNC:9502]	6.82848	-0.104998	0.000762235	0.0311087
ENST00000331256	ACP7	ACP7-001	protein_coding	acid phosphatase 7, tartrate resistant (putative) [Source:HGNC Symbol;Acc:HGNC:33781]	6.82123	-1.3515	0.000762235	0.0311087
ENST00000480883	LAMC3	LAMC3-001	protein_coding	laminin subunit gamma 3 [Source:HGNC Symbol;Acc:HGNC:6494]	6.82075	-1.35186	0.000762235	0.0311087
ENST00000512616	KAT7	KAT7-010	protein_coding	lysine acetyltransferase 7 [Source:HGNC Symbol;Acc:HGNC:17016]	6.81495	-1.35876	0.000762235	0.0311087
ENST00000355040	DNAJC4	DNAJC4-002	protein_coding	DnaJ heat shock protein family (Hsp40) member C4 [Source:HGNC Symbol;Acc:HGNC:5271]	6.8133	-1.35737	0.000762235	0.0311087
ENST00000600791	SHKBP1	SHKBP1-022	protein_coding	SH3KBP1 binding protein 1 [Source:HGNC Symbol;Acc:HGNC:19214]	6.81221	-0.379629	0.000762235	0.0311087
ENST00000540419	SEZ6	SEZ6-006	protein_coding	seizure related 6 homolog [Source:HGNC Symbol;Acc:HGNC:15955]	6.81161	-1.36268	0.000762235	0.0311087
ENST00000467239	FAM86JP	FAM86JP-003	transcribed_unprocessed_pseudogene	family with sequence similarity 86 member J, pseudogene [Source:HGNC Symbol;Acc:HGNC:44097]	7.96868	-0.426659	5.93195e-05	0.00454819
ENST00000544573	TGM1	TGM1-002	protein_coding	transglutaminase 1 [Source:HGNC Symbol;Acc:HGNC:11777]	6.80837	-0.616132	0.000762235	0.0311087
ENST00000557693	ZC3H14	ZC3H14-021	protein_coding	zinc finger CCCH-type containing 14 [Source:HGNC Symbol;Acc:HGNC:20509]	6.80604	-1.09579	0.000762235	0.0311087
ENST00000368563	TUBGCP2	TUBGCP2-201	protein_coding	tubulin gamma complex associated protein 2 [Source:HGNC Symbol;Acc:HGNC:18599]	6.80548	-1.36721	0.000762235	0.0311087
ENST00000392815	NOXA1	NOXA1-201	protein_coding	NADPH oxidase activator 1 [Source:HGNC Symbol;Acc:HGNC:10668]	6.80302	-0.98422	0.000762235	0.0311087
ENST00000559421	EMC4	EMC4-012	protein_coding	ER membrane protein complex subunit 4 [Source:HGNC Symbol;Acc:HGNC:28032]	6.80136	-1.36619	0.000762235	0.0311087
ENST00000509793	EGF	EGF-002	protein_coding	epidermal growth factor [Source:HGNC Symbol;Acc:HGNC:3229]	6.8007	-1.37074	0.000762235	0.0311087
ENST00000502667	ACSF2	ACSF2-005	protein_coding	acyl-CoA synthetase family member 2 [Source:HGNC Symbol;Acc:HGNC:26101]	6.79982	-1.37139	0.000762235	0.0311087
ENST00000490838	ITPA	ITPA-003	protein_coding	inosine triphosphatase [Source:HGNC Symbol;Acc:HGNC:6176]	6.79977	-1.37143	0.000762235	0.0311087
ENST00000532130	UVRAG	UVRAG-004	protein_coding	UV radiation resistance associated [Source:HGNC Symbol;Acc:HGNC:12640]	6.79762	-1.37302	0.000762235	0.0311087
ENST00000391918	CALM3	CALM3-009	protein_coding	calmodulin 3 (phosphorylase kinase, delta) [Source:HGNC Symbol;Acc:HGNC:1449]	4.65205	0.55467	0.000774951	0.0316217
ENST00000587938	MAU2	MAU2-017	protein_coding	MAU2 sister chromatid cohesion factor [Source:HGNC Symbol;Acc:HGNC:29140]	6.79235	-1.27793	0.00082196	0.0329824
ENST00000474542	REEP5	REEP5-003	protein_coding	receptor accessory protein 5 [Source:HGNC Symbol;Acc:HGNC:30077]	6.79134	-1.37358	0.00082196	0.0329824
ENST00000487131	MAP7D1	MAP7D1-013	protein_coding	MAP7 domain containing 1 [Source:HGNC Symbol;Acc:HGNC:25514]	6.79115	-1.37778	0.00082196	0.0329824
ENST00000583275	CPD	CPD-004	protein_coding	carboxypeptidase D [Source:HGNC Symbol;Acc:HGNC:2301]	6.79021	-1.37548	0.00082196	0.0329824
ENST00000461440	TES	TES-010	protein_coding	testin LIM domain protein [Source:HGNC Symbol;Acc:HGNC:14620]	6.79013	-0.924025	0.00082196	0.0329824
ENST00000542033	USP28	USP28-003	protein_coding	ubiquitin specific peptidase 28 [Source:HGNC Symbol;Acc:HGNC:12625]	6.79006	-1.37858	0.00082196	0.0329824
ENST00000636563	ASAH1	ASAH1-066	protein_coding	N-acylsphingosine amidohydrolase (acid ceramidase) 1 [Source:HGNC Symbol;Acc:HGNC:735]	6.78877	-1.37954	0.00082196	0.0329824
ENST00000597071	LTBP4	LTBP4-027	protein_coding	latent transforming growth factor beta binding protein 4 [Source:HGNC Symbol;Acc:HGNC:6717]	6.7879	-1.37862	0.00082196	0.0329824
ENST00000437220	SLC41A2	SLC41A2-002	protein_coding	solute carrier family 41 member 2 [Source:HGNC Symbol;Acc:HGNC:31045]	6.77954	-0.989652	0.00082196	0.0329824
ENST00000584513	NARF	NARF-022	protein_coding	nuclear prelamin A recognition factor [Source:HGNC Symbol;Acc:HGNC:29916]	6.7785	-1.38303	0.00082196	0.0329824
ENST00000604336	MBIP	MBIP-008	protein_coding	MAP3K12 binding inhibitory protein 1 [Source:HGNC Symbol;Acc:HGNC:20427]	6.77526	-1.3854	0.00082196	0.0329824
ENST00000624342	TAMM41	TAMM41-012	protein_coding	TAM41 mitochondrial translocator assembly and maintenance homolog [Source:HGNC Symbol;Acc:HGNC:25187]	6.77499	-1.3856	0.00082196	0.0329824
ENST00000427365	IDH3G	IDH3G-007	protein_coding	isocitrate dehydrogenase 3 (NAD(+)) gamma [Source:HGNC Symbol;Acc:HGNC:5386]	6.76961	-0.375525	0.00082196	0.0329824
ENST00000259365	TMOD1	TMOD1-001	protein_coding	tropomodulin 1 [Source:HGNC Symbol;Acc:HGNC:11871]	6.76593	-1.39631	0.00082196	0.0329824
ENST00000586934	SAFB	SAFB-006	protein_coding	scaffold attachment factor B [Source:HGNC Symbol;Acc:HGNC:10520]	6.76552	0.0868233	0.00082196	0.0329824
ENST00000303759	CHCHD7	CHCHD7-201	protein_coding	coiled-coil-helix-coiled-coil-helix domain containing 7 [Source:HGNC Symbol;Acc:HGNC:28314]	6.76285	-1.20953	0.00082196	0.0329824
ENST00000446769	CEBPZ	CEBPZ-002	protein_coding	CCAAT/enhancer binding protein zeta [Source:HGNC Symbol;Acc:HGNC:24218]	6.76092	-0.547538	0.00082196	0.0329824
ENST00000404249	CDK11A	CDK11A-001	protein_coding	cyclin dependent kinase 11A [Source:HGNC Symbol;Acc:HGNC:1730]	6.75951	-1.26398	0.00082196	0.0329824
ENST00000395592	MFAP4	MFAP4-002	protein_coding	microfibrillar associated protein 4 [Source:HGNC Symbol;Acc:HGNC:7035]	6.7588	-1.39747	0.00082196	0.0329824
ENST00000578987	NUP85	NUP85-021	protein_coding	nucleoporin 85 [Source:HGNC Symbol;Acc:HGNC:8734]	4.94114	0.671069	0.000823742	0.0330477
ENST00000505224	DEK	DEK-003	protein_coding	DEK proto-oncogene [Source:HGNC Symbol;Acc:HGNC:2768]	4.65307	2.51786	0.000852948	0.0342002
ENST00000523407	FAM120AOS	FAM120AOS-011	protein_coding	family with sequence similarity 120A opposite strand [Source:HGNC Symbol;Acc:HGNC:23389]	4.48854	2.63225	0.000880055	0.0349616
ENST00000615468	TNFAIP3	TNFAIP3-203	protein_coding	TNF alpha induced protein 3 [Source:HGNC Symbol;Acc:HGNC:11896]	6.75582	-1.40371	0.000887885	0.0349616
ENST00000594996	TBC1D17	TBC1D17-002	protein_coding	TBC1 domain family member 17 [Source:HGNC Symbol;Acc:HGNC:25699]	6.75419	-1.40084	0.000887885	0.0349616
ENST00000612334	CERCAM	CERCAM-201	protein_coding	cerebral endothelial cell adhesion molecule [Source:HGNC Symbol;Acc:HGNC:23723]	6.75194	-1.40249	0.000887885	0.0349616
ENST00000487087	FILIP1L	FILIP1L-006	protein_coding	filamin A interacting protein 1 like [Source:HGNC Symbol;Acc:HGNC:24589]	6.75056	-1.40756	0.000887885	0.0349616
ENST00000443780	UBE2D4	UBE2D4-005	protein_coding	ubiquitin conjugating enzyme E2 D4 (putative) [Source:HGNC Symbol;Acc:HGNC:21647]	6.74983	-1.40545	0.000887885	0.0349616
ENST00000338891	FAM184A	FAM184A-001	protein_coding	family with sequence similarity 184 member A [Source:HGNC Symbol;Acc:HGNC:20991]	6.74892	-1.02093	0.000887885	0.0349616
ENST00000471494	RNF220	RNF220-012	protein_coding	ring finger protein 220 [Source:HGNC Symbol;Acc:HGNC:25552]	6.74875	0.0238112	0.000887885	0.0349616
ENST00000539740	RP11-1212A22.1-002	0	transcribed_unprocessed_pseudogene	0	7.759	-0.603984	9.69801e-05	0.00656838
ENST00000625958	REXO4	REXO4-004	protein_coding	REX4 homolog, 3'-5' exonuclease [Source:HGNC Symbol;Acc:HGNC:12820]	6.74606	-1.41084	0.000887885	0.0349616
ENST00000478037	REXO4	REXO4-004	protein_coding	REX4 homolog, 3'-5' exonuclease [Source:HGNC Symbol;Acc:HGNC:12820]	6.74606	-1.41084	0.000887885	0.0349616
ENST00000634230	EIF3K	EIF3K-202	protein_coding	eukaryotic translation initiation factor 3 subunit K [Source:HGNC Symbol;Acc:HGNC:24656]	6.74602	-1.41088	0.000887885	0.0349616
ENST00000614624	EIF3K	EIF3K-201	protein_coding	eukaryotic translation initiation factor 3 subunit K [Source:HGNC Symbol;Acc:HGNC:24656]	6.74602	-1.41088	0.000887885	0.0349616
ENST00000553389	METTL17	METTL17-024	protein_coding	methyltransferase like 17 [Source:HGNC Symbol;Acc:HGNC:19280]	6.73854	-1.41633	0.000887885	0.0349616
ENST00000375445	BUD13	BUD13-002	protein_coding	BUD13 homolog [Source:HGNC Symbol;Acc:HGNC:28199]	6.73733	-1.41315	0.000887885	0.0349616
ENST00000535796	CDK2AP1	CDK2AP1-006	protein_coding	cyclin dependent kinase 2 associated protein 1 [Source:HGNC Symbol;Acc:HGNC:14002]	6.73625	1.01399	0.000887885	0.0349616
ENST00000621774	NME4	NME4-202	protein_coding	NME/NM23 nucleoside diphosphate kinase 4 [Source:HGNC Symbol;Acc:HGNC:7852]	6.73329	-1.4161	0.000887885	0.0349616
ENST00000380097	TRIM6	TRIM6-003	protein_coding	tripartite motif containing 6 [Source:HGNC Symbol;Acc:HGNC:16277]	6.73304	-1.41689	0.000887885	0.0349616
ENST00000593659	KIAA1683	KIAA1683-006	protein_coding	KIAA1683 [Source:HGNC Symbol;Acc:HGNC:29350]	6.73281	-1.41644	0.000887885	0.0349616
ENST00000564845	CHD9	CHD9-003	protein_coding	chromodomain helicase DNA binding protein 9 [Source:HGNC Symbol;Acc:HGNC:25701]	6.72964	-0.741796	0.000887885	0.0349616
ENST00000250066	USP6	USP6-001	protein_coding	ubiquitin specific peptidase 6 [Source:HGNC Symbol;Acc:HGNC:12629]	6.72948	-1.13904	0.000887885	0.0349616
ENST00000357296	PAOX	PAOX-006	protein_coding	polyamine oxidase (exo-N4-amino) [Source:HGNC Symbol;Acc:HGNC:20837]	6.72839	-1.42186	0.000887885	0.0349616
ENST00000613472	TNFRSF10A	TNFRSF10A-201	protein_coding	tumor necrosis factor receptor superfamily member 10a [Source:HGNC Symbol;Acc:HGNC:11904]	6.72633	-1.42117	0.000887885	0.0349616
ENST00000458012	POLR1B	POLR1B-015	protein_coding	polymerase (RNA) I subunit B [Source:HGNC Symbol;Acc:HGNC:20454]	6.72619	-1.42533	0.000887885	0.0349616
ENST00000409857	GCFC2	GCFC2-004	protein_coding	GC-rich sequence DNA-binding factor 2 [Source:HGNC Symbol;Acc:HGNC:1317]	6.72533	-1.35563	0.000887885	0.0349616
ENST00000513792	ZNF767P	ZNF767P-006	transcribed_unprocessed_pseudogene	zinc finger family member 767, pseudogene [Source:HGNC Symbol;Acc:HGNC:21884]	7.75553	0.118269	9.69801e-05	0.00656838
ENST00000269218	GREB1L	GREB1L-010	protein_coding	growth regulation by estrogen in breast cancer-like [Source:HGNC Symbol;Acc:HGNC:31042]	6.72348	-1.42323	0.000887885	0.0349616
ENST00000534027	EPS8L2	EPS8L2-034	protein_coding	EPS8 like 2 [Source:HGNC Symbol;Acc:HGNC:21296]	6.72198	-1.42433	0.000887885	0.0349616
ENST00000602644	ENKD1	ENKD1-002	protein_coding	enkurin domain containing 1 [Source:HGNC Symbol;Acc:HGNC:25246]	6.72036	-1.42956	0.000960816	0.0371524
ENST00000367363	RAET1E	RAET1E-001	protein_coding	retinoic acid early transcript 1E [Source:HGNC Symbol;Acc:HGNC:16793]	6.71772	-1.43148	0.000960816	0.0371524
ENST00000568548	VAC14	VAC14-003	protein_coding	Vac14, PIKFYVE complex component [Source:HGNC Symbol;Acc:HGNC:25507]	6.71736	-1.43175	0.000960816	0.0371524
ENST00000358954	AASS	AASS-006	protein_coding	aminoadipate-semialdehyde synthase [Source:HGNC Symbol;Acc:HGNC:17366]	6.71593	-1.42872	0.000960816	0.0371524
ENST00000483645	MSL3	MSL3-016	protein_coding	male-specific lethal 3 homolog (Drosophila) [Source:HGNC Symbol;Acc:HGNC:7370]	6.71102	-1.43634	0.000960816	0.0371524
ENST00000505708	SLC38A9	SLC38A9-008	protein_coding	solute carrier family 38 member 9 [Source:HGNC Symbol;Acc:HGNC:26907]	6.70884	-1.43387	0.000960816	0.0371524
ENST00000413393	MAPRE2	MAPRE2-201	protein_coding	microtubule associated protein RP/EB family member 2 [Source:HGNC Symbol;Acc:HGNC:6891]	6.70879	-1.43796	0.000960816	0.0371524
ENST00000366698	TRIM17	TRIM17-001	protein_coding	tripartite motif containing 17 [Source:HGNC Symbol;Acc:HGNC:13430]	6.70725	-1.43502	0.000960816	0.0371524
ENST00000509437	ZCCHC10	ZCCHC10-004	protein_coding	zinc finger CCHC-type containing 10 [Source:HGNC Symbol;Acc:HGNC:25954]	6.70714	-1.43916	0.000960816	0.0371524
ENST00000563712	TGFB1I1	TGFB1I1-007	protein_coding	transforming growth factor beta 1 induced transcript 1 [Source:HGNC Symbol;Acc:HGNC:11767]	6.7058	-1.43607	0.000960816	0.0371524
ENST00000554202	STAT6	STAT6-012	protein_coding	signal transducer and activator of transcription 6 [Source:HGNC Symbol;Acc:HGNC:11368]	6.69874	-0.487952	0.000960816	0.0371524
ENST00000361392	ST3GAL3	ST3GAL3-001	protein_coding	ST3 beta-galactoside alpha-2,3-sialyltransferase 3 [Source:HGNC Symbol;Acc:HGNC:10866]	6.6981	-1.4457	0.000960816	0.0371524
ENST00000531699	DBF4B	DBF4B-008	protein_coding	DBF4 zinc finger B [Source:HGNC Symbol;Acc:HGNC:17883]	6.69564	-1.44748	0.000960816	0.0371524
ENST00000452464	SCARB2	SCARB2-002	protein_coding	scavenger receptor class B member 2 [Source:HGNC Symbol;Acc:HGNC:1665]	6.69443	-1.4443	0.000960816	0.0371524
ENST00000548490	YARS2	YARS2-002	protein_coding	tyrosyl-tRNA synthetase 2 [Source:HGNC Symbol;Acc:HGNC:24249]	6.69402	-1.44865	0.000960816	0.0371524
ENST00000562421	NARFL	NARFL-014	protein_coding	nuclear prelamin A recognition factor like [Source:HGNC Symbol;Acc:HGNC:14179]	6.69295	-1.44537	0.000960816	0.0371524
ENST00000371332	HELLS	HELLS-202	protein_coding	helicase, lymphoid-specific [Source:HGNC Symbol;Acc:HGNC:4861]	6.69215	-1.45	0.000960816	0.0371524
ENST00000482374	ALG13	ALG13-012	protein_coding	ALG13, UDP-N-acetylglucosaminyltransferase subunit [Source:HGNC Symbol;Acc:HGNC:30881]	6.69078	-0.690517	0.000960816	0.0371524
ENST00000622312	ZNHIT3	ZNHIT3-013	protein_coding	zinc finger HIT-type containing 3 [Source:HGNC Symbol;Acc:HGNC:12309]	6.68342	-0.652148	0.000960816	0.0371524
ENST00000632245	ZNHIT3	ZNHIT3-013	protein_coding	zinc finger HIT-type containing 3 [Source:HGNC Symbol;Acc:HGNC:12309]	6.68342	-0.652148	0.000960816	0.0371524
ENST00000636774	POLG	POLG-016	protein_coding	polymerase (DNA) gamma, catalytic subunit [Source:HGNC Symbol;Acc:HGNC:9179]	4.56095	1.20198	0.000981871	0.0379393
ENST00000397049	NUDT1	NUDT1-201	protein_coding	nudix hydrolase 1 [Source:HGNC Symbol;Acc:HGNC:8048]	4.47429	1.02719	0.00103755	0.0395256
ENST00000394095	SENP7	SENP7-001	protein_coding	SUMO1/sentrin specific peptidase 7 [Source:HGNC Symbol;Acc:HGNC:30402]	6.68101	-1.45399	0.00104169	0.0395256
ENST00000556957	NFATC4	NFATC4-005	protein_coding	nuclear factor of activated T-cells 4 [Source:HGNC Symbol;Acc:HGNC:7778]	6.68047	-1.45438	0.00104169	0.0395256
ENST00000477824	MED15	MED15-012	protein_coding	mediator complex subunit 15 [Source:HGNC Symbol;Acc:HGNC:14248]	6.68045	-0.0170952	0.00104169	0.0395256
ENST00000612379	GOLGA2P10	GOLGA2P10-007	transcribed_unprocessed_pseudogene	golgin A2 pseudogene 10 [Source:HGNC Symbol;Acc:HGNC:26229]	7.35932	-0.934631	0.000233092	0.0127228
ENST00000557562	FERMT2	FERMT2-011	protein_coding	fermitin family member 2 [Source:HGNC Symbol;Acc:HGNC:15767]	6.67763	-1.17139	0.00104169	0.0395256
ENST00000576106	TRAP1	TRAP1-005	protein_coding	TNF receptor associated protein 1 [Source:HGNC Symbol;Acc:HGNC:16264]	6.67254	-0.526662	0.00104169	0.0395256
ENST00000616024	RSBN1	RSBN1-202	protein_coding	round spermatid basic protein 1 [Source:HGNC Symbol;Acc:HGNC:25642]	6.67229	-1.46432	0.00104169	0.0395256
ENST00000393597	P2RY2	P2RY2-002	protein_coding	purinergic receptor P2Y2 [Source:HGNC Symbol;Acc:HGNC:8541]	6.6713	-1.34708	0.00104169	0.0395256
ENST00000445139	NOP56	NOP56-016	protein_coding	NOP56 ribonucleoprotein [Source:HGNC Symbol;Acc:HGNC:15911]	6.67024	-1.46313	0.00104169	0.0395256
ENST00000478299	MIIP	MIIP-007	protein_coding	migration and invasion inhibitory protein [Source:HGNC Symbol;Acc:HGNC:25715]	6.6666	-1.46437	0.00104169	0.0395256
ENST00000585979	BCAS3	BCAS3-028	protein_coding	breast carcinoma amplified sequence 3 [Source:HGNC Symbol;Acc:HGNC:14347]	6.6645	-1.46992	0.00104169	0.0395256
ENST00000514063	REST	REST-004	protein_coding	RE1 silencing transcription factor [Source:HGNC Symbol;Acc:HGNC:9966]	6.66031	-1.47293	0.00104169	0.0395256
ENST00000534794	RSF1	RSF1-009	protein_coding	remodeling and spacing factor 1 [Source:HGNC Symbol;Acc:HGNC:18118]	6.65542	-1.47644	0.00104169	0.0395256
ENST00000529931	EBAG9	EBAG9-004	protein_coding	estrogen receptor binding site associated, antigen, 9 [Source:HGNC Symbol;Acc:HGNC:3123]	6.6529	-1.4742	0.00104169	0.0395256
ENST00000527172	PRR5L	PRR5L-006	protein_coding	proline rich 5 like [Source:HGNC Symbol;Acc:HGNC:25878]	6.65022	-1.48017	0.00104169	0.0395256
ENST00000381697	NUTM2D	NUTM2D-004	protein_coding	NUT family member 2D [Source:HGNC Symbol;Acc:HGNC:23447]	6.64921	-1.48089	0.00104169	0.0395256
ENST00000608210	STAG3L3	STAG3L3-006	transcribed_unprocessed_pseudogene	stromal antigen 3-like 3 (pseudogene) [Source:HGNC Symbol;Acc:HGNC:33845]	7.28248	-0.996283	0.000274014	0.0143792
ENST00000072644	YIPF1	YIPF1-201	protein_coding	Yip1 domain family member 1 [Source:HGNC Symbol;Acc:HGNC:25231]	6.64729	-1.07356	0.00104169	0.0395256
ENST00000626754	PSMC4	PSMC4-003	protein_coding	proteasome 26S subunit, ATPase 4 [Source:HGNC Symbol;Acc:HGNC:9551]	4.79492	-0.00405567	0.0011309	0.0419879
ENST00000593455	PSMC4	PSMC4-003	protein_coding	proteasome 26S subunit, ATPase 4 [Source:HGNC Symbol;Acc:HGNC:9551]	4.79492	-0.00405567	0.0011309	0.0419879
ENST00000633425	CSPG4P10	CSPG4P10-002	transcribed_unprocessed_pseudogene	chondroitin sulfate proteoglycan 4 pseudogene 10 [Source:HGNC Symbol;Acc:HGNC:48361]	6.74762	-1.40565	0.000887885	0.0349616
ENST00000474596	TMPRSS3	TMPRSS3-006	protein_coding	transmembrane protease, serine 3 [Source:HGNC Symbol;Acc:HGNC:11877]	6.63536	-0.0205214	0.0011316	0.0419879
ENST00000533960	PDDC1	PDDC1-009	protein_coding	Parkinson disease 7 domain containing 1 [Source:HGNC Symbol;Acc:HGNC:26616]	6.63533	-0.859244	0.0011316	0.0419879
ENST00000637763	AL161905.1-201	0	protein_coding	0	6.63513	-1.49096	0.0011316	0.0419879
ENST00000357899	ZBTB44	ZBTB44-003	protein_coding	zinc finger and BTB domain containing 44 [Source:HGNC Symbol;Acc:HGNC:25001]	6.63342	-1.48814	0.0011316	0.0419879
ENST00000453186	KIAA1841	KIAA1841-005	protein_coding	KIAA1841 [Source:HGNC Symbol;Acc:HGNC:29387]	6.63317	-1.49236	0.0011316	0.0419879
ENST00000333432	POLR2J2	POLR2J2-003	protein_coding	polymerase (RNA) II subunit J2 [Source:HGNC Symbol;Acc:HGNC:23208]	6.63307	-1.48839	0.0011316	0.0419879
ENST00000606704	MPHOSPH9	MPHOSPH9-029	protein_coding	M-phase phosphoprotein 9 [Source:HGNC Symbol;Acc:HGNC:7215]	6.63023	-1.49042	0.0011316	0.0419879
ENST00000350027	TAF1A	TAF1A-201	protein_coding	TATA-box binding protein associated factor, RNA polymerase I subunit A [Source:HGNC Symbol;Acc:HGNC:11532]	6.62945	-1.49502	0.0011316	0.0419879
ENST00000372445	TJAP1	TJAP1-202	protein_coding	tight junction associated protein 1 [Source:HGNC Symbol;Acc:HGNC:17949]	6.62669	-1.49295	0.0011316	0.0419879
ENST00000319500	KREMEN2	KREMEN2-002	protein_coding	kringle containing transmembrane protein 2 [Source:HGNC Symbol;Acc:HGNC:18797]	6.62544	-1.49788	0.0011316	0.0419879
ENST00000510521	TMCC1	TMCC1-009	protein_coding	transmembrane and coiled-coil domain family 1 [Source:HGNC Symbol;Acc:HGNC:29116]	6.62184	-1.1567	0.0011316	0.0419879
ENST00000514861	THOC3	THOC3-010	protein_coding	THO complex 3 [Source:HGNC Symbol;Acc:HGNC:19072]	6.62171	-1.50054	0.0011316	0.0419879
ENST00000462123	SIKE1	SIKE1-007	protein_coding	suppressor of IKBKE 1 [Source:HGNC Symbol;Acc:HGNC:26119]	6.62072	-1.50124	0.0011316	0.0419879
ENST00000581639	ARSG	ARSG-004	protein_coding	arylsulfatase G [Source:HGNC Symbol;Acc:HGNC:24102]	6.61834	-1.4989	0.0011316	0.0419879
ENST00000568139	CLK3	CLK3-013	protein_coding	CDC like kinase 3 [Source:HGNC Symbol;Acc:HGNC:2071]	6.61773	-0.831902	0.0011316	0.0419879
ENST00000474017	PISD	PISD-003	protein_coding	phosphatidylserine decarboxylase [Source:HGNC Symbol;Acc:HGNC:8999]	6.61531	-1.50509	0.0011316	0.0419879
ENST00000579537	NFE2L1	NFE2L1-015	protein_coding	nuclear factor, erythroid 2 like 1 [Source:HGNC Symbol;Acc:HGNC:7781]	6.61324	-1.50474	0.0011316	0.0419879
ENST00000487888	FAM45A	FAM45A-010	protein_coding	family with sequence similarity 45 member A [Source:HGNC Symbol;Acc:HGNC:31793]	6.61201	-0.679484	0.0011316	0.0419879
ENST00000436220	GNB2	GNB2-002	protein_coding	G protein subunit beta 2 [Source:HGNC Symbol;Acc:HGNC:4398]	6.61117	-1.50804	0.0011316	0.0419879
ENST00000554470	CFL2	CFL2-004	protein_coding	cofilin 2 [Source:HGNC Symbol;Acc:HGNC:1875]	6.60776	-1.25949	0.0011316	0.0419879
ENST00000611546	DDX3X	DDX3X-008	protein_coding	DEAD-box helicase 3, X-linked [Source:HGNC Symbol;Acc:HGNC:2745]	5.02459	-0.629824	0.00114559	0.0424922
ENST00000451513	ATG7	ATG7-009	protein_coding	autophagy related 7 [Source:HGNC Symbol;Acc:HGNC:16935]	6.59927	-1.51245	0.00123181	0.0448237
ENST00000440576	LZTFL1	LZTFL1-010	protein_coding	leucine zipper transcription factor like 1 [Source:HGNC Symbol;Acc:HGNC:6741]	6.599	-1.51668	0.00123181	0.0448237
ENST00000528036	PKP3	PKP3-005	protein_coding	plakophilin 3 [Source:HGNC Symbol;Acc:HGNC:9025]	6.59896	-1.13893	0.00123181	0.0448237
ENST00000593049	DNMT1	DNMT1-021	protein_coding	DNA (cytosine-5-)-methyltransferase 1 [Source:HGNC Symbol;Acc:HGNC:2976]	6.59729	-1.35277	0.00123181	0.0448237
ENST00000462392	IMP4	IMP4-003	protein_coding	IMP4 homolog, U3 small nucleolar ribonucleoprotein [Source:HGNC Symbol;Acc:HGNC:30856]	6.59301	-1.51689	0.00123181	0.0448237
ENST00000514814	CENPK	CENPK-002	protein_coding	centromere protein K [Source:HGNC Symbol;Acc:HGNC:29479]	6.59224	-1.51743	0.00123181	0.0448237
ENST00000518029	NAT1	NAT1-002	protein_coding	N-acetyltransferase 1 (arylamine N-acetyltransferase) [Source:HGNC Symbol;Acc:HGNC:7645]	6.59111	-0.78529	0.00123181	0.0448237
ENST00000266027	GNAI2	GNAI2-201	protein_coding	G protein subunit alpha i2 [Source:HGNC Symbol;Acc:HGNC:4385]	6.58971	-1.51923	0.00123181	0.0448237
ENST00000355954	MFSD11	MFSD11-201	protein_coding	major facilitator superfamily domain containing 11 [Source:HGNC Symbol;Acc:HGNC:25458]	6.58366	-1.52351	0.00123181	0.0448237
ENST00000423798	BPHL	BPHL-010	protein_coding	biphenyl hydrolase-like (serine hydrolase) [Source:HGNC Symbol;Acc:HGNC:1094]	6.58339	-1.5237	0.00123181	0.0448237
ENST00000546840	RP11-162P23.2-001	0	protein_coding	0	6.58172	-1.52488	0.00123181	0.0448237
ENST00000527385	ARRB1	ARRB1-007	protein_coding	arrestin beta 1 [Source:HGNC Symbol;Acc:HGNC:711]	6.58133	-1.15091	0.00123181	0.0448237
ENST00000598172	OCEL1	OCEL1-011	protein_coding	occludin/ELL domain containing 1 [Source:HGNC Symbol;Acc:HGNC:26221]	6.58018	-0.61295	0.00123181	0.0448237
ENST00000611323	RP11-49K24.9-001	0	protein_coding	0	6.58002	-1.52608	0.00123181	0.0448237
ENST00000594549	ALDH16A1	ALDH16A1-007	protein_coding	aldehyde dehydrogenase 16 family member A1 [Source:HGNC Symbol;Acc:HGNC:28114]	6.57813	-1.52741	0.00123181	0.0448237
ENST00000522652	ST3GAL1	ST3GAL1-003	protein_coding	ST3 beta-galactoside alpha-2,3-sialyltransferase 1 [Source:HGNC Symbol;Acc:HGNC:10862]	6.57443	-0.491502	0.00123181	0.0448237
ENST00000405975	THADA	THADA-001	protein_coding	THADA, armadillo repeat containing [Source:HGNC Symbol;Acc:HGNC:19217]	6.57228	-1.53556	0.00123181	0.0448237
ENST00000447808	SLC9A1	SLC9A1-005	protein_coding	solute carrier family 9 member A1 [Source:HGNC Symbol;Acc:HGNC:11071]	6.57225	-1.08591	0.00123181	0.0448237
ENST00000563258	NOL3	NOL3-007	protein_coding	nucleolar protein 3 [Source:HGNC Symbol;Acc:HGNC:7869]	6.57038	-0.402361	0.00123181	0.0448237
ENST00000637381	CTSD	CTSD-009	protein_coding	cathepsin D [Source:HGNC Symbol;Acc:HGNC:2529]	6.56914	-1.53778	0.00123181	0.0448237
ENST00000535607	USP28	USP28-011	protein_coding	ubiquitin specific peptidase 28 [Source:HGNC Symbol;Acc:HGNC:12625]	6.56836	-1.53833	0.00123181	0.0448237
ENST00000476916	KPNA1	KPNA1-010	protein_coding	karyopherin subunit alpha 1 [Source:HGNC Symbol;Acc:HGNC:6394]	6.56723	-1.53912	0.00123181	0.0448237
ENST00000360482	SPOCD1	SPOCD1-007	protein_coding	SPOC domain containing 1 [Source:HGNC Symbol;Acc:HGNC:26338]	6.56546	-1.39286	0.00123181	0.0448237
ENST00000494414	GPATCH4	GPATCH4-007	protein_coding	G-patch domain containing 4 [Source:HGNC Symbol;Acc:HGNC:25982]	6.56382	-1.53751	0.00134382	0.0479093
ENST00000217800	POLI	POLI-017	protein_coding	polymerase (DNA) iota [Source:HGNC Symbol;Acc:HGNC:9182]	6.5637	-1.54161	0.00134382	0.0479093
ENST00000467667	TFDP2	TFDP2-018	protein_coding	transcription factor Dp-2 [Source:HGNC Symbol;Acc:HGNC:11751]	6.56332	-1.54188	0.00134382	0.0479093
ENST00000318842	RPGR	RPGR-001	protein_coding	retinitis pigmentosa GTPase regulator [Source:HGNC Symbol;Acc:HGNC:10295]	6.56241	-1.40666	0.00134382	0.0479093
ENST00000506980	DTWD2	DTWD2-003	protein_coding	DTW domain containing 2 [Source:HGNC Symbol;Acc:HGNC:19334]	6.56042	-1.54392	0.00134382	0.0479093
ENST00000524319	ANKRD46	ANKRD46-003	protein_coding	ankyrin repeat domain 46 [Source:HGNC Symbol;Acc:HGNC:27229]	6.55971	-0.92676	0.00134382	0.0479093
ENST00000530836	VPS28	VPS28-006	protein_coding	VPS28, ESCRT-I subunit [Source:HGNC Symbol;Acc:HGNC:18178]	6.55762	-1.43216	0.00134382	0.0479093
ENST00000633306	SPDYE16	SPDYE16-003	protein_coding	speedy/RINGO cell cycle regulator family member E16 [Source:HGNC Symbol;Acc:HGNC:51512]	6.55742	-1.54603	0.00134382	0.0479093
ENST00000368136	L3MBTL3	L3MBTL3-006	protein_coding	l(3)mbt-like 3 (Drosophila) [Source:HGNC Symbol;Acc:HGNC:23035]	6.5556	-0.635039	0.00134382	0.0479093
ENST00000394925	TRAF4	TRAF4-006	protein_coding	TNF receptor associated factor 4 [Source:HGNC Symbol;Acc:HGNC:12034]	6.55517	-0.344389	0.00134382	0.0479093
ENST00000356541	ABLIM3	ABLIM3-201	protein_coding	actin binding LIM protein family member 3 [Source:HGNC Symbol;Acc:HGNC:29132]	6.5515	-1.54617	0.00134382	0.0479093
ENST00000488964	CYTH3	CYTH3-008	protein_coding	cytohesin 3 [Source:HGNC Symbol;Acc:HGNC:9504]	6.55148	-1.41953	0.00134382	0.0479093
ENST00000457666	UBAC2	UBAC2-010	protein_coding	UBA domain containing 2 [Source:HGNC Symbol;Acc:HGNC:20486]	6.55126	-1.54634	0.00134382	0.0479093
ENST00000229384	GATC	GATC-006	protein_coding	glutamyl-tRNA(Gln) amidotransferase, subunit C [Source:HGNC Symbol;Acc:HGNC:25068]	6.54991	-1.09136	0.00134382	0.0479093
ENST00000485261	EMD	EMD-006	protein_coding	emerin [Source:HGNC Symbol;Acc:HGNC:3331]	6.5488	-1.55208	0.00134382	0.0479093
ENST00000372515	ABCC10	ABCC10-009	protein_coding	ATP binding cassette subfamily C member 10 [Source:HGNC Symbol;Acc:HGNC:52]	6.54451	-0.663212	0.00134382	0.0479093
ENST00000540534	STMN3	STMN3-201	protein_coding	stathmin 3 [Source:HGNC Symbol;Acc:HGNC:15926]	6.54371	-1.55164	0.00134382	0.0479093
ENST00000519286	CEP57L1	CEP57L1-011	protein_coding	centrosomal protein 57 like 1 [Source:HGNC Symbol;Acc:HGNC:21561]	6.54307	-1.55609	0.00134382	0.0479093
ENST00000559577	LINS1	LINS1-009	protein_coding	lines homolog 1 [Source:HGNC Symbol;Acc:HGNC:30922]	6.54244	-1.5545	0.00134382	0.0479093
ENST00000475345	DXO	DXO-012	protein_coding	decapping exoribonuclease [Source:HGNC Symbol;Acc:HGNC:2992]	6.54184	-1.55695	0.00134382	0.0479093
ENST00000580571	MIF4GD	MIF4GD-005	protein_coding	MIF4G domain containing [Source:HGNC Symbol;Acc:HGNC:24030]	6.53678	-0.730663	0.00134382	0.0479093
ENST00000464335	SEC14L2	SEC14L2-006	protein_coding	SEC14 like lipid binding 2 [Source:HGNC Symbol;Acc:HGNC:10699]	6.53565	-1.56129	0.00134382	0.0479093
ENST00000638069	ASAH1	ASAH1-053	protein_coding	N-acylsphingosine amidohydrolase (acid ceramidase) 1 [Source:HGNC Symbol;Acc:HGNC:735]	6.53288	-1.55922	0.00134382	0.0479093
ENST00000307921	ADAT1	ADAT1-001	protein_coding	adenosine deaminase, tRNA specific 1 [Source:HGNC Symbol;Acc:HGNC:228]	6.53136	-1.56429	0.00134382	0.0479093
ENST00000631188	RPL7A	RPL7A-006	protein_coding	ribosomal protein L7a [Source:HGNC Symbol;Acc:HGNC:10364]	6.53126	-1.56436	0.00134382	0.0479093
ENST00000485352	WWTR1	WWTR1-008	protein_coding	WW domain containing transcription regulator 1 [Source:HGNC Symbol;Acc:HGNC:24042]	6.53049	-0.300023	0.00134382	0.0479093
ENST00000586955	CC2D1A	CC2D1A-006	protein_coding	coiled-coil and C2 domain containing 1A [Source:HGNC Symbol;Acc:HGNC:30237]	6.52741	-1.47904	0.00134382	0.0479093
ENST00000556171	POMT2	POMT2-018	protein_coding	protein O-mannosyltransferase 2 [Source:HGNC Symbol;Acc:HGNC:19743]	6.52669	-1.56755	0.00134382	0.0479093
ENST00000506639	AMACR	AMACR-007	protein_coding	alpha-methylacyl-CoA racemase [Source:HGNC Symbol;Acc:HGNC:451]	6.52668	-1.17994	0.00134382	0.0479093
ENST00000537806	ILK	ILK-004	protein_coding	integrin linked kinase [Source:HGNC Symbol;Acc:HGNC:6040]	6.52658	-1.22068	0.00134382	0.0479093
ENST00000482465	PRKRIP1	PRKRIP1-006	protein_coding	PRKR interacting protein 1 (IL11 inducible) [Source:HGNC Symbol;Acc:HGNC:21894]	6.52354	-1.56975	0.00134382	0.0479093
ENST00000510615	GAB1	GAB1-011	protein_coding	GRB2 associated binding protein 1 [Source:HGNC Symbol;Acc:HGNC:4066]	6.52354	-1.56807	0.00134382	0.0479093
ENST00000533365	AHNAK	AHNAK-013	protein_coding	AHNAK nucleoprotein [Source:HGNC Symbol;Acc:HGNC:347]	6.52325	-1.56595	0.00134382	0.0479093
ENST00000464379	TLN1	TLN1-005	protein_coding	talin 1 [Source:HGNC Symbol;Acc:HGNC:11845]	4.55986	-0.412799	0.00136852	0.0487576

## Sheet: sheet B
Ensembl transcript ID	Gene Symbol	HGNC transcript name	Gene type	Description	logFC	logCPM	PValue	FDR
ENST00000566996	CTD-2196E14.9-001	0	3prime_overlapping_ncRNA	0	7.60089	-0.736687	0.00013654	0.00850747
ENST00000499525	RP5-1186N24.3-001	0	antisense	0	8.02481	-0.212293	5.16737e-05	0.00413769
ENST00000520396	THUMPD3-AS1	THUMPD3-AS1-013	antisense	THUMPD3 antisense RNA 1 [Source:HGNC Symbol;Acc:HGNC:44478]	7.76916	0.0903501	9.31363e-05	0.00637437
ENST00000510604	PP7080-004	0	antisense	uncharacterized LOC25845 [Source:EntrezGene;Acc:25845]	6.81002	-1.36386	0.000762235	0.0311087
ENST00000633215	RP11-380L11.3-001	0	antisense	0	6.67979	-1.45892	0.00104169	0.0395256
ENST00000559366	SNHG21	SNHG21-005	antisense	small nucleolar RNA host gene 21 [Source:HGNC Symbol;Acc:HGNC:50284]	6.64871	-1.4772	0.00104169	0.0395256
ENST00000618092	GLIDR	GLIDR-002	lincRNA	glioblastoma down-regulated RNA [Source:HGNC Symbol;Acc:HGNC:48823]	8.06346	-0.342167	4.83275e-05	0.00394473
ENST00000423704	AC108488.4-003	0	lincRNA	0	6.64452	-1.38096	0.0011316	0.0419879
ENST00000600888	CKS1BP3	CKS1BP3-001	processed_pseudogene	CDC28 protein kinase regulatory subunit 1B pseudogene 3 [Source:HGNC Symbol;Acc:HGNC:24233]	6.8625	-1.32083	0.000708008	0.0293358
ENST00000445913	HCG18	HCG18-007	processed_transcript	HLA complex group 18 (non-protein coding) [Source:HGNC Symbol;Acc:HGNC:31337]	9.42585	0.902014	2.11136e-06	0.000475469
ENST00000414662	DDR1-AS1	DDR1-AS1-001	processed_transcript	DDR1 antisense RNA 1 (head to head) [Source:HGNC Symbol;Acc:HGNC:28694]	9.15503	0.722172	3.92911e-06	0.000705194
ENST00000412059	GAS5	GAS5-022	processed_transcript	growth arrest specific 5 (non-protein coding) [Source:HGNC Symbol;Acc:HGNC:16355]	8.93663	0.445192	6.55686e-06	0.00100047
ENST00000623910	SNHG5	SNHG5-013	processed_transcript	small nucleolar RNA host gene 5 [Source:HGNC Symbol;Acc:HGNC:21026]	8.34536	-0.0960373	2.56543e-05	0.00254455
ENST00000439725	H19	H19-003	processed_transcript	H19, imprinted maternally expressed transcript (non-protein coding) [Source:HGNC Symbol;Acc:HGNC:4713]	8.16537	-0.255842	3.86111e-05	0.00338714
ENST00000415094	NCRNA00171-002	0	ncRNA	0	7.34502	-0.948064	0.000233092	0.0127228
ENST00000552990	PCED1B-AS1	PCED1B-AS1-007	processed_transcript	PCED1B antisense RNA 1 [Source:HGNC Symbol;Acc:HGNC:44166]	7.264	-1.01101	0.000289701	0.0150045
ENST00000395172	C8orf31	C8orf31-003	processed_transcript	chromosome 8 open reading frame 31 [Source:HGNC Symbol;Acc:HGNC:26731]	6.84374	-1.16739	0.000708008	0.0293358
ENST00000595409	AC083884.8-006	0	processed_transcript	0	6.72514	-1.42375	0.000887885	0.0349616
ENST00000545631	MIR600HG	MIR600HG-202	sense_intronic	MIR600 host gene [Source:HGNC Symbol;Acc:HGNC:23642]	9.79873	2.30293	8.85447e-07	0.000267548
ENST00000632026	RP11-958N24.1-003	0	transcribed_unprocessed_pseudogene	0	8.48515	0.0321987	1.8258e-05	0.0020136
ENST00000467239	FAM86JP	FAM86JP-003	transcribed_unprocessed_pseudogene	family with sequence similarity 86 member J, pseudogene [Source:HGNC Symbol;Acc:HGNC:44097]	7.96868	-0.426659	5.93195e-05	0.00454819
ENST00000539740	RP11-1212A22.1-002	0	transcribed_unprocessed_pseudogene	0	7.759	-0.603984	9.69801e-05	0.00656838
ENST00000513792	ZNF767P	ZNF767P-006	transcribed_unprocessed_pseudogene	zinc finger family member 767, pseudogene [Source:HGNC Symbol;Acc:HGNC:21884]	7.75553	0.118269	9.69801e-05	0.00656838
ENST00000612379	GOLGA2P10	GOLGA2P10-007	transcribed_unprocessed_pseudogene	golgin A2 pseudogene 10 [Source:HGNC Symbol;Acc:HGNC:26229]	7.35932	-0.934631	0.000233092	0.0127228
ENST00000608210	STAG3L3	STAG3L3-006	transcribed_unprocessed_pseudogene	stromal antigen 3-like 3 (pseudogene) [Source:HGNC Symbol;Acc:HGNC:33845]	7.28248	-0.996283	0.000274014	0.0143792
ENST00000633425	CSPG4P10	CSPG4P10-002	transcribed_unprocessed_pseudogene	chondroitin sulfate proteoglycan 4 pseudogene 10 [Source:HGNC Symbol;Acc:HGNC:48361]	6.74762	-1.40565	0.000887885	0.0349616

## Sheet: sheet C
Categories	BioFunctions	Functions Annotation	p-Value	Score (-log p-Value)	Molecules	# Molecules
Cell Death and Survival	cell death	cell death of connective tissue cells	1.15e-14	13.9393	MAP2K4,QKI,ITSN1,VPS28,TP73,MEN1,BCL6,SLC9A1,EIF2A,POLB,VEGFA,SIVA1,EWSR1,EIF3B,MAPK3,ABCC1,TSC2,POLK,DNMT1,UNG,RPS6KB1,PRKRA,P4HB,ATG7,YAP1,SHARPIN,PAWR,STX1A,IFNAR2,ATF2,DAXX,MDM4,TGM1,GAB1,PKD1,USE1,CDK11A,TRPS1,EIF2B5,GNB2,CTSB,MAD1L1,MAP2K3,PML,NUDT1	82
Cell Death and Survival	cell death	cell death of fibroblast cell lines	3.68e-13	12.4342	MAP2K4,QKI,VPS28,ITSN1,TP73,MEN1,BCL6,SLC9A1,EIF2A,POLB,SIVA1,EWSR1,EIF3B,ABCC1,MAPK3,TSC2,DNMT1,PRKRA,P4HB,ATG7,SHARPIN,YAP1,PAWR,IFNAR2,STX1A,ATF2,DAXX,TGM1,PKD1,USE1,CDK11A,TRPS1,EIF2B5,GNB2,CTSB,MAD1L1,PML,TAX1BP1,TERT,ILK,TNFAIP3,MKL1,SMPD1,DDX3X,PAR	62
Cell Death and Survival	apoptosis	apoptosis of fibroblast cell lines	1.14e-12	11.9431	MAP2K4,QKI,ITSN1,VPS28,TP73,MEN1,BCL6,SLC9A1,EIF2A,SIVA1,EWSR1,EIF3B,MAPK3,TSC2,DNMT1,PRKRA,P4HB,YAP1,PAWR,IFNAR2,STX1A,ATF2,DAXX,PKD1,USE1,CDK11A,EIF2B5,TRPS1,GNB2,MAD1L1,PML,TAX1BP1,TERT,ILK,TNFAIP3,SMPD1,DDX3X,RHOT1,STUB1,ERBB2,UNC5C,MECOM,RHOC,APAF1,M	51
Gene Expression	expression	expression of RNA	3.08e-12	11.5114	WHSC1,GCLC,RBM3,SLC9A1,EIF2A,EWSR1,EIF3B,ABLIM3,TSC2,SAFB,EXOSC9,YAP1,ZEB1,IFNAR2,TCF3,PITX2,MAFF,ATF2,DAXX,ARHGEF28,MBD1,TRIM17,CTDSP2,EIF3K,ECSIT,DEK,RNF10,GCFC2,ZNF205,USF2,ILK,CEBPZ,SMARCA4,DDX3X,ARRB1,DAB2,MECOM,RHOC,DHX36,ZNF12,DROSHA,DIP2A,NR4A1,TA	202
Gene Expression	transcription	transcription of RNA	3.36e-11	10.4737	MZF1,WHSC1,ZNF281,REST,GCLC,GTF2E2,SLC9A1,EEF1D,VEGFA,RFX5,EWSR1,MXD3,TCEB3C (includes others),IKZF2,ZBTB14,ABLIM3,TARDBP,TSC2,PLCB1,SAFB,SLC2A4RG,DNMT1,CREBZF,EXOSC9,STAT6,YAP1,ZEB1,PITX2,TCF3,IFNAR2,MAFF,ATF2,DAXX,INO80,AHI1,CPSF3L,MBD1,MAP2K3,MAPK7,TRI	173
Gene Expression	transcription	transcription	4.94e-11	10.3063	MZF1,WHSC1,ZNF281,QKI,REST,GCLC,GTF2E2,SLC9A1,EEF1D,VEGFA,RFX5,EWSR1,MXD3,TCEB3C (includes others),IKZF2,ZBTB14,ABLIM3,TARDBP,TSC2,PLCB1,SAFB,SLC2A4RG,DNMT1,CREBZF,EXOSC9,STAT6,YAP1,ZEB1,PITX2,TCF3,IFNAR2,MAFF,ATF2,DAXX,INO80,AHI1,CPSF3L,MBD1,MAP2K3,MAPK7	187
Cell Death and Survival	necrosis	necrosis	1.09e-09	8.96257	WHSC1,THOC2,WBSCR22,VAC14,GCLC,RBM3,SLC9A1,EIF2A,ADAM8,EWSR1,MADD,EIF3B,TSC2,TRAF4,ITGB4,UNG,AMACR,GORASP1,YAP1,USP19,ZEB1,IFNAR2,TCF3,PITX2,ATF2,DAXX,ST3GAL1,CTSB,MBD1,DEK,ARMC10,LIG4,RPS18,ILK,TTK,SMARCA4,DDX3X,ARRB1,ABCB7,DAB2,CRBN,DPH1,UNC5C,SLC39A7,E	225
Gene Expression	transcription	transcription of DNA	3.3e-09	8.48149	MZF1,ZNF281,WHSC1,REST,GCLC,SLC9A1,EEF1D,VEGFA,MXD3,IKZF2,ZBTB14,ABLIM3,TSC2,PLCB1,SAFB,SLC2A4RG,DNMT1,CREBZF,EXOSC9,STAT6,YAP1,ZEB1,TCF3,PITX2,IFNAR2,MAFF,ATF2,DAXX,INO80,AHI1,MBD1,MAP2K3,MAPK7,ECSIT,DEK,RNF10,GCFC2,OSR2,ZNF205,PLAGL1,WWTR1,USF2,BCAS3,HM	142
Cell Cycle	cell cycle progression	cell cycle progression	4.09e-09	8.38828	DBF4B,QKI,REST,NF2,BAZ1A,RBM3,VEGFA,EWSR1,MADD,TARDBP,TSC2,SAFB,ITGB4,DNMT1,STAT6,GORASP1,CDK13,YAP1,CSNK1D,ZEB1,TCF3,TGM1,INO80,GAB1,CENPT,MAPK7,CAMK2G,PLAGL1,ILK,FKBP1A,MSLN,TTK,SMARCA4,ASUN,BANF1,ARRB1,CLK3,CC2D1A,DPH1,MECOM,XBP1,PLK1,MDM2,POLD1,APP,CI	106
Protein Synthesis	metabolism	metabolism of protein	6.01e-09	8.22113	HNRNPL,HBS1L,NF2,RBM3,EIF4A2,EIF2A,VEGFA,EIF3B,TSC2,DNMT1,PABPC1,APTX,STAT6,ATG7,DKC1,USP19,TCF3,APEH,TGM1,FBXL6,CTSB,ZSWIM7,MAP2K3,EIF3K,MVK,FKBP1A,EIF4G1,DDX3X,NECAB3,ARRB1,CRBN,POLDIP3,DROSHA,XBP1,PLK1,MDM2,APP,CUL2,CIRBP,RBMS3,CHFR,ADAM10,CCT7,TPP1,BT	97
Cellular Assembly and Organization, Cellular Function and Maintenance	organization	organization of cytoplasm	3.22e-08	7.49214	KLC1,ITSN1,NF2,IFT80,KPNA1,RAPH1,SLC9A1,BBS1,VEGFA,LTB4R,ABR,ABCC1,ABLIM3,TSC2,DDAH1,PLXNB2,ITGB4,GORASP1,ATG7,CSNK1D,FLOT1,LARP4,TBCE,CCDC28B,GAB1,AHI1,CTSB,ALDOA,ARHGEF28,CNN2,CAP2,ZMYND8,WWTR1,BCAS3,CRIPT,ILK,HEXA,TTK,SURF4,ASUN,PKP4,CEP162,DCLK2,ARRB1	141
DNA Replication, Recombination, and Repair	repair	repair of DNA	6.03e-08	7.21968	DEK,ATXN3,TP73,LIG4,HMGN1,TERT,POLI,EIF4G1,FAN1,MLH1,POLB,TDG,EXD2,RIF1,ERBB2,POLK,UNG,RAD23B,RPAIN,APTX,DKC1,CSNK1D,MDM2,CDK2AP1,POLD1,NFE2L1,ENDOV,SMARCD3,ATF2,APP,SPIDR,SMUG1,INO80,MUTYH,TMEM161A,NR4A1,NEIL1,UVRAG,FANCI	39
RNA Post-Transcriptional Modification	processing	processing of RNA	6.97e-08	7.15677	HNRNPL,GCFC2,SRSF9,QKI,ATXN3,WBSCR22,RBM3,IMP4,CPSF6,DDX5,RNPS1,AHNAK,CLK3,DHX16,TARDBP,PLCB1,SAFB,HNRNPC,SART3,PAPOLA,RBPMS,PABPC1,CDK13,DDX23,TRA2B,NSRP1,DKC1,SUPT5H,SRRM1,APP,KIAA0907,ADAT1,NOL3,CTDP1,HNRNPA1,CDK11A,CPSF3L,SRSF5,BUD13	39
Gene Expression	activation	activation of DNA endogenous promoter	9.52e-08	7.02136	MZF1,ZNF281,WHSC1,REST,SLC9A1,VEGFA,IKZF2,ZBTB14,ABLIM3,TSC2,SAFB,DNMT1,EXOSC9,STAT6,YAP1,ZEB1,IFNAR2,TCF3,PITX2,MAFF,ATF2,DAXX,INO80,AHI1,MBD1,MAPK7,ECSIT,DEK,RNF10,GCFC2,OSR2,ZNF205,WWTR1,USF2,PLAGL1,HMGN1,BCAS3,CEBPZ,SMARCA4,DDX3X,ARRB1,CC2D1A,NFIC,MEC	112
Cell Death and Survival	cell death	cell death of fibroblasts	1.56e-07	6.80688	MAP2K4,QKI,TP73,TERT,EGF,IRF3,MEN1,MLH1,POLB,STUB1,TSC2,POLK,TNFRSF10A,UNG,RPS6KB1,ATG7,SHARPIN,APAF1,EMD,MDM2,PAWR,NFE2L1,ATF2,APP,DAXX,MCF2L,MDM4,CAPNS1,GAB1,NR4A1,TPP1,BTRC,MAP2K3,PML,NUDT1	35
Cellular Assembly and Organization, Cellular Function and Maintenance	organization	organization of cytoskeleton	2.8e-07	6.55284	KLC1,ITSN1,NF2,IFT80,RAPH1,KPNA1,SLC9A1,BBS1,VEGFA,LTB4R,ABR,ABCC1,ABLIM3,TSC2,DDAH1,PLXNB2,ITGB4,GORASP1,ATG7,CSNK1D,FLOT1,LARP4,TBCE,CCDC28B,GAB1,AHI1,CTSB,ALDOA,ARHGEF28,CNN2,CAP2,ZMYND8,WWTR1,BCAS3,CRIPT,ILK,TTK,ASUN,PKP4,CEP162,DCLK2,ARRB1,ICAM5,CC2D	127
Cell Death and Survival	cell death	cell death	3.12e-07	6.50585	WHSC1,THOC2,WBSCR22,VAC14,GCLC,RBM3,SLC9A1,EIF2A,ADAM8,QARS,POR,EWSR1,MADD,EIF3B,TSC2,TRAF4,SAFB,ITGB4,UNG,AMACR,GORASP1,YAP1,FBXO18,USP19,ZEB1,IFNAR2,TCF3,PITX2,ATF2,DAXX,ST3GAL1,CTSB,MBD1,DEK,ARMC10,SLC4A2,LIG4,RPS18,ILK,TTK,SMARCA4,DDX3X,ARRB1,ABCB7,DA	263
Cancer	transformation	cell transformation	3.8e-07	6.42022	MAP2K4,ICMT,ITSN1,TP73,NF2,BCL6,MEN1,EEF1D,POLB,VEGFA,ROCK2,EWSR1,MXD3,CYTH1,ITGB4,DNMT1,RPS6KB1,YAP1,FGFR1,FBXO18,PAWR,AURKA,FOSB,MDM4,NOL3,GAB1,RAP1GAP,ARHGEF28,MAP2K3,MAPK7,PML,WWTR1,USF2,TERT,ILK,EGF,EIF4G1,BCAR1,CDCA7,ARHGEF3,ERBB2,NEDD4,MECOM,MDM2,P	51
Cellular Growth and Proliferation	proliferation	proliferation of cells	6.46e-07	6.18977	WHSC1,GCLC,RBM3,IFT80,SLC9A1,POR,EWSR1,MADD,EIF3B,ATG9A,KIF13A,TSC2,TRAF4,SAFB,PLXNB2,ITGB4,SART3,EXOSC9,AMACR,NKIRAS2,YAP1,CSNK1D,FLOT1,USP19,LAMC3,ZEB1,IFNAR2,TCF3,PITX2,MAFF,ATF2,DAXX,MICU1,ANAPC5,CTSB,NEIL1,MBD1,TRIM17,ECSIT,RNF10,ARMC10,LIG4,ILK,TTK,	282
Cell Death and Survival	apoptosis	apoptosis	9.63e-07	6.01637	WHSC1,WBSCR22,GCLC,RBM3,SLC9A1,EIF2A,ADAM8,QARS,POR,EWSR1,MADD,EIF3B,TSC2,TRAF4,SAFB,ITGB4,UNG,YAP1,ZEB1,IFNAR2,TCF3,PITX2,ATF2,DAXX,ST3GAL1,CTSB,ARMC10,SLC4A2,LIG4,ILK,TTK,SMARCA4,DDX3X,ARRB1,DAB2,DPH1,UNC5C,EPHB4,MECOM,RHOC,DIP2A,ST3GAL3,NR4A1,ARHGDIA,I	210
Embryonic Development, Organismal Development, Tissue Morphology	size	size of embryo	1.11e-06	5.95468	ECSIT,ICMT,PICALM,NFATC3,NUMB,PINX1,TLN1,RNASEH1,MEN1,RAD9B,DNMT3B,COQ7,TRAF4,SMAD4,DAB2,ERBB2,RPS6KB1,POMT2,MECOM,YAP1,TRA2B,TPT1,ATP2C1,FGFR1,XBP1,TIAL1,MDM2,AURKA,NFATC4,PITX2,NFE2L1,MTERF4,EPB41L5,DAXX,MDM4,PKD1,SLC25A19,E2F7,ADAM10,MAPK7,DNM1L	41
Cancer, Connective Tissue Disorders, Organismal Injury and Abnormalities	lipoma	lipoma	1.76e-06	5.75449	PKD1,FGFR1,TSC2,FKBP1A,PINX1,MEN1	6
Cellular Growth and Proliferation	colony formation	colony formation of cells	2.24e-06	5.64975	ICMT,VPS28,ITSN1,TP73,NF2,BCL6,MEN1,VEGFA,SIVA1,DDX5,EWSR1,TSC2,TRAF4,ITGB4,RPS6KB1,ATG7,HDAC4,YAP1,FGFR1,ZEB1,ATF2,MDM4,TES,CTSB,MAD1L1,PML,USF2,PLAGL1,TERT,ILK,EGF,IRF3,CDCA7,TGFB1I1,POLDIP3,SH3GLB2,ERBB2,TNFRSF10A,DPH1,UNC5C,PLSCR1,PSRC1,MECOM,RHOC,DRO	53
Post-Translational Modification	ubiquitination	ubiquitination of protein	4.01e-06	5.39686	RNF10,MIB2,VPS28,WWTR1,FKBP1A,TNFAIP3,GCLC,PINX1,UBE2D4,HDAC6,RUSC1,RNF167,ARRB1,TRIM6,PARK7,STUB1,CRBN,NEDD4,MGRN1,ATG7,UHRF1,KLHL2,FBXO18,PSMC4,MDM2,PLK1,MALT1,UBE2D1,HERC4,DAXX,RNF220,CUL2,CHFR,FBXL6,BTRC,TRIM17,FANCI	37
Cell Cycle, DNA Replication, Recombination, and Repair	recombination	DNA recombination	4.24e-06	5.37263	PABPC1,UHRF1,CHD4,REST,ZMYND8,LIG4,HMGN1,TERT,FBXO18,SUPT5H,TSN,KPNA1,MLH1,POLB,SPIDR,BANF1,RFC2,FAAP24,MSH5,HNRNPC,UNG,DNMT1,RPAIN	23
Cellular Development	immortalization	immortalization	4.37e-06	5.35952	YAP1,TP73,TERT,HDAC1,HELLS,MEN1,BCL6,TCF3,ERG,DNMT3B,SAFB,ERBB2,PML	13
Cell Death and Survival	cell death	cell death of epithelial cells	5.38e-06	5.26922	MAP2K4,TP73,NF2,BCL6,SIVA1,ABCC1,PLCB1,HK1,STAT6,CDC37,ATG7,SHARPIN,YAP1,PKP3,FGFR1,SDHC,PAWR,ZEB1,AURKA,ADAR,TCF3,ATF2,DAXX,NOL3,PKD1,EIF2B5,CTSB,MSH5,TERT,MVK,NUMB,EGF,MKL1,SMPD1,IRF3,TGFB1I1,DAB2,ERBB2,TNFRSF10A,ATP13A2,MECOM,APAF1,XBP1,MDM2,APP,RASGRP	51
RNA Post-Transcriptional Modification	processing	processing of mRNA	5.49e-06	5.26043	PAPOLA,HNRNPL,PABPC1,GCFC2,CDK13,SRSF9,QKI,TRA2B,NSRP1,SUPT5H,APP,KIAA0907,CPSF6,DDX5,CTDP1,RNPS1,HNRNPA1,CDK11A,PLCB1,SAFB,SRSF5,BUD13,HNRNPC,SART3	24
Cellular Development, Cellular Growth and Proliferation, Connective Tissue Development and Function, Tissue Development	cell proliferation	cell proliferation of fibroblasts	7.08e-06	5.14997	ICMT,TP73,LIG4,TERT,HMGN1,ILK,NF2,EGF,SMPD1,RBM3,TPM1,MEN1,BCAR1,MLH1,DDX5,TGFB1I1,MAPK3,TSC2,SAFB,ERBB2,DPH1,SMARCAL1,HDGFRP2,FGFR1,ACTB,DKC1,EMD,MDM2,PAWR,FOSB,MDM4,CIRBP,CD44,CTSB,FLII,MAP2K3,BTRC,DNM1L,PML	39
Cell Morphology, Cellular Function and Maintenance	autophagy	autophagy	7.75e-06	5.1107	ICMT,SNF8,COPZ1,VTI1A,VPS28,WDR45,TP73,FKBP1A,SMPD1,EIF4G1,HDAC6,ROCK2,ATG9A,STUB1,GABARAPL1,TSC2,SMAD4,ITGB4,TBC1D10B,ATP13A2,EPG5,RPS6KB1,MAF1,ATG7,DAPK3,HDAC1,XBP1,APAF1,SUPT5H,USP19,MDM2,MVB12A,AURKA,RUBCN,APP,CAPNS1,GAB1,SREBF2,GTF2IRD2/GTF2IRD2B,TBC	45
Cellular Assembly and Organization	organization	organization of organelle	8.14e-06	5.08938	RAB43,TPM1,HDAC6,LTB4R,TJAP1,CFL2,TSC2,SAFB,ITGB4,GORASP1,ATG7,SHARPIN,CSNK1D,AURKA,DAXX,STMN3,USE1,ARHGEF28,ALDOA,CENPT,DNAJB6,TMOD1,UVRAG,PEX12,MAP7,LIG4,TERT,HMGN1,BCAS3,CRIPT,ILK,NUMB,HEXA,FKBP1A,SMPD1,BCAR1,SURF4,PPP1R12A,PARK7,CTDNEP1,ATP13A2,ACTN1,	56
Cell Death and Survival	necrosis	necrosis of epithelial tissue	8.39e-06	5.07624	MAP2K4,ICMT,ITSN1,TP73,NF2,BCL6,VEGFA,SIVA1,ABCC1,MAPK3,PLCB1,HK1,STAT6,CDC37,ATG7,SHARPIN,YAP1,PKP3,FGFR1,SDHC,PAWR,ZEB1,AURKA,ADAR,TCF3,ATF2,DAXX,NOL3,PKD1,EIF2B5,CTSB,MSH5,MAP2K3,MAPK7,TERT,MVK,NUMB,EGF,TNFAIP3,MKL1,SMPD1,IRF3,TGFB1I1,DAB2,ERBB2,TNFRSF	58
Cellular Growth and Proliferation	colony formation	colony formation	9.16e-06	5.0381	ICMT,WHSC1,VPS28,ITSN1,TP73,NF2,MEN1,BCL6,VEGFA,SIVA1,DDX5,EWSR1,TSC2,TRAF4,ITGB4,RPS6KB1,ATG7,HDAC4,YAP1,FGFR1,ZEB1,ATF2,MDM4,TES,CTSB,MAD1L1,PML,USF2,PLAGL1,TERT,ILK,EGF,IRF3,CDCA7,TGFB1I1,POLDIP3,SH3GLB2,ERBB2,TNFRSF10A,DPH1,UNC5C,PLSCR1,PSRC1,MECOM,RH	55
Cell Death and Survival	apoptosis	apoptosis of fibroblasts	1.1e-05	4.95861	MAP2K4,QKI,TP73,TERT,EGF,IRF3,MEN1,POLB,STUB1,TSC2,TNFRSF10A,RPS6KB1,APAF1,EMD,MDM2,PAWR,NFE2L1,ATF2,APP,MCF2L,DAXX,MDM4,CAPNS1,GAB1,NR4A1,BTRC,MAP2K3	27
Cell Cycle	mitosis	mitosis	1.24e-05	4.90658	REST,TP73,NF2,BAZ1A,RIC8A,VEGFA,EWSR1,MAPK3,ZWINT,STAT6,RPS6KB1,GORASP1,CDK13,HDAC4,FGFR1,CSNK1D,HELLS,AURKA,INO80,PKD1,CLTCL1,CDK11A,MAD1L1,CENPT,MAPK7,PML,JTB,CAMK2G,CHD4,ILK,EGF,TTK,ASUN,ARRB1,PPP1R12A,CLK3,SMAD4,TCP1,ERBB2,HAUS8,DAPK3,APAF1,PLK1,MDM2,	50
DNA Replication, Recombination, and Repair	damage	DNA damage	1.25e-05	4.90309	APTX,ATG7,TP73,HDAC1,FBXO18,TERT,APAF1,GCLC,POLI,MDM2,PLK1,EIF4G1,POLB,APP,DNMT3B,GNAI2,PARK7,MUTYH,REXO4,MSH5,NEIL1,PML,POLK,DNMT1,NUDT1	25
Cell Death and Survival, Connective Tissue Development and Function	cell viability	cell viability of fibroblast cell lines	1.32e-05	4.87943	MAP2K4,TP73,HMGN1,XBP1,APAF1,EGF,SMPD1,NARFL,BCL6,MLH1,POLB,SMUG1,MAPK3,PIK3CB,POLK,UNG,PLSCR1	17
Gene Expression	transactivation	transactivation	1.39e-05	4.85699	ITSN1,TP73,BCL6,MEN1,EWSR1,MAPK3,PLCB1,TFDP2,STAT6,KAT7,HDAC4,NKIRAS2,OSBPL7,TCF3,BRD8,ATF2,FOSB,DAXX,MDM4,GAB1,HNRNPA1,GNB2,TRPS1,MAP2K3,PML,CHD4,WWTR1,PLAGL1,TERT,ILK,EGF,IRF3,RPL7A,SMARCA4,TGFB1I1,ARRB1,STUB1,SMAD4,DAB2,HNRNPC,MECOM,RHOC,HDAC1,MDM2,MED	56
Cell Cycle	cell cycle progression	arrest in cell cycle progression	1.48e-05	4.82974	FZR1,TP73,PLAGL1,TERT,ILK,FKBP1A,MEN1,BCL6,SMARCA4,MLH1,DNMT3B,ROCK2,AHNAK,MAPK3,CC2D1A,TCP1,ERBB2,XBP1,PRDM4,MDM2,PLK1,AURKA,ZEB1,TBRG4,TCF3,POLD1,MDM4,PKD1,CUL2,PCM1,CHFR,NR4A1,PRMT5,CD44,MAD1L1,BTRC,PML	37
Cellular Growth and Proliferation, Connective Tissue Development and Function, Tissue Development	proliferation	proliferation of connective tissue cells	1.53e-05	4.81531	ICMT,ITSN1,TP73,NF2,TPM1,RBM3,MEN1,DDX5,EWSR1,MAPK3,TSC2,TRAF4,SAFB,YAP1,PKP3,SMARCAL1,FGFR1,DKC1,PAWR,ADAR,ATF2,FOSB,MDM4,TGM1,TRPS1,CTSB,MAP2K3,MAPK7,PML,OSR2,LIG4,TERT,HMGN1,ILK,EGF,SMPD1,BCAR1,SMARCA4,MLH1,TNFRSF12A,TGFB1I1,SMAD4,ERBB2,TNFRSF10A,DPH1,	58
Protein Synthesis	synthesis	synthesis of protein	1.74e-05	4.75945	HNRNPL,MAP2K4,HBS1L,TP73,MVK,EGF,FKBP1A,TSFM,EIF4A2,RBM3,EIF4G1,EIF2A,DDX3X,VEGFA,HDAC6,ARRB1,RPS20,PARK7,EIF3B,MAPK3,EIF5,TSC2,CRBN,POLDIP3,ERBB2,DNMT1,PABPC1,PRKRA,STAT6,RPS6KB1,DROSHA,DAPK3,HDAC1,DKC1,MEF2A,EIF4G3,MTERF4,APP,CIRBP,RBMS3,CDK11A,EIF2B5,M	45
DNA Replication, Recombination, and Repair	recombination	recombination	1.91e-05	4.71897	PABPC1,UHRF1,CHD4,REST,ZMYND8,LIG4,HMGN1,TERT,FBXO18,SUPT5H,KPNA1,TCF3,TSN,MLH1,POLB,SPIDR,BANF1,RFC2,FAAP24,MSH5,HNRNPC,UNG,DNMT1,RPAIN	24
Cell Cycle	senescence	senescence of cells	2.57e-05	4.59007	MAP2K4,DEK,TP73,TERT,BCL6,BRF1,SMARCA4,RAD9B,VEGFA,DNMT3B,MAPK3,TSC2,ERBB2,STAT6,ATG7,YAP1,HELLS,PLK1,MDM2,ZEB1,TCF3,APP,ERG,PCM1,CIRBP,CENPA,MAP2K3,PML,NUDT1	29
Cell Cycle, Cellular Assembly and Organization, DNA Replication, Recombination, and Repair	remodeling	remodeling of chromatin	2.62e-05	4.5817	STAT6,DAXX,RSF1,HDAC4,INO80,SUPT4H1,MYB,BAZ1A,MEN1,PIH1D1,SMARCD3,SMARCA4,ACTL6A	13
Cellular Assembly and Organization, Cellular Function and Maintenance	organization	microtubule dynamics	2.63e-05	4.58004	KLC1,ITSN1,NF2,IFT80,RAPH1,KPNA1,SLC9A1,BBS1,VEGFA,LTB4R,ABCC1,TSC2,ABLIM3,DDAH1,PLXNB2,ITGB4,GORASP1,ATG7,CSNK1D,FLOT1,TBCE,CCDC28B,GAB1,AHI1,CTSB,ARHGEF28,ZMYND8,WWTR1,BCAS3,CRIPT,ILK,CEP162,PKP4,DCLK2,ARRB1,ICAM5,CC2D1A,ACAP2,PITPNM1,RPGR,SPTBN2,NUP85,	103
Cell Death and Survival	cell viability	cell viability	2.68e-05	4.57187	WHSC1,REST,WBSCR22,GCLC,SLC9A1,POLB,VEGFA,POR,EWSR1,MXD3,IKZF2,ABCC1,TARDBP,TSC2,UNG,DNMT1,ATG7,FBXO18,ELOVL1,ADAR,TCF3,PITX2,ATF2,DAXX,GAB1,CTSB,NEIL1,MSH5,MAPK7,CAMK2G,LIG4,PLAGL1,HMGN1,ILK,EIF4G1,TTK,SMARCA4,ARRB1,CLK3,CC2D1A,DAB2,CRBN,DPH1,PPM1M,RSF1,	110
Cell Death and Survival	cell death	cell death of brain	2.7e-05	4.56864	ITSN1,REST,TP73,ATXN3,EGF,GCLC,VEGFA,ROCK2,MADD,PARK7,TARDBP,TSC2,TCP1,TNFRSF10A,UNG,ATP13A2,P4HB,HDAC4,ATG7,ATP2C1,HDAC1,APAF1,PAWR,NFATC4,PITX2,ATF2,APP,CAPNS1,TGM1,MAP2K3,MAPK7,DNM1L	32
Cell Death and Survival	survival	cell survival	2.94e-05	4.53165	WHSC1,REST,WBSCR22,GCLC,SLC9A1,POLB,VEGFA,POR,EWSR1,MXD3,IKZF2,ABCC1,TARDBP,TSC2,DNMT1,UNG,STAT6,ATG7,FBXO18,ELOVL1,ADAR,TCF3,PITX2,ATF2,DAXX,TGM1,GAB1,CTSB,NEIL1,MSH5,MAPK7,CAMK2G,LIG4,PLAGL1,HMGN1,ILK,EIF4G1,TTK,SMARCA4,DDX3X,BANF1,ARRB1,CLK3,CC2D1A,DAB	116
Cell Death and Survival	cell death	cell death of central nervous system cells	3.18e-05	4.49757	ITSN1,REST,TP73,ATXN3,GCLC,VEGFA,ROCK2,MADD,PARK7,TARDBP,TSC2,TCP1,TNFRSF10A,UNG,ATP13A2,RPS6KB1,P4HB,HDAC4,ATG7,ATP2C1,HDAC1,APAF1,PAWR,NFATC4,PITX2,ATF2,APP,CAPNS1,TGM1,MAP2K3,MAPK7,DNM1L	32
Cell Morphology	morphology	morphology of cells	3.57e-05	4.44733	ITSN1,NF2,GCLC,VEGFA,NDUFS1,MADD,ABR,TARDBP,TSC2,PLCB1,PLXNB2,ITGB4,SLC12A4,DNMT1,STAT6,ATG7,YAP1,ARSG,FERMT2,CSNK1D,ELOVL1,TCF3,ADAR,ATF2,TBCE,GAB1,AHI1,CTSB,MSH5,ARHGEF28,MAP2K3,MAPK7,CNN2,DEK,MAP7,SLC4A2,PLAGL1,LIG4,WWTR1,ILK,HEXA,SMARCA4,SGMS1,ARRB1,C	163
Cellular Growth and Proliferation	cytostasis	cytostasis	3.61e-05	4.44249	MAP2K4,COPZ1,TP73,TERT,NF2,EGF,BCL6,SMARCA4,HDAC6,MADD,ABCC1,MAPK3,TSC2,SMAD4,SAFB,ERBB2,STAT6,HDAC4,YAP1,MECOM,FGFR1,ADCY3,HDAC1,MDM2,ZEB1,CDK2AP1,DAXX,NME3,WWC1,MAD1L1,PML	31
Protein Degradation, Protein Synthesis	catabolism	catabolism of protein	4.52e-05	4.34486	FZR1,VPS28,TP73,ATXN3,NF2,PINX1,HDAC6,DPP3,CPNE1,USP28,APTX,CDC37,ATG7,PSMC4,USP19,MALT1,AURKA,TCF3,APEH,TTC3,MDM4,FLOT2,USE1,FBXL6,CTSB,ZSWIM7,PML,GOLGA7,RNPEP,SNF8,TERT,EGF,TNFAIP3,PARK7,STUB1,TCP1,SMAD4,LTBP4,ATP13A2,NEDD4,XBP1,APAF1,MDM2,PLK1,MANBA,UB	55
Molecular Transport, Protein Trafficking	transport	transport of protein	5.14e-05	4.28904	KLC1,PICALM,EGF,AP1B1,BCL6,KPNA1,AP2A2,ABCB9,UACA,HDAC6,CEP290,AP1G2,KIF13A,TSC2,GOSR1,RPGR,RPAIN,SCFD1,NEDD4,KLC2,MGRN1,AP1M1,CSNK1D,CASK,ADAR,GPRASP1,PKD1,NUP62,DCTN1,GAPVD1,PML,CTTN	32
Gene Expression	expression	expression of mRNA	5.18e-05	4.28567	MAP2K4,COPZ1,RSF1,HBS1L,NFATC3,DAPK3,HMGN1,MVK,EIF4G3,RBM3,IRF3,BCL6,EIF4G1,BRF1,EIF2A,EEF1D,MLH1,DDX3X,ATF2,APP,DDX5,EIF3B,EIF5,EIF2B5,MAP2K3,GIGYF2,EIF3K	27
Connective Tissue Development and Function, Tissue Development	growth	growth of connective tissue	5.39e-05	4.26841	ICMT,ITSN1,TP73,NF2,TPM1,RBM3,MEN1,DDX5,EWSR1,MAPK3,TSC2,TRAF4,SAFB,YAP1,PKP3,SMARCAL1,FGFR1,DKC1,PAWR,ADAR,ATF2,FOSB,MDM4,TGM1,TRPS1,CTSB,MAP2K3,MAPK7,PML,OSR2,LIG4,TERT,HMGN1,ILK,EGF,SMPD1,BCAR1,SMARCA4,MLH1,TNFRSF12A,TGFB1I1,SMAD4,ERBB2,DPH1,TNFRSF10A,	60
Cell Cycle, DNA Replication, Recombination, and Repair	modification	modification of chromatin	6.19e-05	4.20831	STAT6,RSF1,WHSC1,HDAC4,HDAC1,SUPT4H1,BAZ1A,MEN1,SMARCA4,SMARCD3,DAXX,INO80,MYB,PIH1D1,ACTL6A	15
Gene Expression	transactivation	transactivation of RNA	6.45e-05	4.19044	ITSN1,TP73,BCL6,MEN1,EWSR1,MAPK3,PLCB1,TFDP2,STAT6,KAT7,NKIRAS2,OSBPL7,TCF3,ATF2,FOSB,DAXX,MDM4,HNRNPA1,GNB2,TRPS1,PML,CHD4,WWTR1,PLAGL1,TERT,EGF,IRF3,RPL7A,SMARCA4,TGFB1I1,ARRB1,STUB1,SMAD4,DAB2,HNRNPC,MECOM,RHOC,HDAC1,MDM2,MED26,NAP1L1,NFE2L1,APP,ERG,PT	51
Cell Cycle	M phase	M phase	6.56e-05	4.1831	ILK,CNTROB,TPM1,RIC8A,MLH1,POLB,PKP4,KIF13A,STUB1,MAPK3,PITPNM1,PI4KB,GORASP1,RHOC,HDAC1,MDM2,PLK1,AURKA,GIT1,APP,GNAI2,CHFR,MYB,DCTN1,MSH5,UVRAG,JTB	27
Cellular Development, Cellular Growth and Proliferation, Connective Tissue Development and Function	proliferation	proliferation of fibroblast cell lines	6.74e-05	4.17134	ICMT,ITSN1,TP73,LIG4,TERT,NF2,EGF,ABCC10,TPM1,IRF3,MEN1,BCAR1,BRF1,EEF1D,POLB,DDX3X,EWSR1,ARRB1,ATG9A,EIF3B,STUB1,MAPK3,TSC2,ERBB2,CIZ1,PLSCR1,YAP1,PKP3,MDM2,TSN,ERG,GNAI2,MDM4,GAB1,PKD1,CIRBP,E2F7,MAD1L1,ALDOA,MAP2K3,BTRC,PML	42
Cellular Movement, Reproductive System Development and Function	migration	migration of breast cell lines	7.19e-05	4.14327	RPS6KB1,YAP1,TP73,WWC1,FGFR1,WWTR1,TRAF4,EGF,ERBB2,ITGB4,BCAR1,APP	12
Gene Expression	transcription	transcription of mRNA	7.86e-05	4.10458	DDX5,RSF1,NFATC3,HMGN1,EIF2B5,BCL6,BRF1,MLH1,EEF1D,ATF2	10
Cellular Assembly and Organization	fusion	fusion of lysosome	8.14e-05	4.08938	HDAC6,SCARB2,EPG5,SNX14,SMPD1,UVRAG,ATP6V0A1,RUBCN	8
Cellular Movement, Reproductive System Development and Function	cell movement	cell movement of breast cell lines	8.38e-05	4.07676	RPS6KB1,YAP1,TP73,WWTR1,FGFR1,EGF,BCAR1,APP,WWC1,CHFR,TRAF4,ERBB2,ITGB4,MAPK7	14
Cellular Compromise	fragmentation	fragmentation of Golgi apparatus	8.51e-05	4.07007	CYTH3,SPTBN2,KIFC3,GORASP1,PKD1,MAPK3,PLK1,APP,RAB6B	9
Cellular Growth and Proliferation	proliferation	arrest in proliferation of cells	9.1e-05	4.04096	RPS6KB1,AMACR,CDC37,TP73,DROSHA,TERT,CSNK1D,NUMB,EGF,MDM2,TCF3,BCL6,BRF1,SMARCA4,EWSR1,MAPK3,MYB,SMAD4,DAB2,MAP2K3,ITGB4,OSBP2,PHF1,PML	24
Hereditary Disorder, Organismal Injury and Abnormalities	autosomal recessive disease	autosomal recessive disease	0.000108	3.96658	WRAP53,GP6,ADAMTS10,LINS1,IFT80,SLC9A1,BRF1,FAN1,QARS,BBS1,HDAC6,POR,LZTFL1,RFX5,SARS2,UNG,HK1,MYO6,AMACR,CLPB,FGFR1,ATP5A1,SLC35A3,AASS,LAMC3,MALT1,TBCE,CCDC28B,PPOX,TGM1,FLOT2,PKD1,AHI1,JAM3,VARS2,EIF2B5,POMT1,PEX12,LIG4,CRIPT,TERT,EGF,DDX59,DNMT3B,SCAR	81
Cell Death and Survival	cell death	cell death of neuroblastoma cell lines	0.00011	3.95861	MAP2K4,PRKRA,ATG7,ITSN1,REST,TP73,ATP5A1,HDAC1,EGF,FKBP1A,APP,VEGFA,EWSR1,MADD,PARK7,STUB1,TARDBP,CCT7,TCP1,DCTN1,MAP2K3,ATP13A2	22
Cardiovascular System Development and Function, Embryonic Development, Organ Development, Organismal Development, Tissue Development	cardiogenesis	cardiogenesis	0.000116	3.93554	TP73,REST,NFATC3,FKBP1A,TPM1,AP1B1,FILIP1L,MEN1,BCAR1,SMARCA4,VEGFA,POR,TDG,CEP290,CFL2,ZBTB14,TSC2,MATR3,SMAD4,PLCB1,ERBB2,WDR1,EPHB4,HDAC4,SMAD9,MECOM,YAP1,MOSPD3,FGFR1,IFT74,XBP1,MDM2,NFATC4,PITX2,MTERF4,SMARCD3,ATF2,MDM4,CAPNS1,ITPA,GAB1,PKD1,FUZ,MAPK	48
Cell Death and Survival	apoptosis	apoptosis of connective tissue cells	0.00012	3.92082	MAP2K4,QKI,TP73,TERT,EGF,IRF3,MEN1,POLB,VEGFA,STUB1,TSC2,TNFRSF10A,RPS6KB1,NFIC,APAF1,EMD,MDM2,PAWR,NFE2L1,ATF2,APP,DAXX,MCF2L,MDM4,CAPNS1,GAB1,CD44,TRPS1,NR4A1,BTRC,MAP2K3	31
Cell Death and Survival	apoptosis	apoptosis of sarcoma cell lines	0.000126	3.89963	MAP2K4,ATG7,TPT1,TP73,PLAGL1,NUMB,MDM2,PLK1,IRF3,AURKA,IFNAR2,BCL6,ERG,MDM4,EWSR1,CAPNS1,NOL3,TRAF4,CTSB,MAD1L1,PML,TNFRSF10A	22
Cell Morphology, Cellular Assembly and Organization, Cellular Function and Maintenance	formation	formation of cellular protrusions	0.000126	3.89963	MAP2K4,KLC1,ITSN1,NF2,IFT80,RAPH1,SLC9A1,BBS1,PLEKHG4,ROCK2,VEGFA,HDAC6,SEZ6,ABLIM3,TSC2,DDAH1,PLXNB2,ITGB4,MYO6,RPS6KB1,GORASP1,HDAC4,ATG7,FGFR1,IFT74,CSNK1D,EIF4G3,FLOT1,CAPG,AURKA,PTPDC1,TBCE,CCDC28B,GAB1,STMN3,AHI1,RAP1GAP,CTSB,ARHGEF28,CTTN,PICALM,ZM	80
Cell Cycle, Cellular Assembly and Organization, DNA Replication, Recombination, and Repair	sister chromatid exchange	sister chromatid exchange of cells	0.000145	3.83863	SPIDR,REST,TERT,FAAP24,UNG,POLB	6
Cell Death and Survival	apoptosis	apoptosis of breast cell lines	0.000152	3.81816	ATG7,YAP1,TP73,FGFR1,WWTR1,ILK,EGF,DAB2,ERBB2,ZEB1,EIF4G1	11
Cellular Assembly and Organization, Cellular Function and Maintenance	organization	organization of centrosome	0.000164	3.78516	HAUS8,PPP1R12A,PCM1,EMD,PLK1,AURKA,UVRAG	7
RNA Post-Transcriptional Modification	splicing	splicing of RNA	0.000171	3.767	HNRNPL,GCFC2,CDK13,SRSF9,DDX23,TRA2B,ATXN3,NSRP1,SRRM1,KIAA0907,DDX5,NOL3,AHNAK,RNPS1,CLK3,DHX16,TARDBP,BUD13,HNRNPC,SART3	20
Cell Morphology, Cellular Assembly and Organization	abnormal morphology	abnormal morphology of mitochondria	0.000179	3.74715	RPS6KB1,COQ7,NFATC3,MKL1,NFATC4,RNASEH1,DNM1L,HSD17B4	8
DNA Replication, Recombination, and Repair	excision repair	excision repair	0.000188	3.72584	TDG,APTX,SMUG1,ATXN3,HMGN1,NEIL1,POLD1,NFE2L1,RAD23B,UNG,FAN1,POLB	12
Cell Signaling	protein kinase cascade	protein kinase cascade	0.000189	3.72354	MAP2K4,MIB2,ILK,NF2,EGF,FKBP1A,TNFAIP3,IRF3,MEN1,EEF1D,ROCK2,GPR89A/GPR89B,MAPK3,CC2D1A,TRAF4,PLCB1,SORBS3,ERBB2,SPAG9,CPNE1,MECOM,SHARPIN,RHOC,ATP2C1,FGFR1,HDAC1,MEF2A,ZC3HAV1,MALT1,IFNAR2,GNAI2,GAB1,PKD1,WWC1,PLEKHG5,RASGRP1,NUP62,MAP2K3,BTRC,MAPK7	40
Cell Cycle	interphase	interphase	0.000192	3.7167	FZR1,TP73,MEN1,AP2A2,POLB,VEGFA,MXD3,MAPK3,PLCB1,TFDP2,POLK,DNMT1,RPS6KB1,AMACR,H19,HDAC4,FGFR1,PTOV1,AURKA,TCF3,PITX2,ATF2,DAXX,MDM4,GAB1,PKD1,MSH5,MAP2K3,MAPK7,PML,CAMK2G,HMGN1,TERT,ILK,NUMB,FKBP1A,EGF,MSLN,RPL7A,SMARCA4,MLH1,DDX3X,ARRB1,TCP1,DAB2,ERBB2	59
Cell Death and Survival	apoptosis	apoptosis of central nervous system cells	0.000197	3.70553	RPS6KB1,P4HB,HDAC4,ITSN1,ATP2C1,TP73,APAF1,GCLC,PAWR,NFATC4,PITX2,ATF2,APP,ROCK2,VEGFA,MAP2K3,MAPK7,DNM1L,UNG	19
DNA Replication, Recombination, and Repair	synthesis	synthesis of DNA	0.000267	3.57349	MAP2K4,TP73,TERT,EGF,POLI,IRF3,BCAR1,SMARCA4,POLB,VEGFA,ARRB1,TSC2,RFC2,ERBB2,CIZ1,POLK,DNMT1,STAT6,RPS6KB1,UHRF1,FGFR1,HDAC1,SUPT4H1,SUPT5H,PLK1,MDM2,CDK2AP1,SLC29A1,POLD1,APP,GNAI2,GAB1,HNRNPA1,RAP1GAP,NR4A1,ARHGEF28,PIK3CB,MAPK7,PML	39
Cell Death and Survival	cell death	cell death of epithelial cell lines	0.000272	3.56543	MAP2K4,TP73,NUMB,NF2,EGF,BCL6,TGFB1I1,SIVA1,ABCC1,PLCB1,DAB2,TNFRSF10A,ATP13A2,HK1,ATG7,MECOM,YAP1,FGFR1,XBP1,SDHC,PAWR,ZEB1,TCF3,APP,DAXX,NOL3,CD44,EIF2B5,MSH5	29
Cellular Growth and Proliferation, Reproductive System Development and Function	colony formation	colony formation of breast cell lines	0.000294	3.53165	RPS6KB1,YAP1,WWC1,CHFR	4
Protein Degradation, Protein Synthesis	stabilization	stabilization of protein	0.000298	3.52578	USP28,APTX,CDC37,TERT,NF2,XBP1,USP19,PINX1,AURKA,TCF3,HDAC6,FLOT2,PARK7,STUB1,CCT7,TCP1,ZSWIM7,PML,GOLGA7	19
Cancer, Organismal Injury and Abnormalities	transformation	transformation of fibroblasts	0.000382	3.41794	ICMT,TP73,USF2,TERT,EGF,MDM2,AURKA,MEN1,BCAR1,FOSB,MDM4,EWSR1,RASGRP1,ERBB2,ITGB4	15
Cellular Assembly and Organization, Cellular Function and Maintenance	organization	organization of actin cytoskeleton	0.000389	3.41005	CYTH2,CAP2,ATXN3,ILK,NF2,EGF,TLN1,MKL1,BCL6,BCAR1,VEGFA,ROCK2,LTB4R,ARRB1,CFL2,ABR,ERBB2,ACTN1,WDR1,RHOC,ATP2C1,MLST8,EPB41L5,SSH3,FLII,ALDOA,ARHGDIA,DNAJB6,EPB41L2,CTTN	30
Cancer	transformation	transformation of fibroblast cell lines	0.000398	3.40012	ITSN1,TP73,TERT,EGF,EIF4G1,BCL6,EEF1D,CDCA7,EWSR1,ERBB2,ITGB4,DNMT1,RPS6KB1,NEDD4,MECOM,FGFR1,MDM2,AURKA,FOSB,GNAI2,MCF2L,GAB1,RASGRP1,PRMT5,PIK3CB,MAPK7	26
Cell Morphology, Cell-To-Cell Signaling and Interaction, Cellular Assembly and Organization, Cellular Development, Cellular Function and Maintenance, Cellular Growth and Proliferation, Nervous System Development and Function, Tissue Development	development	development of olfactory cilia	0.000413	3.38405	CEP290,PCM1,FUZ,CSNK1D,IFT80,BBS1	6
DNA Replication, Recombination, and Repair	DNA damage response	DNA damage response of cells	0.000452	3.34486	FZR1,MYO6,USP28,APTX,YAP1,SMARCAL1,TP73,ZMYND8,PHLDA3,FBXO18,IRF3,MEN1,BCL6,POLD1,MLH1,ATF2,POLB,SPIDR,MAPK3,TLK2,PHF1,PML,RAD23B,NUDT1	24
Cellular Assembly and Organization, Cellular Compromise	formation	formation of cellular inclusion bodies	0.000481	3.31785	ATG7,STUB1,ATXN3,TARDBP,PSMC4,CTSB,TCP1,ARHGEF28,DNAJB6,PSMC5,ATP13A2,APP	12
Organismal Development	growth	growth of organism	0.000513	3.28988	MAP2K4,ICMT,VPS28,GCLC,TLN1,RNASEH1,POLB,VEGFA,TDG,MXD3,MAPK3,ABCC1,TARDBP,TSC2,PLXNB2,DNMT1,RPS6KB1,KAT7,H19,YAP1,FGFR1,ZC3HAV1,PSMC4,ZEB1,ADAR,IFNAR2,PITX2,MAFF,SMARCD3,ATF2,DAXX,CDK11A,CTSB,POMT1,ARHGEF28,MAP2K3,MAPK7,GIGYF2,SLC4A2,OSR2,IDH3G,WWTR1,USF	70
Cancer, Cellular Development, Organismal Injury and Abnormalities	immortalization	immortalization of fibroblasts	0.000518	3.28567	DNMT3B,HDAC1,TERT,HELLS,SAFB,MEN1	6
Cell Morphology, Cellular Development, Cellular Growth and Proliferation, Renal and Urological System Development and Function	morphogenesis	morphogenesis of kidney cell lines	0.000518	3.28567	VEGFA,GAB1,PKD1,EGF,ERBB2,MAPK7	6
Cell-To-Cell Signaling and Interaction	adhesion	adhesion of connective tissue cells	0.000519	3.28483	WHSC1,SLC4A2,MECOM,FERMT2,NF2,EGF,LAMC3,TLN1,BCAR1,APP,ROCK2,VEGFA,GAB1,MAPK3,CD44,SBNO2,PML,TMOD1	18
Cell Death and Survival	apoptosis	apoptosis of epithelial cells	0.000549	3.26043	MAP2K4,TP73,TERT,MVK,EGF,MKL1,SMPD1,IRF3,ERBB2,TNFRSF10A,STAT6,CDC37,YAP1,PKP3,FGFR1,APAF1,XBP1,MDM2,AURKA,ADAR,ATF2,APP,DAXX,PKD1,RASGRP1,CTSB,NR4A1,MYB	28
Embryonic Development, Organismal Development, Tissue Morphology	abnormal morphology	abnormal morphology of embryonic tissue	0.000552	3.25806	FZR1,ECSIT,REST,NFATC3,PICALM,NF2,NUMB,GCLC,TLN1,MEN1,VEGFA,POR,ARRB1,SMAD4,DAB2,PLXNB2,ERBB2,DPH1,CTDNEP1,RAD23B,DNMT1,POMT2,PRKRA,KAT7,SMAD9,CNOT3,YAP1,UHRF1,MECOM,ATP2C1,FGFR1,FERMT2,XBP1,MDM2,AURKA,NFATC4,SLIT2,PITX2,COPS3,NFE2L1,EPB41L5,DAXX,MDM4,LTB	50
Cell Death and Survival, Embryonic Development	cell viability	cell viability of embryonic cell lines	0.000588	3.23062	NR4A1,EGF,MSH5,NEIL1,TNFAIP3,PLK1,ABCC10,PITX2,POLB,APP	10
Cellular Function and Maintenance	endocytosis	endocytosis	0.000589	3.22988	CYTH2,ITSN1,PICALM,EGF,SMPD1,TLN1,AP2A2,ASB1,SCARB2,ARRB1,MAPK3,TSC2,DAB2,NAA60,ERBB2,FCHO1,PI4KB,PLSCR1,DMBT1,MYO6,NEDD4,SHARPIN,FLOT1,RUBCN,APP,MYO5A,PROM2,CLTCL1,CD44,PIK3CB,EPB41L2,GAPVD1,CTTN	33
Cell Death and Survival	cell death	cell death of hepatoma cell lines	0.000603	3.21968	MAP2K4,STAT6,NEDD4,ARMC10,YAP1,TP73,EGF,SMPD1,PLK1,IFNAR2,FOSB,VEGFA,NR4A1,CTSB,SMAD4,MAP2K3,DNM1L,PML,TNFRSF10A	19
Cell-To-Cell Signaling and Interaction, Cellular Compromise	disassembly	disassembly of intercellular junctions	0.000637	3.19586	RAP1GAP,JAM3,EGF	3
Lymphoid Tissue Structure and Development, Organ Morphology, Organismal Development, Tissue Morphology	morphology	morphology of thymus gland	0.000642	3.19246	HNRNPL,DNASE2,LIG4,NUMB,HELLS,ABCC10,MDM2,MALT1,ZEB1,BCL6,TCF3,POLD1,MLH1,VEGFA,RASGRP1,NR4A1,MAD1L1,ARHGDIA,TNFRSF10A,UNG	20
Developmental Disorder	growth failure	Growth Failure	0.000718	3.14388	FZR1,SLC4A2,ITSN1,REST,NFATC3,TP73,PICALM,MARK2,NUMB,GCLC,HEXA,EGF,BCL6,BCAR1,RAD9B,POLB,POR,COQ7,CFL2,TSC2,CLCN3,DPH1,HSD17B4,RAD23B,RPS6KB1,STAT6,MAF1,DNASE2,KAT7,UHRF1,SMARCAL1,TPT1,ATP2C1,FGFR1,XBP1,TIAL1,AURKA,NFATC4,STX1A,TCF3,ADAR,COPS3,NFE2L1,ATF2	52
Cardiovascular System Development and Function, Embryonic Development, Organ Development, Organismal Development, Skeletal and Muscular System Development and Function, Tissue Development	development	development of myocardium	0.000722	3.14146	VEGFA,FKBP1A,MAPK7,TMOD1	4
Cell Death and Survival	apoptosis	apoptosis of epithelial cell lines	0.000743	3.12901	MAP2K4,MECOM,YAP1,TP73,FGFR1,NF2,XBP1,EGF,PAWR,SDHC,ZEB1,TCF3,BCL6,APP,DAXX,SIVA1,TGFB1I1,NOL3,EIF2B5,CD44,MSH5,DAB2,TNFRSF10A	23
Cell Cycle	G2 phase	arrest in G2 phase	0.000766	3.11577	AMACR,FGFR1,TERT,HDAC1,NUMB,EGF,MDM2,PLK1,AURKA,RPL7A,AP2A2,SMARCA4,MLH1,ATF2,POLB,TCP1,MSH5,ERBB2,DNMT1	19
Cellular Development, Skeletal and Muscular System Development and Function, Tissue Development	differentiation	differentiation of muscle	0.000794	3.10018	MAP2K4,QKI,REST,NFATC3,ILK,TNFAIP3,MKL1,SLC9A1,SMARCA4,TNFRSF12A,PLCB1,SMAD4,ARHGEF3,ERBB2,SPAG9,EPHB4,H19,HDAC4,NFIC,HDAC1,XBP1,ZEB1,NFATC4,PITX2,SMARCD3,ATF2,DAXX,NOL3,NR4A1	29
Cell Morphology	cell spreading	cell spreading	0.000799	3.09745	CNN2,GP6,ILK,NF2,EGF,TPM1,TLN1,MKL1,SMPD1,BCAR1,SLC9A1,VEGFA,TGFB1I1,MAPK3,GP1BA,DAB2,SMAD4,SORBS3,ERBB2,ITGB4,PPFIA1,RPS6KB1,FERMT2,PITX2,GIT1,RAP1GAP,CD44	27
Cell Cycle	formation	formation of mitotic spindle	0.00082	3.08619	INO80,HAUS8,CHD4,WWC1,CSNK1D,HELLS,PLK1,MDM2,AURKA,CAMK2G	10
Cell Death and Survival	apoptosis	apoptosis of hepatoma cell lines	0.000844	3.07366	MAP2K4,STAT6,NEDD4,ARMC10,YAP1,TP73,EGF,PLK1,IFNAR2,FOSB,VEGFA,CTSB,NR4A1,SMAD4,MAP2K3,DNM1L,PML	17
Cell Cycle	M phase	arrest in M phase	0.000873	3.05899	GORASP1,STUB1,KIF13A,HDAC1,CHFR,PLK1,MDM2,POLB	8
Cellular Movement	cell movement	cell movement of lung cell lines	0.000902	3.04479	NEU1,VEGFA,MCF2L,MYO9A,CD44,EGF,ERBB2	7
Embryonic Development, Organismal Development	growth	arrest in growth of embryo	0.000913	3.03953	POMT2,KAT7,UHRF1,PSMC4,GCLC,TLN1,RNASEH1,RAD9B,ATF2,TDG,SLC25A19,CDK11A,POMT1,DCTN1,FLII,SMAD4,MAPK7,DNMT1	18
Developmental Disorder	midline defect	midline defect	0.00093	3.03152	HDAC4,H19,OSR2,MIB2,ATP2C1,VANGL1,FGFR1,APAF1,EGF,FKBP1A,MDM2,MEN1,PITX2,SMARCA4,DNMT3B,VEGFA,POR,MDM4,PKD1,FUZ,SLC25A19,TRAF4,SMAD4,PLXNB2,DPH1,RAD23B	26
Cardiovascular System Development and Function	morphology	morphology of cardiovascular system	0.000973	3.01189	MAP2K4,NFATC3,GCLC,MEN1,BCL6,SLC9A1,POR,VEGFA,ROCK2,TDG,LTB4R,DDAH1,PLCB1,SLC12A4,RPS6KB1,KAT7,ATG7,SMAD9,YAP1,CNOT3,FGFR1,DIDO1,ZEB1,PITX2,MTERF4,NOL3,GAB1,PKD1,MAP2K3,MAPK7,SMTN,CTTN,TMOD1,TAX1BP1,PLAGL1,MARK2,NUMB,FKBP1A,MKL1,BCAR1,GP1BA,SMAD4,ERBB2,ME	60
Cell Morphology, Cellular Development, Cellular Growth and Proliferation, Embryonic Development, Organ Development, Organismal Development, Renal and Urological System Development and Function, Tissue Development	branching	branching of kidney cell lines	0.00104	2.98297	VEGFA,GAB1,PKD1,EGF,MAPK7	5
Cellular Assembly and Organization	modification	modification of cytoskeleton	0.00104	2.98297	HDAC6,MAPK3,ILK,AURKA,APP	5
Cell Cycle	interphase	arrest in interphase	0.00105	2.97881	FZR1,TP73,TERT,ILK,NUMB,EGF,FKBP1A,RPL7A,MEN1,AP2A2,SMARCA4,MLH1,POLB,MAPK3,TCP1,ERBB2,TFDP2,POLK,DNMT1,PLSCR1,RPS6KB1,AMACR,FGFR1,HDAC1,PLK1,MDM2,AURKA,PITX2,ATF2,DAXX,MDM4,PKD1,ORC3,CD44,MYB,MSH5,MAP2K3,BTRC	38
Cellular Assembly and Organization	formation	formation of anaphase bridge	0.00105	2.97881	REST,TERT,MAD1L1,SMARCA4	4
Cellular Assembly and Organization, Cellular Function and Maintenance	formation	formation of vesicles	0.00108	2.96658	SNF8,ATG7,VPS28,PICALM,HDAC1,XBP1,EGF,MVB12A,ZEB1,AP2A2,ROCK2,ATG9A,GABARAPL1,UVRAG,PI4KB	15
Cellular Development, Skeletal and Muscular System Development and Function, Tissue Development	differentiation	differentiation of muscle cells	0.00108	2.96658	MAP2K4,QKI,NFATC3,REST,ILK,TNFAIP3,MKL1,SLC9A1,SMARCA4,TNFRSF12A,SMAD4,PLCB1,ARHGEF3,SPAG9,EPHB4,HDAC4,NFIC,HDAC1,XBP1,NFATC4,ZEB1,PITX2,SMARCD3,ATF2,DAXX,NOL3,NR4A1	27
Protein Synthesis	translation	translation	0.00113	2.94692	PABPC1,PRKRA,RPS6KB1,HBS1L,DROSHA,DAPK3,DKC1,MVK,EIF4G3,TSFM,RBM3,EIF4G1,EIF2A,MTERF4,DDX3X,APP,HDAC6,EIF3B,RPS20,TSC2,EIF5,EIF2B5,CRBN,GIGYF2,EIF3K	25
Post-Translational Modification	phosphorylation	phosphorylation of protein	0.00122	2.91364	MAP2K4,GP6,NF2,MEN1,EIF2A,VEGFA,ROCK2,HDAC6,MAPK3,TARDBP,PLXNB2,PRKRIP1,HK1,RPS6KB1,PRKRA,SMAD9,CSNK1G2,FGFR1,FBXO18,CSNK1D,EIF4G3,FLOT1,AURKA,CDK2AP1,DAXX,ST3GAL1,PROM2,CDK11A,MAP2K3,TLK2,MAPK7,CTDSP2,PML,CAMK2G,WWTR1,MARK2,ILK,FKBP1A,EGF,DNAJC10,PRR5L,A	58
Cardiovascular System Development and Function, Cell Cycle	mitogenesis	mitogenesis of vascular endothelial cells	0.00123	2.91009	VEGFA,FGFR1,NF2	3
Cellular Assembly and Organization, Cellular Function and Maintenance	formation	formation of hemidesmosomes	0.00123	2.91009	P2RY2,EGF,ITGB4	3
Cellular Growth and Proliferation, Digestive System Development and Function	proliferation	proliferation of gastric cell lines	0.00123	2.91009	FGFR1,NUMB,MEN1	3
Developmental Disorder, Hereditary Disorder, Organismal Injury and Abnormalities, Skeletal and Muscular Disorders	myotonic dystrophy type 2	myotonic dystrophy type 2	0.00123	2.91009	NEDD4,DDX5,PLCB1	3
Cell Signaling	I-kappaB kinase/NF-kappaB cascade	I-kappaB kinase/NF-kappaB cascade	0.00138	2.86012	MIB2,SHARPIN,RHOC,ATP2C1,HDAC1,ZC3HAV1,FKBP1A,TNFAIP3,IRF3,MALT1,EEF1D,ROCK2,GPR89A/GPR89B,PLEKHG5,CC2D1A,NUP62,BTRC,CPNE1	18
Cellular Function and Maintenance	receptor-mediated endocytosis	receptor-mediated endocytosis	0.00146	2.83565	SHARPIN,ITSN1,PICALM,AP2A2,ASB1,APP,MAPK3,CLTCL1,NAA60,DAB2,ERBB2,EPB41L2,FCHO1,CTTN,PI4KB,DMBT1	16
Cellular Assembly and Organization, Cellular Function and Maintenance	formation	formation of artificial clathrin cages	0.00147	2.83268	PICALM,DAB2,AP1B1,FCHO1	4
Cellular Assembly and Organization, Cellular Function and Maintenance	quantity	quantity of cellular protrusions	0.00147	2.83268	MYO6,ATP2C1,ILK,EGF,TLN1,RAPH1,GIT1,SLC9A1,ERG,APP,VEGFA,HDAC6,MYO5A,MYB,EPS8L2,SMAD4,CTTN	17
Cellular Assembly and Organization	accumulation	accumulation of vesicles	0.00164	2.78516	VEGFA,MYO5A,MAP2K4,KLC1,ATXN3,APP,RUBCN	7
Cell-To-Cell Signaling and Interaction, Nervous System Development and Function	miniature inhibitory postsynaptic current	miniature inhibitory postsynaptic current	0.00165	2.78252	BAIAP3,CC2D1A,CD44,CLSTN3,STX1A	5
Cancer, Organismal Injury and Abnormalities	lymphomagenesis	initiation of lymphomagenesis	0.00166	2.77989	MLH1,DNMT1	2
Cancer, Organismal Injury and Abnormalities, Skeletal and Muscular Disorders	alveolar rhabdomyosarcoma	metastatic alveolar rhabdomyosarcoma	0.00166	2.77989	MDM4,MDM2	2
Cancer, Organismal Injury and Abnormalities, Skeletal and Muscular Disorders	embryonal rhabdomyosarcoma	metastatic embryonal rhabdomyosarcoma	0.00166	2.77989	MDM4,MDM2	2
Cardiovascular System Development and Function, Cellular Development, Cellular Growth and Proliferation, Connective Tissue Development and Function, Digestive System Development and Function, Hepatic System Development and Function, Organ Development, Org	proliferation	proliferation of hepatic stellate cells/myofibroblasts	0.00166	2.77989	CTSB,SMPD1	2
Cardiovascular System Development and Function, Organismal Development, Tissue Development	vascularization	vascularization of epithelial tissue	0.00166	2.77989	VEGFA,ERBB2	2
Cell Cycle, Cellular Assembly and Organization, DNA Replication, Recombination, and Repair	sister chromatid exchange	sister chromatid exchange of bone marrow cells	0.00166	2.77989	TERT,UNG	2
Cell Death and Survival	recovery	recovery of vascular endothelial cells	0.00166	2.77989	VEGFA,GAB1	2
Cell Death and Survival, Tissue Morphology	quantity	quantity of apoptotic microvascular endothelial cells	0.00166	2.77989	VEGFA,EGF	2
Cell Morphology, Cell-To-Cell Signaling and Interaction	electrical resistance	electrical resistance of cells	0.00166	2.77989	VEGFA,CD44,EGF,ITGB4,CTTN,ACTN1	6
Cell-To-Cell Signaling and Interaction, Cellular Compromise	disorganization	disorganization of tight junctions	0.00166	2.77989	VEGFA,ERBB2	2
Cell-To-Cell Signaling and Interaction, Skeletal and Muscular System Development and Function	adhesion	adhesion of smooth muscle cell lines	0.00166	2.77989	TSC2,CD44	2
Cellular Assembly and Organization, Cellular Compromise	disruption	disruption of hemidesmosomes	0.00166	2.77989	EGF,ITGB4	2
Cellular Assembly and Organization, Cellular Function and Maintenance, Nervous System Development and Function	elongation	elongation of dendritic spine neck	0.00166	2.77989	ITSN1,NUMB	2
Cellular Development, Cellular Growth and Proliferation, Tissue Development, Tissue Morphology	expansion	expansion of luminal epithelial cells	0.00166	2.77989	ERBB2,BCAR1	2
Cellular Movement, Respiratory System Development and Function	migration	migration of lung cell lines	0.00166	2.77989	NEU1,VEGFA,MCF2L,MYO9A,CD44,ERBB2	6
DNA Replication, Recombination, and Repair	instability	instability of microsatellite	0.00166	2.77989	GNAI2,DNMT1	2
Protein Synthesis	frameshifting	frameshifting of ribosome	0.00166	2.77989	HDAC1,DKC1	2
RNA Post-Transcriptional Modification	oxidation	oxidation of RNA	0.00166	2.77989	NUDT1,APP	2
Cellular Movement	invasion	invasion of fibroblast cell lines	0.00171	2.767	DNMT3B,CD44,ERBB2,MAPK7,ITGB4,CTTN,BCAR1,UNC5C,ERG	9
Protein Synthesis	expression	expression of protein	0.00174	2.75945	MAP2K4,HBS1L,TP73,MVK,EGF,RBM3,EIF4G1,EIF2A,DDX3X,VEGFA,HDAC6,EIF3B,EIF5,TSC2,CRBN,PABPC1,STAT6,RPS6KB1,PRKRA,DROSHA,DAPK3,DKC1,MEF2A,EIF4G3,MTERF4,APP,EIF2B5,MAP2K3,GIGYF2,EIF3K	30
Cellular Assembly and Organization, Cellular Function and Maintenance, Tissue Development	formation	formation of actin stress fibers	0.00175	2.75696	PPFIA1,FZR1,RHOC,MARK2,NF2,EGF,MKL1,TPM1,SLC9A1,BCAR1,SMARCA4,GNAI2,HDAC6,ROCK2,VEGFA,MCF2L,ARRB1,PITPNM1,CD44,DAB2,SORBS3,ARHGEF3,TPM4	23
Organismal Development	size	size of body	0.00175	2.75696	ICMT,ITSN1,TP73,ABCC10,BCL6,SLC9A1,VEGFA,IKZF2,CFL2,TRAF4,PLCB1,SAFB,CHTF18,CLCN3,STAT6,RPS6KB1,PRKRA,HDAC4,ATG7,DNASE2,H19,CNOT3,SMARCAL1,DKC1,HELLS,STX1A,PITX2,FOSB,MARK3,MDM4,TGM1,AHI1,ARHGEF28,SBNO2,SLC4A2,PICALM,LIG4,USF2,MARK2,EGF,TNFAIP3,SMPD1,MKL1	69
Cellular Growth and Proliferation, Connective Tissue Development and Function, Tissue Development	colony formation	colony formation of fibroblast cell lines	0.00183	2.73755	GNAI2,MCF2L,EWSR1,ITSN1,TP73,TSC2,TERT,EGF,ERBB2,MEN1,TNFRSF10A	11
Organismal Development	abnormal morphology	abnormal morphology of thoracic cavity	0.00185	2.73283	TAX1BP1,NFATC3,LIG4,NUMB,FKBP1A,MKL1,SMPD1,BCL6,MEN1,BCAR1,POLB,VEGFA,POR,TDG,ARRB1,TRAF4,ERBB2,TNFRSF10A,UNG,RPS6KB1,DNASE2,MECOM,CNOT3,FGFR1,XBP1,MEF2A,EMD,HELLS,MDM2,MALT1,ZEB1,NFATC4,PITX2,TCF3,POLD1,MTERF4,ATF2,NOL3,PKD1,ITPA,ACADVL,PLEKHG5,RASGRP1,T	49
Cell Signaling	serine phosphorylation	serine phosphorylation	0.00192	2.7167	HK1,DCLK2,PKD1,CSNK1G2,MAPK3,ILK,CSNK1D,EGF,PLK1,MDM2,TLK2,MAPK7	12
Cell Signaling, Post-Translational Modification	activation	activation of Protein kinase	0.00196	2.70774	MAP2K4,TP73,WWTR1,ILK,NF2,EGF,TNFAIP3,PLK1,MEN1,GNAI2,DAXX,ARRB1,MADD,GAB1,PARK7,TRAF4,TSC2,DBNL,DAB2,MAP2K3,PIK3CB,JTB,SPAG9,PRKRIP1	24
Cell Cycle	cell division	cell division of stem cells	0.00199	2.70115	THOC2,WWTR1,MYB,TIAL1	4
Cellular Assembly and Organization	fusion	fusion of chromosomes	0.00199	2.70115	DNMT3B,LIG4,TERT,POLB	4
DNA Replication, Recombination, and Repair	mismatch repair	mismatch repair	0.00204	2.69037	TDG,TP73,MUTYH,MLH1,POLB	5
Protein Synthesis	translation	initiation of translation of protein	0.00209	2.67985	EIF3B,TSC2,EIF5,EIF2B5,EIF4G3,EIF4G1,EIF2A,EIF3K	8
DNA Replication, Recombination, and Repair	excision repair	excision repair of DNA fragment	0.0021	2.67778	APTX,NEIL1,POLB	3
Organismal Development	morphology	morphology of body cavity	0.00213	2.67162	HNRNPL,KPNA1,SLC9A1,POLB,POR,VEGFA,EWSR1,TSC2,TRAF4,PLCB1,SAFB,UNG,STAT6,AMACR,YAP1,ARSG,ZEB1,ADAR,TCF3,PITX2,ATF2,NEIL1,MSH5,MAP2K3,MAPK7,SLC4A2,LIG4,PLAGL1,ILK,HEXA,FKBP1A,SGMS1,ARRB1,DAB2,CRBN,DPH1,PDZK1,MECOM,XBP1,TIAL1,MDM2,AGL,COPS3,POLD1,APP,SREBF2	106
Cell Morphology, Cellular Assembly and Organization	morphology	morphology of lysosome	0.00229	2.64016	EBAG9,MGRN1,COQ7,TPP1,HEXA,ATP13A2	6
Gene Expression	imprinting	imprinting	0.00229	2.64016	H19,ABCB7,PLAGL1,HELLS,ARID4A,DNMT1	6
Cellular Function and Maintenance	Clathrin mediated endocytosis	Clathrin mediated endocytosis	0.00232	2.63451	SHARPIN,PICALM,DAB2,NAA60,ERBB2,FCHO1,EPB41L2,AP2A2,ASB1	9
Cell Morphology	polarity	polarity of cells	0.00234	2.63078	VEGFA,MARK3,FGFR1,MARK2,SSH3,EGF,ERBB2,BCAR1	8
Cell Cycle	G2 phase	G2 phase	0.00243	2.61439	FZR1,AMACR,HDAC4,FGFR1,HDAC1,HMGN1,TERT,NUMB,EGF,MDM2,PLK1,AURKA,RPL7A,AP2A2,SMARCA4,MLH1,ATF2,POLB,PKD1,MYB,TCP1,MSH5,PLCB1,ERBB2,DNMT1	25
Digestive System Development and Function, Hepatic System Development and Function, Organ Morphology, Organismal Development	abnormal morphology	abnormal morphology of liver	0.00244	2.61261	MAP2K4,STAT6,AMACR,PDZK1,CNOT3,ARSG,XBP1,HEXA,SMPD1,MANBA,AGL,ADAR,BCAR1,NFE2L1,UACA,EWSR1,PKD1,MYB,CRBN,NEIL1,SAFB,ARID4A	22
Organismal Development	mass	mass of fetal organism	0.00245	2.61083	ARRB1,PLAGL1,CSNK1D,HELLS,ELOVL1,DPH1,CBFA2T2	7
Cellular Development, Cellular Growth and Proliferation, Connective Tissue Development and Function, Tissue Development	proliferation	arrest in proliferation of fibroblasts	0.00249	2.6038	MAPK3,TERT,MAP2K3,MDM2,PML	5
Drug Metabolism, Molecular Transport	depletion	depletion of glutathione	0.00249	2.6038	SREBF2,ABCC1,CD44,GCLC,APP	5
Cellular Assembly and Organization	fusion	fusion of autophagic vacuoles	0.00262	2.5817	EPG5,SNX14,UVRAG,RUBCN	4
Cellular Function and Maintenance	cell saturation density	cell saturation density	0.00262	2.5817	TSC2,EGF,BCAR1,ATF2	4
Cell Death and Survival	cell death	neuronal cell death	0.00271	2.56703	MAP2K4,VTI1A,ITSN1,REST,TP73,ATXN3,VAC14,GCLC,SLC9A1,ADAM8,POLB,VEGFA,ROCK2,SIVA1,MXD3,MADD,TSC2,TARDBP,UNG,RPS6KB1,P4HB,ATG7,HDAC4,PAWR,ATF2,DAXX,TGM1,CTSB,MAP2K3,MAPK7,NUDT1,LIG4,PLAGL1,TERT,ILK,FKBP1A,EGF,PARK7,CC2D1A,TCP1,ERBB2,TNFRSF10A,ATP13A2,MBOAT	55
Cellular Compromise	disassembly	disassembly of filaments	0.00278	2.55596	HDAC6,ROCK2,CFL2,STMN3,ABCC1,TSC2,ILK,NF2,EGF,C16orf45,APP,WDR1	12
DNA Replication, Recombination, and Repair	replication	DNA replication	0.00294	2.53165	MAP2K4,PRKRA,KAT7,HMGN1,NF2,EGF,POLI,PLK1,NAP1L1,RNASEH1,CDK2AP1,POLD1,TMEM9,SMARCD3,POLB,APP,PCM1,ABCB7,ORC3,NR4A1,UBA5,CAMK2G,RPAIN	23
Cellular Function and Maintenance	engulfment	engulfment of cells	0.00298	2.52578	CNN2,ITSN1,PICALM,ILK,EGF,SMPD1,MKL1,AP2A2,BCAR1,ASB1,SCARB2,ABR,ICAM5,GP1BA,TSC2,NAA60,DAB2,ERBB2,CLCN3,PLSCR1,NEDD4,ATG7,SHARPIN,XBP1,SH3BP2,FLOT1,CAPG,APP,RAP1GAP,PROM2,USE1,CD44,PIK3CB,EPB41L2,OSBP2,GAPVD1	36
Cellular Assembly and Organization, DNA Replication, Recombination, and Repair	stabilization	stabilization of chromosomes	0.00301	2.52143	LIG4,TERT,CHFR,PINX1,MDM2	5
Cellular Growth and Proliferation, Connective Tissue Development and Function	colony formation	colony formation of fibroblasts	0.00301	2.52143	ICMT,DDX5,TGFB1I1,HDAC4,TERT	5
Developmental Disorder	hypoplasia	hypoplasia of thorax	0.00306	2.51428	DNASE2,MECOM,NFATC3,HELLS,ABCC10,MDM2,NFATC4,ZEB1,MEN1,TCF3,VEGFA,TDG,MDM4,ARRB1,ITPA,PKD1,STUB1,MAPK7	18
Cancer, Cell Death and Survival, Organismal Injury and Abnormalities, Tumor Morphology	cell death	cell death of melanoma cells	0.0031	2.50864	TERT,CTSB,APAF1,BTRC,PLK1,ATF2	6
Cancer, Organismal Injury and Abnormalities	incidence	incidence of soft tissue sarcoma	0.0031	2.50864	TP73,TSC2,NF2,MAD1L1,PINX1,SMARCA4	6
Cell Signaling	activation	activation of enzyme	0.00311	2.50724	MAP2K4,TP73,CAP2,WWTR1,BCAS3,ILK,NF2,EGF,TNFAIP3,MEN1,MADD,ARRB1,PARK7,MAPK3,TSC2,TRAF4,DAB2,SPAG9,PRKRIP1,PRKRA,ADCY3,APAF1,PLK1,GNAI2,DAXX,GAB1,NOXA1,SEC14L2,DBNL,MAP2K3,PIK3CB,PML,JTB	33
Cancer, Organismal Injury and Abnormalities	lymphomagenesis	lymphomagenesis	0.00323	2.4908	DNMT3B,TERT,MDM2,TCF3,PML,MLH1,DNMT1,CDCA7	8
Organismal Development	abnormal morphology	abnormal morphology of body cavity	0.00332	2.47886	MAP2K4,NFATC3,TP73,ABCC10,TLN1,KPNA1,MEN1,BCL6,POLB,VEGFA,POR,TDG,EWSR1,TRAF4,SAFB,CLCN3,UNG,STAT6,RPS6KB1,AMACR,DNASE2,CNOT3,FGFR1,DIDO1,ARSG,SH3BP2,HELLS,PAWR,MALT1,ZEB1,PITX2,TCF3,ADAR,MTERF4,ATF2,NOL3,PKD1,TRPS1,MSH5,NEIL1,MAPK7,SMTN,SLC4A2,TAX1BP1,PI	91
Hereditary Disorder, Organismal Injury and Abnormalities	autosomal dominant disease	autosomal dominant disease	0.00336	2.47366	ATXN3,NF2,BCL6,PLEKHG4,DDX5,TSC2,PLCB1,TPM4,RTN2,DNMT1,MYO6,P4HB,DFNA5,SMAD9,FGFR1,CSNK1D,SDHC,ZEB1,PITX2,MDM4,NOL3,PKD1,HNRNPA1,DNAJB6,GIGYF2,TERT,MVK,FKBP1A,EIF4G1,SMARCA4,ARMC5,PARK7,AHNAK,GP1BA,PITPNM1,DAB2,SMAD4,ACTN1,SPTBN2,PLOD2,NEDD4,ACTB,XBP1,MEF	54
Cell Cycle, Cellular Development, Connective Tissue Development and Function	premature senescence	premature senescence of fibroblasts	0.00338	2.47108	DNMT3B,TERT,ERBB2,PML	4
Cell Cycle, Respiratory System Development and Function	cell cycle progression	arrest in cell cycle progression of lung cell lines	0.00338	2.47108	MDM4,PCM1,BTRC,MDM2	4
Cellular Assembly and Organization	formation	formation of micronuclei	0.00338	2.47108	GNAI2,CENPA,HELLS,PLK1	4
Cellular Development, Cellular Growth and Proliferation, Embryonic Development, Organ Development, Organismal Development, Reproductive System Development and Function, Tissue Development	formation	formation of sperm	0.00338	2.47108	SLC4A2,TP73,PAFAH1B3,ASB1	4
Nervous System Development and Function	abnormal morphology	abnormal morphology of phrenic nerve	0.00338	2.47108	VEGFA,SCARB2,RHOT1,CD44	4
RNA Post-Transcriptional Modification	splicing	splicing of mRNA	0.00344	2.46344	HNRNPL,KIAA0907,GCFC2,DDX5,SRSF9,CDK13,RNPS1,TRA2B,NSRP1,HNRNPC,BUD13,SART3	12
Cancer, Hereditary Disorder, Organismal Injury and Abnormalities	hereditary neoplastic syndrome	hereditary neoplastic syndrome	0.00347	2.45967	H19,YAP1,MVK,NF2,FKBP1A,SDHC,MEN1,MLH1,VEGFA,MUTYH,ABCC1,TSC2,SMAD4,PIK3CB,ERBB2,TFDP2	16
Developmental Disorder	multiple congenital anomalies	multiple congenital anomalies	0.00356	2.44855	OSR2,LIG4,EGF,DDX59,SLC9A1,BRF1,SMARCA4,BBS1,DNMT3B,VEGFA,HDAC6,CEP290,LZTFL1,DDX5,SMAD4,PLCB1,LTBP4,DPH1,HSD17B4,SPTBN2,ALG13,POMT2,NEDD4,H19,SMARCAL1,ACTB,FGFR1,SLC35A3,HDAC1,FTSJ1,MDM2,SLIT2,CASK,IQSEC2,PITX2,TBCE,CCDC28B,MDM4,PKD1,AHI1,TRPS1,LMBR1,POM	44
Cell Morphology, Cellular Assembly and Organization, Cellular Function and Maintenance	formation	formation of invadopodia	0.00357	2.44733	HDAC6,RHOC,CD44,EGF,SMAD4,CTTN	6
Cellular Growth and Proliferation	colony formation	colony formation of sarcoma cell lines	0.0036	2.4437	YAP1,TP73,DROSHA,TRAF4,MAD1L1	5
Cellular Growth and Proliferation, Connective Tissue Development and Function	cytostasis	cytostasis of fibroblasts	0.0036	2.4437	HDAC6,HDAC4,HDAC1,SAFB,ZEB1	5
Cell Death and Survival	degradation	cellular degradation	0.00361	2.44249	ATG7,ATXN3,TP73,FGFR1,MARK2,XBP1,SLC4A7,SMPD1,SLC9A1,ATF2,APP,TBCE,SCARB2,VEGFA,PARK7,STUB1,TARDBP,CTSB,TPP1,CLCN3,DNM1L,HSD17B4,UNG,UNC5C	24
Cellular Assembly and Organization	development	development of cytoplasm	0.00363	2.44009	FZR1,SLC4A2,MARK2,NF2,EGF,MKL1,TPM1,SLC9A1,BCAR1,SMARCA4,EIF2A,VEGFA,ROCK2,HDAC6,ARRB1,PARK7,ATG9A,COQ7,PITPNM1,DAB2,SORBS3,ARHGEF3,TPM4,PPFIA1,ATG7,PSRC1,RHOC,IPO4,ACTB,HDAC1,SLIT2,MLST8,MTERF4,APP,GNAI2,MCF2L,CD44,DNM1L,CTTN	39
Cell Morphology, Cellular Function and Maintenance	autophagy	autophagy of cells	0.00391	2.40782	ATG7,TP73,APAF1,SUPT5H,USP19,SMPD1,APP,ROCK2,HDAC6,CAPNS1,GAB1,GTF2IRD2/GTF2IRD2B,GABARAPL1,TSC2,TBC1D17,DNM1L,TBC1D10B,UVRAG	18
Protein Synthesis	translation	translation of protein	0.00391	2.40782	PABPC1,PRKRA,RPS6KB1,HBS1L,DROSHA,DAPK3,MVK,DKC1,EIF4G3,RBM3,EIF4G1,MTERF4,EIF2A,DDX3X,APP,HDAC6,EIF3B,TSC2,EIF5,EIF2B5,CRBN,GIGYF2,EIF3K	23
Cell-mediated Immune Response, Cellular Development, Cellular Function and Maintenance, Cellular Growth and Proliferation, Embryonic Development, Hematological System Development and Function, Hematopoiesis, Lymphoid Tissue Structure and Development, Orga	proliferation	proliferation of thymocytes	0.00395	2.4034	HNRNPL,MAP2K4,RASGRP1,MAPK3,MYB,MAD1L1,TNFAIP3,TCF3,IFNAR2,SMARCA4	10
Developmental Disorder, Embryonic Development, Organismal Survival	organismal death	death of embryo	0.00398	2.40012	MAP2K4,HNRNPL,POMT2,PRKRA,TPT1,PSMC4,AURKA,COPS3,SMARCA4,MDM4,CAPNS1,CDK11A,DDAH1,FLII,PIK3CB	15
Cellular Assembly and Organization	formation	formation of cytoplasmic aggregates	0.0041	2.38722	LSM14A,ATXN3,TARDBP,XBP1,ERBB2,APP	6
Embryonic Development, Nervous System Development and Function, Organ Development, Organismal Development, Tissue Development	neurogenesis	neurogenesis of hippocampus	0.00427	2.36957	REST,TERT,ADAM10,SMAD4,APP	5
Cell Morphology, Cellular Compromise, DNA Replication, Recombination, and Repair	mutagenesis	mutagenesis of cells	0.00428	2.36856	MUTYH,POLI,POLK,POLB	4
Cellular Assembly and Organization	quantity	quantity of caveolae	0.00428	2.36856	VEGFA,ILK,EGF,DAB2	4
Cellular Assembly and Organization, Cellular Compromise, Cellular Function and Maintenance	disruption	disruption of microtubules	0.00428	2.36856	TBCE,EGF,KTN1,APP	4
Embryonic Development, Organismal Development, Tissue Morphology	mass	mass of embryo	0.00428	2.36856	PICALM,MARK2,XBP1,HELLS	4
Nervous System Development and Function	neurological function	neurological function	0.00428	2.36856	VEGFA,TBCE,GP1BA,APP	4
Cell Cycle, Cellular Development, Connective Tissue Development and Function	senescence	senescence of fibroblasts	0.00445	2.35164	DNMT3B,MAPK3,TSC2,TERT,HELLS,ERBB2,PML	7
Lymphoid Tissue Structure and Development, Organ Morphology, Organismal Development, Tissue Morphology	abnormal morphology	abnormal morphology of thymus gland	0.00454	2.34294	DNASE2,LIG4,MDM2,HELLS,MALT1,ZEB1,BCL6,TCF3,POLD1,VEGFA,RASGRP1,ARHGDIA,TNFRSF10A,UNG	14
Cell Cycle, Cellular Development, Connective Tissue Development and Function	senescence	senescence of fibroblast cell lines	0.00462	2.33536	YAP1,TP73,CIRBP,TERT,CENPA,MDM2,TCF3,BCL6,BRF1,NUDT1,ERG	11
Cell Death and Survival	apoptosis	apoptosis of hematopoietic cell lines	0.00463	2.33442	HK1,MAP2K4,RPS6KB1,FGFR1,NUMB,APAF1,SH3BP2,TNFAIP3,SMPD1,MDM2,DAXX,NME3,SIVA1,ABCC1,MYB,NR4A1,CD44,ERBB2,PML	19
Cell Cycle	cleavage	cleavage of cells	0.00468	2.32975	DEK,TUBA1B,ITSN1,THOC2,WWTR1,TERT,NUMB,EGF,TIAL1,AURKA,BCAR1,PSMC5,GNAI2,MYB,DNM1L	15
Cardiovascular System Development and Function, Embryonic Development, Organismal Development, Tissue Development	vasculogenesis	vasculogenesis of extraembryonic tissue	0.00473	2.32514	VEGFA,YAP1,TMOD1	3
Cellular Assembly and Organization, Cellular Function and Maintenance	localization	localization of vesicles	0.00473	2.32514	MYO5A,KLC1,CTTN	3
Cellular Compromise, DNA Replication, Recombination, and Repair	fragmentation	fragmentation of chromosomes	0.00473	2.32514	LIG4,TERT,POLB	3
Cellular Development, Hematological System Development and Function, Hematopoiesis	megakaryopoiesis	megakaryopoiesis	0.00473	2.32514	MYB,TCF3,ERG	3
Organismal Development, Skeletal and Muscular System Development and Function	shape	abnormal shape of rib cage	0.00473	2.32514	LTBP3,TRPS1,HEXA	3
Cell Death and Survival	cell viability	cell viability of neuroblastoma cell lines	0.0048	2.31876	P4HB,SREBF2,TP73,REST,DPP3,TARDBP,ATP13A2,APP	8
Cellular Assembly and Organization	binding	binding of chromosome components	0.0048	2.31876	FZR1,UHRF1,TERT,NUP62,PLK1,PINX1,SMARCA4,DNMT1	8
Cancer, Cellular Development, Cellular Growth and Proliferation, Organismal Injury and Abnormalities, Tumor Morphology	colony formation	colony formation of leukemia stem cells	0.00485	2.31426	ATG7,CTSB	2
Cardiovascular System Development and Function, Cellular Development, Cellular Growth and Proliferation, Organismal Development, Respiratory System Development and Function	angiogenesis	angiogenesis of lung cell lines	0.00485	2.31426	VEGFA,ERBB2	2
Cell Cycle, Cellular Assembly and Organization, DNA Replication, Recombination, and Repair	segregation	segregation of chromosomes	0.00485	2.31426	HDAC4,INO80,PPP1R12A,PIK3CB,PLK1,CENPT,TLK2,AURKA,ZWINT,TAP2,UVRAG,MLH1,DDX3X	13
Cell-mediated Immune Response, Cellular Development, Cellular Function and Maintenance, Cellular Growth and Proliferation, Embryonic Development, Hematological System Development and Function, Hematopoiesis, Lymphoid Tissue Structure and Development, Orga	transition	transition of double-positive thymocyte	0.00485	2.31426	HNRNPL,HDAC1	2
Cellular Assembly and Organization	bridging	bridging of nucleus	0.00485	2.31426	HDAC1,CENPA	2
Cellular Function and Maintenance	regulation	regulation of Schwann cells	0.00485	2.31426	NF2,NFATC4	2
Cellular Function and Maintenance, Hair and Skin Development and Function	cell saturation density	cell saturation density of epithelial cell lines	0.00485	2.31426	EGF,BCAR1	2
Cellular Function and Maintenance, Reproductive System Development and Function	cell saturation density	cell saturation density of breast cell lines	0.00485	2.31426	EGF,BCAR1	2
Cellular Growth and Proliferation, Tissue Development	proliferation	delay in initiation of proliferation of epithelial cells	0.00485	2.31426	LTB4R,FGFR1	2
Cellular Movement, Hematological System Development and Function, Immune Cell Trafficking, Inflammatory Response	cell rolling	arrest in cell rolling of neutrophils	0.00485	2.31426	GNAI2,TLN1	2
DNA Replication, Recombination, and Repair	polymerization	polymerization of DNA	0.00485	2.31426	POLI,POLK	2
DNA Replication, Recombination, and Repair, Gene Expression	hypomethylation	hypomethylation of DNA	0.00485	2.31426	DNMT3B,DNMT1	2
DNA Replication, Recombination, and Repair, Nucleic Acid Metabolism, Small Molecule Biochemistry	deamination	deamination of adenosine	0.00485	2.31426	ADAT1,ADAR	2
DNA Replication, Recombination, and Repair, RNA Post-Transcriptional Modification	annealing	annealing of hnRNA	0.00485	2.31426	HNRNPA1,HNRNPC	2
Embryonic Development	migration	migration of mesoderm	0.00485	2.31426	EPB41L5,NF2	2
Gene Expression	binding	binding of HIF-1 response element	0.00485	2.31426	POR,APP	2

## Sheet: sheet D
Functions	Diseases Annotation	p-Value	Score (-log p-Value)	Molecules	# Molecules
neoplasia	neoplasia of epithelial tissue	1.1e-24	23.9586	ERGIC3,THOC2,ARRDC1,VAC14,EIF4A2,QARS,POR,LZTFL1,EWSR1,EIF3B,ATG9A,CYTH1,TRAF4,TSC2,SAFB,PLXNB2,SART3,EXOSC9,CLPB,PAOX,FERMT2,LARP4,PTOV1,ZEB1,TCF3,DAXX,CCDC28B,CTSB,ARHGEF28,NEIL1,FOXJ3,EIF3K,LIG4,CPD,ILK,CEBPZ,FILIP1L,TTK,SMARCA4,DDX3X,ARMC5,ARRB1,CLDND1,CRBN,SPTBN2,SCFD1,PLOD2,EPHB4,PPM1M,MECOM,DROSHA,DHX36,DIP2A,MYO5A,NR4A1,SEC14L2,KANSL2,ZNF568,TAF1A,NARF,NARFL,AP1B1,ZNF280C,ZC3H14,UBE2D4,TD…	761
epithelial cancer	epithelial cancer	1.11e-23	22.9547	ERGIC3,THOC2,ARRDC1,VAC14,EIF4A2,QARS,POR,EWSR1,EIF3B,ATG9A,CYTH1,TSC2,SAFB,PLXNB2,SART3,EXOSC9,CLPB,PAOX,FERMT2,LARP4,PTOV1,ZEB1,TCF3,DAXX,CCDC28B,CTSB,ARHGEF28,NEIL1,FOXJ3,EIF3K,LIG4,CPD,ILK,CEBPZ,FILIP1L,TTK,SMARCA4,DDX3X,ARMC5,ARRB1,CLDND1,CRBN,SPTBN2,SCFD1,PLOD2,EPHB4,PPM1M,MECOM,DROSHA,DHX36,DIP2A,MYO5A,NR4A1,SEC14L2,KANSL2,ZNF568,TAF1A,NARF,NARFL,AP1B1,ZNF280C,ZC3H14,UBE2D4,TDG,DDX5,MAPK3,…	756
digestive system cancer	digestive system cancer	6.91e-20	19.1605	ERGIC3,THOC2,ARRDC1,VAC14,EIF4A2,QARS,POR,EWSR1,EIF3B,ATG9A,CYTH1,TSC2,SAFB,PLXNB2,SART3,EXOSC9,CLPB,PAOX,FERMT2,LARP4,PTOV1,ZEB1,TCF3,DAXX,CCDC28B,CTSB,ARHGEF28,NEIL1,FOXJ3,EIF3K,LIG4,CPD,ILK,CEBPZ,FILIP1L,TTK,SMARCA4,DDX3X,ARMC5,ARRB1,CLDND1,CRBN,SPTBN2,SCFD1,PLOD2,EPHB4,PPM1M,MECOM,DROSHA,DHX36,DIP2A,MYO5A,NR4A1,SEC14L2,KANSL2,ZNF568,TAF1A,NARF,NARFL,AP1B1,ZNF280C,ZC3H14,UBE2D4,TDG,DDX5,MAPK3,…	701
abdominal cancer	abdominal cancer	3.89e-19	18.4101	ERGIC3,THOC2,ARRDC1,VAC14,EIF4A2,QARS,POR,EWSR1,EIF3B,ATG9A,CYTH1,TSC2,SAFB,PLXNB2,SART3,EXOSC9,CLPB,PAOX,FERMT2,LARP4,PTOV1,ZEB1,TCF3,DAXX,CCDC28B,CTSB,ARHGEF28,NEIL1,FOXJ3,EIF3K,LIG4,CPD,ILK,CEBPZ,FILIP1L,TTK,SMARCA4,DDX3X,ARMC5,ARRB1,CLDND1,CRBN,SPTBN2,SCFD1,PLOD2,EPHB4,PPM1M,MECOM,DROSHA,DHX36,DIP2A,MYO5A,NR4A1,SEC14L2,KANSL2,ZNF568,TAF1A,NARF,NARFL,AP1B1,ZNF280C,ZC3H14,UBE2D4,TDG,DDX5,MAPK3,…	733
cancer	cancer	3.03e-18	17.5186	ERGIC3,THOC2,ARRDC1,VAC14,QARS,POR,CYTH1,TSC2,SART3,CLPB,LARP4,ZEB1,CCDC28B,ECSIT,ARMC5,ARRB1,CLDND1,SLC39A7,PPM1M,EPHB4,DIP2A,NR4A1,NARF,NARFL,UBE2D4,MAPK3,MATR3,ZWINT,VPS8,CPNE1,CEP57L1,STX1A,PTPDC1,MARK3,SEC61A2,BRWD1,TRPS1,CCDC66,PIGP,NUDT12,RPL7A,LONRF3,C16orf59,ELMOD3,MEF2A,TBC1D25,CLEC16A,UBE2D1,BRD3,ERG,TUBD1,ACADVL,WWC1,E2F7,SLC25A5,HNRNPL,TUBA1B,L3MBTL3,HOMER3,FAN1,URGCP,ZCCHC11,FCHO1,D…	784
neoplasia	Gastrointestinal Tract Cancer and Tumors	1.96e-15	14.7077	ERGIC3,THOC2,ARRDC1,VAC14,EIF4A2,QARS,POR,EWSR1,EIF3B,ATG9A,CYTH1,TSC2,SAFB,PLXNB2,SART3,EXOSC9,CLPB,PAOX,FERMT2,PTOV1,ZEB1,TCF3,DAXX,CCDC28B,CTSB,ARHGEF28,NEIL1,FOXJ3,EIF3K,LIG4,CPD,ILK,CEBPZ,FILIP1L,TTK,SMARCA4,DDX3X,ARMC5,ARRB1,CLDND1,CRBN,SPTBN2,SCFD1,PLOD2,PPM1M,EPHB4,MECOM,DROSHA,DHX36,DIP2A,MYO5A,NR4A1,SEC14L2,KANSL2,ZNF568,TAF1A,NARFL,AP1B1,ZNF280C,ZC3H14,TDG,DDX5,MAPK3,MATR3,MPHOSPH9,ZWI…	616
gastrointestinal tract cancer	gastrointestinal tract cancer	3.18e-14	13.4976	ERGIC3,THOC2,ARRDC1,VAC14,EIF4A2,QARS,POR,EWSR1,EIF3B,ATG9A,CYTH1,TSC2,SAFB,PLXNB2,SART3,EXOSC9,CLPB,PAOX,FERMT2,PTOV1,ZEB1,TCF3,DAXX,CCDC28B,CTSB,ARHGEF28,NEIL1,FOXJ3,EIF3K,LIG4,CPD,ILK,CEBPZ,FILIP1L,TTK,SMARCA4,DDX3X,ARMC5,ARRB1,CLDND1,CRBN,SPTBN2,SCFD1,PLOD2,PPM1M,EPHB4,MECOM,DROSHA,DHX36,DIP2A,MYO5A,NR4A1,SEC14L2,KANSL2,ZNF568,TAF1A,NARFL,AP1B1,ZNF280C,ZC3H14,TDG,DDX5,MAPK3,MATR3,MPHOSPH9,ZWI…	608
intestinal cancer	intestinal cancer	9.85e-14	13.0066	ERGIC3,THOC2,ARRDC1,VAC14,EIF4A2,QARS,EWSR1,EIF3B,ATG9A,CYTH1,TSC2,SAFB,PLXNB2,SART3,EXOSC9,CLPB,PAOX,FERMT2,PTOV1,ZEB1,TCF3,DAXX,CCDC28B,CTSB,ARHGEF28,EIF3K,LIG4,CPD,ILK,CEBPZ,FILIP1L,TTK,SMARCA4,ARMC5,ARRB1,CLDND1,CRBN,SPTBN2,SCFD1,PLOD2,PPM1M,EPHB4,MECOM,DROSHA,DHX36,DIP2A,MYO5A,NR4A1,SEC14L2,KANSL2,ZNF568,TAF1A,NARFL,AP1B1,ZNF280C,ZC3H14,TDG,DDX5,MAPK3,MATR3,MPHOSPH9,ZWINT,CPNE1,H19,SMAD9,POL…	587
hepatobiliary system cancer	hepatobiliary system cancer	2.59e-10	9.5867	WHSC1,THOC2,WBSCR22,GCLC,IFT80,QARS,POR,EWSR1,ATG9A,CYTH1,TSC2,ABLIM3,GPATCH4,SAFB,ITGB4,GREB1L,SART3,EXOSC9,GORASP1,COMTD1,PAOX,YAP1,USP19,LAMC3,PTOV1,TCF3,IFNAR2,USP6,ATF2,SPATA20,DAXX,DOCK9,PPOX,VARS2,ST3GAL1,ANAPC5,ARHGEF28,NEIL1,CENPT,GCFC2,RNF10,ARMC10,CAP2,ZNF205,LIG4,ODF2L,CEBPZ,THOC3,PGS1,TTK,SMARCA4,DDX3X,ARMC5,ARRB1,ICAM5,DHX16,CRBN,FBXO21,UNC5C,SPTBN2,SCFD1,ZMYM1,KLHDC2,MECOM,DROSHA,D…	353
colon cancer	colon cancer	3.46e-10	9.46092	ERGIC3,THOC2,EIF4A2,EWSR1,ATG9A,EIF3B,TSC2,PLXNB2,SAFB,SART3,EXOSC9,CLPB,ZEB1,PTOV1,TCF3,DAXX,CTSB,ARHGEF28,CPD,ILK,CEBPZ,TTK,SMARCA4,ARMC5,ARRB1,CLDND1,CRBN,SPTBN2,PLOD2,EPHB4,MECOM,DHX36,DROSHA,DIP2A,MYO5A,NR4A1,KANSL2,AP1B1,TDG,DDX5,MATR3,MPHOSPH9,ZWINT,AURKA,KIAA0907,JAM3,BRWD1,TRPS1,CCDC66,DDX59,LONRF3,LSM14A,STUB1,ERBB2,DTX3,IPO4,AP1M1,NFATC4,TBC1D25,CLEC16A,BRD3,ERG,ACADVL,WWC1,E2F7,HNRNPL…	393
cancer	liver cancer	8.32e-10	9.07988	WHSC1,THOC2,WBSCR22,GCLC,IFT80,QARS,POR,EWSR1,ATG9A,CYTH1,TSC2,ABLIM3,GPATCH4,SAFB,ITGB4,GREB1L,SART3,EXOSC9,GORASP1,COMTD1,PAOX,YAP1,USP19,LAMC3,PTOV1,TCF3,IFNAR2,USP6,ATF2,SPATA20,DAXX,DOCK9,PPOX,VARS2,ST3GAL1,ANAPC5,ARHGEF28,NEIL1,CENPT,GCFC2,RNF10,ARMC10,CAP2,ZNF205,LIG4,ODF2L,CEBPZ,THOC3,PGS1,TTK,SMARCA4,DDX3X,ARMC5,ARRB1,ICAM5,DHX16,CRBN,FBXO21,UNC5C,SPTBN2,SCFD1,ZMYM1,KLHDC2,MECOM,DROSHA,D…	344
colorectal neoplasia	colorectal neoplasia	1.15e-08	7.9393	ERGIC3,THOC2,EIF4A2,EWSR1,ATG9A,EIF3B,TSC2,PLXNB2,SAFB,SART3,EXOSC9,CLPB,FERMT2,ZEB1,PTOV1,TCF3,DAXX,CTSB,ARHGEF28,CPD,ILK,CEBPZ,TTK,SMARCA4,ARMC5,ARRB1,CLDND1,CRBN,SPTBN2,PLOD2,EPHB4,MECOM,DHX36,DROSHA,DIP2A,MYO5A,NR4A1,KANSL2,AP1B1,TDG,DDX5,MATR3,MPHOSPH9,ZWINT,AURKA,KIAA0907,JAM3,BRWD1,TRPS1,CCDC66,DDX59,LONRF3,LSM14A,STUB1,ERBB2,DTX3,IPO4,AP1M1,NFATC4,TBC1D25,CLEC16A,BRD3,ERG,ACADVL,WWC1,E2F7…	419
breast or colorectal cancer	breast or colorectal cancer	1.19e-08	7.92445	ERGIC3,THOC2,EIF4A2,POR,EWSR1,ATG9A,EIF3B,TSC2,SAFB,PLXNB2,SART3,EXOSC9,CLPB,FERMT2,PTOV1,ZEB1,TCF3,DAXX,CTSB,ARHGEF28,EIF3K,CPD,ILK,CEBPZ,TTK,SMARCA4,ARMC5,ARRB1,CLDND1,CRBN,SPTBN2,PLOD2,EPHB4,MECOM,DHX36,DROSHA,DIP2A,MYO5A,NR4A1,KANSL2,AP1B1,TDG,DDX5,MAPK3,MATR3,MPHOSPH9,ZWINT,H19,AURKA,KIAA0907,JAM3,BRWD1,TRPS1,CCDC66,DDX59,LONRF3,LSM14A,STUB1,ERBB2,DTX3,IPO4,AP1M1,NFATC4,TBC1D25,CLEC16A,BRD3,…	454
colorectal cancer	colorectal cancer	4.46e-08	7.35067	ERGIC3,THOC2,EIF4A2,EWSR1,ATG9A,EIF3B,TSC2,PLXNB2,SAFB,SART3,EXOSC9,CLPB,FERMT2,ZEB1,PTOV1,TCF3,DAXX,CTSB,ARHGEF28,CPD,ILK,CEBPZ,TTK,SMARCA4,ARMC5,ARRB1,CLDND1,CRBN,SPTBN2,PLOD2,EPHB4,MECOM,DHX36,DROSHA,DIP2A,MYO5A,NR4A1,KANSL2,AP1B1,TDG,DDX5,MATR3,MPHOSPH9,ZWINT,AURKA,KIAA0907,JAM3,BRWD1,TRPS1,CCDC66,DDX59,LONRF3,LSM14A,STUB1,ERBB2,DTX3,IPO4,AP1M1,NFATC4,TBC1D25,CLEC16A,BRD3,ERG,ACADVL,WWC1,E2F7…	412
breast or ovarian cancer	breast or ovarian cancer	1.05e-07	6.97881	WHSC1,VAC14,EIF4A2,SAPCD1,POR,EIF3B,GPATCH4,ITGB4,TPM4,TVP23A,FERMT2,FLOT1,LAMC3,PTOV1,ZEB1,USP6,PITX2,ATF2,SPATA20,DAXX,DOCK9,VARS2,ARHGEF28,MBD1,GLB1L2,TRIM17,ALDH16A1,EIF3K,TAS2R14,HN1,ODF2L,CEBPZ,TTK,SMARCA4,DDX3X,ARRB1,ABCB7,DHX16,DAB2,TBC1D10B,MECOM,RHOC,C1orf198,AGL,RUBCN,ZSWIM8,NR4A1,ARHGDIA,WRAP53,ATP13A1,SLC10A3,TLN1,STYXL1,AP1B1,HDAC6,TDG,DDX5,MAPK3,GATC,USP28,HDAC4,H19,DDX23,POLR1B,CN…	239
breast cancer	breast cancer	1.15e-05	4.9393	TUBA1B,WHSC1,L3MBTL3,ZNF281,QKI,ITSN1,NF2,EIF4A2,ADAMTS10,POLB,NEU1,VEGFA,POR,RUSC1,RFX5,EIF3B,ABR,ABCC1,TARDBP,GPATCH4,TVP23A,DNMT1,DMBT1,PABPC1,SCRN3,STAT6,FERMT2,LAMC3,PTOV1,ZEB1,PITX2,USP6,ATF2,DAXX,C19orf53,ALDOA,MBD1,MAP2K3,MAPK7,TRIM17,CLSTN3,EIF3K,WWTR1,BCAS3,CEBPZ,FKBP1A,CNTROB,TTK,SMARCA4,ARRB1,ABCB7,SH3GLB2,RPGR,TBC1D10B,LIMCH1,PPFIA1,NAP1L4,RSF1,MECOM,RHOC,C1orf198,DPAGT1,MDM2,IQSEC2,…	158
pelvic cancer	pelvic cancer	2.97e-05	4.52724	FAM184A,WDR90,WBSCR22,ARRDC1,VAC14,EIF4A2,RBM3,SAPCD1,POR,MADD,ATG9A,KIF13A,TSC2,ABLIM3,GPATCH4,SAFB,ITGB4,TPM4,NPEPL1,SART3,AMACR,PAOX,FERMT2,FLOT1,ZEB1,PITX2,IFNAR2,USP6,SPATA20,UROD,DOCK9,FIBCD1,VARS2,CTSB,ARHGEF28,MBD1,GLB1L2,ALDH16A1,FOXJ3,CTDSP2,TAS2R14,GCFC2,CAP2,THADA,HN1,RPS18,ODF2L,ILK,CEBPZ,FILIP1L,PGS1,TTK,SMARCA4,DDX3X,ASUN,CEP162,EXD2,DHX16,CRBN,DAB2,TBC1D10B,UNC5C,RSBN1,SCFD1,LRRC3…	345
neoplasia	Ovarian Cancer and Tumors	5.09e-05	4.29328	ZNF281,QKI,VAC14,NF2,EIF4A2,ADAMTS10,RAPH1,KPNA1,EEF1D,BBS1,SAPCD1,VEGFA,POR,LTB4R,ABR,GPATCH4,PLCB1,ITGB4,FCHO1,TPM4,DNMT1,PAPOLA,AASS,DNAH14,FLOT1,SPATA20,DOCK9,TGM1,MYO9A,VARS2,ARHGEF28,GLB1L2,ALDH16A1,TAS2R14,PLAGL1,HN1,ODF2L,CEBPZ,MSLN,EIF4G1,SMARCA4,DDX3X,TSPAN9,DHX16,DIP2B,DAB2,POLDIP3,TBC1D10B,PPFIA1,RSF1,MECOM,MVB12A,SLIT2,AGL,RUBCN,CUL2,MUTYH,ADAM10,CD44,BTRC,MAP2K4,WRAP53,ATP13A1,TP73,…	128
epithelial ovarian cancer	epithelial ovarian cancer	0.000133	3.87615	ZNF281,VAC14,NF2,EIF4A2,ADAMTS10,RAPH1,KPNA1,EEF1D,BBS1,SAPCD1,VEGFA,POR,LTB4R,ABR,GPATCH4,PLCB1,ITGB4,FCHO1,DNMT1,PAPOLA,AASS,DNAH14,FLOT1,SPATA20,DOCK9,TGM1,MYO9A,VARS2,ARHGEF28,GLB1L2,ALDH16A1,TAS2R14,HN1,ODF2L,CEBPZ,MSLN,EIF4G1,SMARCA4,DDX3X,TSPAN9,DHX16,DIP2B,DAB2,POLDIP3,TBC1D10B,PPFIA1,RSF1,MECOM,MVB12A,SLIT2,AGL,RUBCN,CUL2,CD44,BTRC,MAP2K4,WRAP53,ATP13A1,TP73,AP1B1,ABCB9,SLMAP,TSPAN4,HK1,…	111
urogenital cancer	urogenital cancer	0.000182	3.73993	FAM184A,WDR90,WHSC1,WBSCR22,ARRDC1,VAC14,EIF4A2,RBM3,ADAM8,SAPCD1,POR,EWSR1,MADD,ATG9A,KIF13A,TSC2,ABLIM3,GPATCH4,SAFB,ITGB4,TPM4,NPEPL1,SART3,AMACR,PAOX,FERMT2,FLOT1,LARP4,ZEB1,PITX2,IFNAR2,USP6,SPATA20,UROD,DOCK9,FIBCD1,VARS2,CTSB,ARHGEF28,MBD1,GLB1L2,ALDH16A1,FOXJ3,CTDSP2,TAS2R14,GCFC2,CAP2,THADA,HN1,RPS18,ODF2L,ILK,CEBPZ,FILIP1L,PGS1,TTK,SMARCA4,DDX3X,ASUN,CEP162,EXD2,DHX16,CRBN,DAB2,TBC1D10B…	360
female genital tract cancer	female genital tract cancer	0.000213	3.67162	WBSCR22,ARRDC1,VAC14,EIF4A2,SAPCD1,POR,MADD,KIF13A,ABLIM3,GPATCH4,SAFB,ITGB4,TPM4,NPEPL1,SART3,PAOX,FERMT2,FLOT1,ZEB1,PITX2,USP6,IFNAR2,SPATA20,UROD,DOCK9,VARS2,CTSB,ARHGEF28,MBD1,GLB1L2,ALDH16A1,FOXJ3,TAS2R14,CAP2,THADA,HN1,ODF2L,CEBPZ,PGS1,FILIP1L,TTK,SMARCA4,DDX3X,ASUN,CEP162,EXD2,DHX16,DAB2,TBC1D10B,UNC5C,RSBN1,SCFD1,LRRC37A3 (includes others),MECOM,DROSHA,ZNF12,PPP4R1,AGL,RUBCN,MYO5A,CTDSPL2…	279
ovarian cancer	ovarian cancer	0.000278	3.55596	ZNF281,QKI,VAC14,NF2,EIF4A2,ADAMTS10,RAPH1,KPNA1,EEF1D,BBS1,SAPCD1,VEGFA,POR,LTB4R,ABR,GPATCH4,PLCB1,ITGB4,FCHO1,TPM4,DNMT1,PAPOLA,AASS,DNAH14,FLOT1,SPATA20,DOCK9,TGM1,MYO9A,VARS2,ARHGEF28,GLB1L2,ALDH16A1,TAS2R14,HN1,ODF2L,CEBPZ,MSLN,EIF4G1,SMARCA4,DDX3X,TSPAN9,DHX16,DIP2B,DAB2,POLDIP3,TBC1D10B,PPFIA1,RSF1,MECOM,MVB12A,SLIT2,AGL,RUBCN,CUL2,ADAM10,CD44,BTRC,MAP2K4,WRAP53,ATP13A1,TP73,TPM1,AP1B1,AB…	121
benign neoplasia	benign neoplasia	0.000377	3.42366	MAP2K4,TP73,ENO3,NF2,EIF4A2,PINX1,MEN1,BCL6,MLX,VEGFA,POR,DDX5,MAPK3,TSC2,TRAF4,PLXNB2,TFDP2,TSPAN4,DNMT1,UNG,ATG7,H19,YAP1,FGFR1,DKC1,MAU2,SDHC,AURKA,ZEB1,STX1A,TCF3,IFNAR2,ATF2,DAXX,NBPF15 (includes others),MDM4,UGP2,PKD1,LDLRAD4,CLTCL1,CTSB,ALDOA,MAPK7,PML,NUDT1,SEC31A,ZNF205,HN1,HMGN1,TERT,FKBP1A,TNFAIP3,ANAPC10,ERC1,NUP50,MSLN,SMARCA4,MLH1,TNFRSF12A,DNMT3B,PARK7,DAB2,SMAD4,ERBB2,RSF1,EPHB4,M…	87
genital tract cancer	genital tract cancer	0.000408	3.38934	FAM184A,WDR90,WBSCR22,ARRDC1,VAC14,EIF4A2,RBM3,SAPCD1,POR,MADD,ATG9A,KIF13A,ABLIM3,TSC2,GPATCH4,SAFB,ITGB4,TPM4,NPEPL1,SART3,AMACR,PAOX,FERMT2,FLOT1,ZEB1,PITX2,USP6,IFNAR2,SPATA20,UROD,DOCK9,VARS2,CTSB,ARHGEF28,MBD1,GLB1L2,CTDSP2,ALDH16A1,FOXJ3,TAS2R14,GCFC2,CAP2,THADA,HN1,RPS18,ODF2L,ILK,CEBPZ,FILIP1L,PGS1,TTK,SMARCA4,DDX3X,ASUN,CEP162,EXD2,DHX16,CRBN,DAB2,TBC1D10B,UNC5C,RSBN1,SCFD1,LRRC37A3 (in…	316
neoplasia	initiation of neoplasia	0.000459	3.33819	ERBB2,BCL6,PML,MLH1,DNMT1	5
neoplasia	Lymphoid Cancer and Tumors	0.000707	3.15058	WHSC1,WDR90,ARRDC1,EIF2A,QARS,POR,TSC2,ITGB4,UNG,YAP1,ZEB1,USP6,IFNAR2,TCF3,ARHGEF28,DEK,GCFC2,LIG4,CRIPT,CPD,PGS1,FILIP1L,SMARCA4,CRBN,SCFD1,SPTBN2,LRRC37A3 (includes others),ZMYM1,EPHB4,MECOM,DIP2A,AGL,RARS,PCM1,CCT7,PHACTR2,BUD13,ZNF568,WRAP53,ZNF79,SLC41A2,PINX1,AP2A2,HDAC6,TDG,VPS8,CPNE1,CEP57L1,HDAC4,POLR1B,CNOT3,DDX23,SMAD9,CSNK1G2,SENP7,HELLS,AURKA,MDM4,GSE1,MAD1L1,CCDC66,SMTN,RAB6B,TERT,…	202
adhesion	adhesion of breast cancer cell lines	0.00082	3.08619	DNMT3B,MYO6,VEGFA,ROCK2,CD44,EGF,MAPK7,ZEB1,GIT1,PI4KB	10
lymphoid cancer	lymphoid cancer	0.000821	3.08566	WHSC1,WDR90,ARRDC1,EIF2A,QARS,POR,TSC2,ITGB4,UNG,YAP1,ZEB1,USP6,IFNAR2,TCF3,ARHGEF28,DEK,GCFC2,LIG4,CRIPT,CPD,PGS1,FILIP1L,SMARCA4,CRBN,SCFD1,SPTBN2,LRRC37A3 (includes others),ZMYM1,EPHB4,MECOM,DIP2A,AGL,RARS,PCM1,CCT7,PHACTR2,BUD13,ZNF568,WRAP53,ZNF79,SLC41A2,PINX1,AP2A2,HDAC6,TDG,VPS8,CPNE1,CEP57L1,HDAC4,POLR1B,CNOT3,DDX23,SMAD9,CSNK1G2,SENP7,HELLS,AURKA,MDM4,GSE1,MAD1L1,CCDC66,SMTN,RAB6B,TERT,…	201
colony formation	colony formation of lung cancer cell lines	0.000999	3.00043	MDM4,PSRC1,DROSHA,TRAF4,ILK,MDM2,SH3GLB2,ZEB1	8
cell proliferation	cell proliferation of ovarian cancer cell lines	0.00101	2.99568	H19,TP73,TERT,HDAC1,EGF,APP,MICU1,MADD,CD44,TCP1,DAB2,SMAD4,ERBB2,TNFRSF10A,DPH1	15
mitosis	entry into mitosis of cervical cancer cell lines	0.00105	2.97881	GORASP1,PKD1,MAPK7,AURKA	4
brain cancer	brain cancer	0.00106	2.97469	RBPMS,YAP1,REST,TP73,FGFR1,LIG4,TERT,SLIT2,SMARCA4,MLH1,DDX3X,VEGFA,TSC2,CD44,TLK2,ERBB2,CTDNEP1,CBFA2T2,RNPEP,DMBT1	20
hematologic cancer	hematologic cancer	0.00116	2.93554	WHSC1,WDR90,ARRDC1,EIF2A,QARS,POR,TSC2,ITGB4,UNG,AMACR,ZEB1,USP6,IFNAR2,TCF3,ARHGEF28,DEK,GCFC2,LIG4,CRIPT,CPD,PGS1,FILIP1L,SMARCA4,DHX16,CRBN,SCFD1,SPTBN2,LRRC37A3 (includes others),ZMYM1,EPHB4,MECOM,DIP2A,AGL,RARS,PCM1,CCT7,PHACTR2,BUD13,ZNF568,WRAP53,ZNF79,SLC41A2,PINX1,AP2A2,HDAC6,TDG,VPS8,CPNE1,CEP57L1,HDAC4,POLR1B,CNOT3,DDX23,SMAD9,CSNK1G2,SENP7,HELLS,AURKA,MDM4,GSE1,MAD1L1,CCDC66,SMTN,RAB6…	209
lymphohematopoietic cancer	lymphohematopoietic cancer	0.00122	2.91364	WHSC1,WDR90,ARRDC1,EIF2A,QARS,POR,TSC2,ITGB4,UNG,AMACR,YAP1,ZEB1,USP6,IFNAR2,TCF3,ARHGEF28,DEK,GCFC2,LIG4,CRIPT,CPD,PGS1,FILIP1L,SMARCA4,DHX16,CRBN,SCFD1,SPTBN2,LRRC37A3 (includes others),ZMYM1,EPHB4,MECOM,DIP2A,AGL,RARS,PCM1,CCT7,PHACTR2,BUD13,ZNF568,WRAP53,ZNF79,SLC41A2,PINX1,AP2A2,HDAC6,TDG,VPS8,CPNE1,CEP57L1,HDAC4,POLR1B,CNOT3,DDX23,SMAD9,CSNK1G2,SENP7,HELLS,AURKA,MDM4,GSE1,MAD1L1,CCDC66,SMTN…	210
adenosquamous ovarian cancer	adenosquamous ovarian cancer	0.00135	2.86967	WRAP53,ATP13A1,NF2,VAC14,ADAMTS10,AP1B1,KPNA1,RAPH1,EEF1D,SAPCD1,ABCB9,SLMAP,LTB4R,ABR,PLCB1,ITGB4,FCHO1,DNMT1,PAPOLA,HK1,SEPT8,POLR1B,SMARCAL1,DIDO1,AASS,SH3BP2,DNAH14,FLOT1,SPATA20,DOCK9,MDM4,TGM1,CTDP1,PKD1,MYO9A,VARS2,ARHGEF28,DNAJB6,SBNO2,GLB1L2,SMTN,ALDH16A1,RNPEP,TAS2R14,ODF2L,CEBPZ,EIF4G1,LONRF3,DDX3X,CEP290,TSPAN9,DHX16,DIP2B,LTBP4,TBC1D10B,PPFIA1,NEDD4,SPOCD1,TRA2B,KLHL2,MED26,SLIT2,MAN…	75
cell proliferation	cell proliferation of colorectal cancer cell lines	0.00137	2.86328	MAP2K4,HDAC4,YAP1,VPS28,TP73,VANGL1,DAPK3,TERT,ILK,EGF,MDM2,PLK1,COPS3,POR,VEGFA,TDG,DDX5,PTPRU,ABTB1,CD44,SMAD4,ERBB2,ITGB4,MAPK7,PHF1,UVRAG	26
cancer	cancer of cells	0.00144	2.84164	ERGIC3,WDR90,WHSC1,WBSCR22,VAC14,EIF4A2,IFT80,SAPCD1,POR,ATG9A,EIF3B,TSC2,TRAF4,GPATCH4,PLXNB2,ITGB4,GREB1L,TVP23A,PRKRIP1,PAOX,YAP1,FLOT1,LAMC3,ZEB1,USP6,IFNAR2,TCF3,ATF2,SPATA20,DOCK9,ST3GAL1,VARS2,CTSB,NEIL1,ARHGEF28,GLB1L2,ALDH16A1,TAS2R14,DEK,SLC4A2,CAP2,ZNF205,ODF2L,ILK,CEBPZ,PGS1,SMARCA4,DDX3X,DHX16,CRBN,TBC1D10B,LRRC37A3 (includes others),PLOD2,MECOM,MLF2,DROSHA,C1orf198,PPP4R1,AGL,RUBCN,…	261
endometrioid ovarian cancer	endometrioid ovarian cancer	0.00147	2.83268	WRAP53,ATP13A1,NF2,VAC14,ADAMTS10,AP1B1,KPNA1,RAPH1,EEF1D,SAPCD1,ABCB9,SLMAP,LTB4R,ABR,PLCB1,ITGB4,FCHO1,DNMT1,PAPOLA,HK1,SEPT8,POLR1B,SMARCAL1,DIDO1,AASS,SH3BP2,DNAH14,FLOT1,SPATA20,DOCK9,MDM4,TGM1,CTDP1,PKD1,MYO9A,VARS2,ARHGEF28,DNAJB6,SBNO2,GLB1L2,SMTN,ALDH16A1,RNPEP,TAS2R14,HN1,ODF2L,CEBPZ,EIF4G1,LONRF3,DDX3X,CEP290,TSPAN9,DHX16,DIP2B,LTBP4,TBC1D10B,PPFIA1,NEDD4,SPOCD1,TRA2B,KLHL2,MED26,SLIT2…	76
neoplasia	neoplasia of cells	0.00161	2.79317	ERGIC3,WDR90,WHSC1,WBSCR22,VAC14,EIF4A2,IFT80,SAPCD1,POR,ATG9A,EIF3B,TSC2,TRAF4,GPATCH4,PLXNB2,ITGB4,GREB1L,TVP23A,PRKRIP1,PAOX,YAP1,FLOT1,LAMC3,ZEB1,USP6,IFNAR2,TCF3,ATF2,SPATA20,DOCK9,ST3GAL1,VARS2,CTSB,NEIL1,ARHGEF28,GLB1L2,ALDH16A1,TAS2R14,DEK,ARMC10,SLC4A2,CAP2,ZNF205,ODF2L,ILK,CEBPZ,PGS1,SMARCA4,DDX3X,DHX16,CRBN,TBC1D10B,LRRC37A3 (includes others),PLOD2,MECOM,MLF2,DROSHA,C1orf198,PPP4R1,AGL…	267
M phase	arrest in M phase of prostate cancer cell lines	0.00166	2.77989	STUB1,MDM2	2
cell cycle progression	re-entry into cell cycle progression of cervical cancer cell lines	0.00166	2.77989	TCP1,PLK1	2
recurrent cancer	recurrent cancer	0.00202	2.69465	HDAC4,FGFR1,HDAC1,FKBP1A,IFNAR2,BCL6,POLD1,POLB,VEGFA,POR,HDAC6,TUBD1,CD44,CRBN,ERBB2,PML,DNMT1,DMBT1	18
binding	binding of colorectal cancer cell lines	0.00204	2.69037	RAP1GAP,VANGL1,FERMT2,SLC35A2,EGF	5
transendothelial migration	transendothelial migration of breast cancer cell lines	0.0021	2.67778	VEGFA,RAP1GAP,CD44	3
hematological neoplasia	hematological neoplasia	0.00226	2.64589	WHSC1,WDR90,ARRDC1,EIF2A,QARS,POR,TSC2,ITGB4,UNG,AMACR,ZEB1,USP6,IFNAR2,TCF3,ARHGEF28,DEK,GCFC2,LIG4,CRIPT,CPD,PGS1,FILIP1L,SMARCA4,DHX16,CRBN,SCFD1,SPTBN2,LRRC37A3 (includes others),PLOD2,ZMYM1,EPHB4,MECOM,DIP2A,AGL,RARS,PCM1,CCT7,PHACTR2,BUD13,ZNF568,WRAP53,ZNF79,SLC41A2,PINX1,AP2A2,HDAC6,TDG,VPS8,CPNE1,CEP57L1,HDAC4,POLR1B,CNOT3,DDX23,SMAD9,CSNK1G2,SENP7,HELLS,AURKA,MDM4,GSE1,MAD1L1,CCDC66,SMT…	211
lymphohematopoietic neoplasia	lymphohematopoietic neoplasia	0.00226	2.64589	WHSC1,WDR90,ARRDC1,EIF2A,QARS,POR,TSC2,ITGB4,UNG,AMACR,YAP1,ZEB1,USP6,IFNAR2,TCF3,ARHGEF28,DEK,GCFC2,LIG4,CRIPT,CPD,PGS1,FILIP1L,SMARCA4,DHX16,CRBN,SCFD1,SPTBN2,LRRC37A3 (includes others),PLOD2,ZMYM1,EPHB4,MECOM,DIP2A,AGL,RARS,PCM1,CCT7,PHACTR2,BUD13,ZNF568,WRAP53,ZNF79,SLC41A2,PINX1,AP2A2,HDAC6,TDG,VPS8,CPNE1,CEP57L1,HDAC4,POLR1B,CNOT3,DDX23,SMAD9,CSNK1G2,SENP7,HELLS,AURKA,MDM4,GSE1,MAD1L1,CCDC6…	212
mitosis	arrest in mitosis of cervical cancer cell lines	0.00234	2.63078	HDAC4,CLK3,ILK,TCP1,BAZ1A,PLK1,TTK,RIC8A	8
migration	migration of colorectal cancer cell lines	0.00241	2.61798	PPFIA1,VEGFA,MZF1,ARRB1,PTPRU,RAP1GAP,CD44,EGF,MDM2,ERBB2,ZEB1,BCAR1	12
colony formation	colony formation of cervical cancer cell lines	0.00249	2.6038	MECOM,TES,USF2,PLK1,IRF3	5
neoplasia	high risk neoplasia	0.00262	2.5817	IFNAR2,POLD1,DNMT1,POLB	4
cancer	cancer of secretory structure	0.00302	2.51999	FAM184A,WDR90,GCLC,EIF4A2,RBM3,WDR20,POR,EWSR1,MADD,ATG9A,TSC2,PLXNB2,ITGB4,AMACR,PAOX,LAMC3,LARP4,USP6,PITX2,ATF2,UROD,FIBCD1,ANAPC5,MBD1,GLB1L2,CTDSP2,ADPGK,DEK,GCFC2,THADA,RPS18,RHOT2,ILK,SMARCA4,DDX3X,CEP162,ICAM5,CRBN,UNC5C,SCFD1,LRRC37A3 (includes others),PLOD2,EPHB4,MECOM,RHOC,ZNF12,DIP2A,AGL,SLC29A1,CYTH3,PCM1,ST3GAL4,ZNF568,KTN1,TMCC1,TAF1A,SLC10A3,BAIAP3,TSFM,SLC41A2,ABCC10,UBE2D4,HDAC6…	230
neoplasia	neoplasia of fibroblasts	0.00325	2.48812	ICMT,TERT,CD44	3
proliferation	proliferation of embryonic cancer cell lines	0.00338	2.47108	VEGFA,EGF,DAB2,SMARCA4	4
engulfment	engulfment by cervical cancer cell lines	0.00396	2.4023	SCARB2,SHARPIN,EGF,DAB2,NAA60,EPB41L2,BCAR1,ASB1	8
hematologic cancer	refractory hematologic cancer	0.00405	2.39254	HDAC6,HDAC4,HDAC1,CRBN,BCL6,PML,POLD1,DNMT1,POLB	9
invasion	invasion of cervical cancer cell lines	0.00427	2.36957	MZF1,CD44,EGF,SRRM1,SLC12A4	5
anoikis	anoikis of breast cancer cell lines	0.00428	2.36856	TP73,ILK,SMAD4,DAB2	4
gastroesophageal cancer	gastroesophageal cancer	0.00432	2.36452	HNRNPL,WHSC1,WDR90,QKI,ITSN1,ADAMTS10,SLC9A1,VEGFA,POR,RUSC1,RFX5,EWSR1,ABCC1,TARDBP,PLCB1,GREB1L,DMBT1,CLPB,C8orf31,YAP1,ZNF236,LAMC3,PTOV1,NEIL1,MAP2K3,CLSTN3,FOXJ3,TAP2,SUMF2,SLC4A2,TRIM26,MVK,FAM196A,ACSF2,FKBP1A,FILIP1L,TTK,SMARCA4,DDX3X,CEP162,RIF1,CLK3,DHX16,CRBN,DAB2,SH3GLB2,NPRL2,FAM120AOS,DROSHA,C1orf198,DHX36,DPAGT1,MDM2,IQSEC2,SLIT2,MCF2L,MUTYH,MRPL42,MYB,ADAM10,CD44,ARID4A,ZNF568,FZR…	129
cell death	cell death of cervical cancer cell lines	0.0047	2.3279	MAP2K4,TP73,TERT,TRAP1,EGF,BAZ1A,MIF4GD,STYXL1,TTK,MADD,CLK3,ABCB7,TSC2,TCP1,ARHGEF3,TNFRSF10A,PRKRA,GORASP1,NME4,HDAC4,ATG7,HAUS8,PLK1,PAWR,APP,DAXX,NOL3,NR4A1,CTSB,DNM1L,PML	31
EGFR sensitizing mutation positive non-squamous non-small cell lung cancer	EGFR sensitizing mutation positive non-squamous non-small cell lung cancer	0.00485	2.31426	VEGFA,ERBB2	2
mitotic entry	delay in initiation of mitotic entry of cervical cancer cell lines	0.00485	2.31426	PLK1,AURKA	2
exchange	exchange of colorectal cancer cell lines	0.00485	2.31426	REST,FAAP24	2
locally advanced HER2 positive breast cancer	locally advanced HER2 positive breast cancer	0.00485	2.31426	FKBP1A,ERBB2	2
metaphase	metaphase of bone cancer cell lines	0.00485	2.31426	CHFR,DCTN1	2
spindle checkpoint	spindle checkpoint of colorectal cancer cell lines	0.00485	2.31426	REST,PLK1	2
tumorigenesis	tumorigenesis of tissue	1.27e-24	23.8962	ERGIC3,THOC2,ARRDC1,VAC14,EIF4A2,QARS,POR,LZTFL1,EWSR1,EIF3B,ATG9A,CYTH1,TRAF4,TSC2,SAFB,PLXNB2,SART3,EXOSC9,CLPB,PAOX,FERMT2,LARP4,PTOV1,ZEB1,TCF3,DAXX,CCDC28B,CTSB,ARHGEF28,NEIL1,FOXJ3,EIF3K,LIG4,CPD,ILK,CEBPZ,FILIP1L,TTK,SMARCA4,DDX3X,ARMC5,ARRB1,CLDND1,CRBN,SPTBN2,SCFD1,PLOD2,EPHB4,PPM1M,MECOM,DROSHA,DHX36,DIP2A,MYO5A,NR4A1,SEC14L2,KANSL2,ZNF568,TAF1A,ZNF79,NARF,NARFL,AP1B1,ZNF280C,ZC3H14,UBE…	768
digestive organ tumor	digestive organ tumor	8.15e-21	20.0888	ERGIC3,THOC2,ARRDC1,VAC14,EIF4A2,QARS,POR,LZTFL1,EWSR1,EIF3B,ATG9A,CYTH1,TSC2,SAFB,PLXNB2,SART3,EXOSC9,CLPB,PAOX,FERMT2,LARP4,PTOV1,ZEB1,TCF3,DAXX,CCDC28B,CTSB,ARHGEF28,NEIL1,FOXJ3,EIF3K,LIG4,CPD,ILK,CEBPZ,FILIP1L,TTK,SMARCA4,DDX3X,ARMC5,ARRB1,CLDND1,CRBN,SPTBN2,SCFD1,PLOD2,EPHB4,PPM1M,MECOM,DROSHA,DHX36,DIP2A,MYO5A,NR4A1,SEC14L2,KANSL2,ZNF568,TAF1A,NARF,NARFL,AP1B1,ZNF280C,ZC3H14,UBE2D4,TDG,DDX5…	707
adenocarcinoma	adenocarcinoma	5.43e-19	18.2652	ERGIC3,THOC2,ARRDC1,VAC14,EIF4A2,QARS,POR,EWSR1,EIF3B,ATG9A,CYTH1,TSC2,SAFB,PLXNB2,SART3,EXOSC9,CLPB,PAOX,FERMT2,LARP4,PTOV1,ZEB1,TCF3,DAXX,CCDC28B,CTSB,ARHGEF28,FOXJ3,EIF3K,LIG4,CPD,ILK,CEBPZ,FILIP1L,TTK,SMARCA4,DDX3X,ARMC5,ARRB1,CLDND1,CRBN,SPTBN2,SCFD1,PLOD2,EPHB4,PPM1M,MECOM,DROSHA,DHX36,DIP2A,MYO5A,NR4A1,SEC14L2,KANSL2,ZNF568,TAF1A,NARFL,AP1B1,ZNF280C,ZC3H14,UBE2D4,TDG,DDX5,MAPK3,MATR3,MPHOS…	684
malignant solid tumor	malignant solid tumor	8.06e-17	16.0937	ERGIC3,THOC2,ARRDC1,VAC14,QARS,POR,CYTH1,TSC2,SART3,CLPB,LARP4,ZEB1,CCDC28B,ECSIT,ARMC5,ARRB1,CLDND1,PPM1M,EPHB4,DIP2A,NR4A1,NARF,NARFL,UBE2D4,MAPK3,MATR3,ZWINT,VPS8,CPNE1,STX1A,PTPDC1,MARK3,SEC61A2,BRWD1,TRPS1,CCDC66,PIGP,NUDT12,RPL7A,LONRF3,C16orf59,ELMOD3,MEF2A,TBC1D25,CLEC16A,UBE2D1,BRD3,ERG,TUBD1,ACADVL,WWC1,E2F7,SLC25A5,HNRNPL,TUBA1B,L3MBTL3,HOMER3,FAN1,URGCP,ZCCHC11,FCHO1,DNMT1,ANKHD1/ANKH…	773
neoplasia	Gastrointestinal Tract Cancer and Tumors	1.96e-15	14.7077	ERGIC3,THOC2,ARRDC1,VAC14,EIF4A2,QARS,POR,EWSR1,EIF3B,ATG9A,CYTH1,TSC2,SAFB,PLXNB2,SART3,EXOSC9,CLPB,PAOX,FERMT2,PTOV1,ZEB1,TCF3,DAXX,CCDC28B,CTSB,ARHGEF28,NEIL1,FOXJ3,EIF3K,LIG4,CPD,ILK,CEBPZ,FILIP1L,TTK,SMARCA4,DDX3X,ARMC5,ARRB1,CLDND1,CRBN,SPTBN2,SCFD1,PLOD2,PPM1M,EPHB4,MECOM,DROSHA,DHX36,DIP2A,MYO5A,NR4A1,SEC14L2,KANSL2,ZNF568,TAF1A,NARFL,AP1B1,ZNF280C,ZC3H14,TDG,DDX5,MAPK3,MATR3,MPHOSPH9,ZWI…	616
intestinal tumor	intestinal tumor	3.67e-14	13.4353	ERGIC3,THOC2,ARRDC1,VAC14,EIF4A2,QARS,EWSR1,EIF3B,ATG9A,CYTH1,TSC2,SAFB,PLXNB2,SART3,EXOSC9,CLPB,PAOX,FERMT2,PTOV1,ZEB1,TCF3,DAXX,CCDC28B,CTSB,ARHGEF28,EIF3K,LIG4,CPD,ILK,CEBPZ,FILIP1L,TTK,SMARCA4,ARMC5,ARRB1,CLDND1,CRBN,SPTBN2,SCFD1,PLOD2,PPM1M,EPHB4,MECOM,DROSHA,DHX36,DIP2A,MYO5A,NR4A1,SEC14L2,KANSL2,ZNF568,TAF1A,NARFL,AP1B1,ZNF280C,ZC3H14,TDG,DDX5,MAPK3,MATR3,MPHOSPH9,ZWINT,CPNE1,H19,SMAD9,POL…	591
abdominal adenocarcinoma	abdominal adenocarcinoma	6.8e-12	11.1675	ERGIC3,THOC2,ARRDC1,VAC14,EIF4A2,EWSR1,ATG9A,EIF3B,TSC2,SAFB,PLXNB2,SART3,CLPB,FERMT2,LARP4,PTOV1,ZEB1,TCF3,DAXX,ARHGEF28,FOXJ3,CPD,ILK,CEBPZ,FILIP1L,TTK,SMARCA4,DDX3X,ARMC5,ARRB1,CLDND1,CRBN,SCFD1,SPTBN2,PLOD2,EPHB4,MECOM,DROSHA,DHX36,DIP2A,MYO5A,NR4A1,ZNF568,KANSL2,TAF1A,AP1B1,ZC3H14,UBE2D4,TDG,DDX5,MATR3,MPHOSPH9,ZWINT,POLR1B,IFT74,AURKA,PTPDC1,KIAA0907,MARK3,BRWD1,JAM3,TRPS1,CCDC66,DDX59,LONR…	525
abdominal carcinoma	abdominal carcinoma	1.16e-11	10.9355	ERGIC3,THOC2,ARRDC1,VAC14,EIF4A2,POR,EWSR1,ATG9A,EIF3B,TSC2,SAFB,PLXNB2,SART3,CLPB,PAOX,FERMT2,LARP4,PTOV1,ZEB1,TCF3,DAXX,CTSB,ARHGEF28,FOXJ3,CPD,ILK,CEBPZ,FILIP1L,TTK,SMARCA4,DDX3X,ARMC5,ARRB1,CLDND1,CRBN,SCFD1,SPTBN2,PLOD2,EPHB4,MECOM,DROSHA,DHX36,DIP2A,MYO5A,NR4A1,ZNF568,KANSL2,TAF1A,AP1B1,ZC3H14,UBE2D4,TDG,DDX5,MATR3,MPHOSPH9,ZWINT,POLR1B,IFT74,AURKA,PTPDC1,KIAA0907,MARK3,BRWD1,JAM3,TRPS1,CCD…	530
intestinal carcinoma	intestinal carcinoma	2.21e-11	10.6556	ERGIC3,THOC2,EIF4A2,EWSR1,ATG9A,EIF3B,TSC2,PLXNB2,SAFB,SART3,CLPB,FERMT2,ZEB1,PTOV1,TCF3,DAXX,ARHGEF28,CPD,ILK,CEBPZ,TTK,SMARCA4,ARMC5,ARRB1,CLDND1,CRBN,SPTBN2,PLOD2,EPHB4,MECOM,DHX36,DROSHA,DIP2A,MYO5A,NR4A1,KANSL2,AP1B1,TDG,DDX5,MATR3,MPHOSPH9,ZWINT,H19,KIAA0907,JAM3,BRWD1,TRPS1,CCDC66,DDX59,LONRF3,LSM14A,STUB1,ERBB2,DTX3,IPO4,AP1M1,NFATC4,TBC1D25,CLEC16A,BRD3,ERG,ACADVL,WWC1,E2F7,HNRNPL,KLC1,L…	396
colorectal carcinoma	colorectal carcinoma	3.27e-11	10.4855	ERGIC3,THOC2,EIF4A2,EWSR1,ATG9A,EIF3B,TSC2,PLXNB2,SAFB,SART3,CLPB,FERMT2,ZEB1,PTOV1,TCF3,DAXX,ARHGEF28,CPD,ILK,CEBPZ,TTK,SMARCA4,ARMC5,ARRB1,CLDND1,CRBN,SPTBN2,PLOD2,EPHB4,MECOM,DHX36,DROSHA,DIP2A,MYO5A,NR4A1,KANSL2,AP1B1,TDG,DDX5,MATR3,MPHOSPH9,ZWINT,KIAA0907,JAM3,BRWD1,TRPS1,CCDC66,DDX59,LONRF3,LSM14A,STUB1,ERBB2,DTX3,IPO4,AP1M1,NFATC4,TBC1D25,CLEC16A,BRD3,ERG,ACADVL,WWC1,E2F7,HNRNPL,KLC1,L3MBT…	395
intestinal adenocarcinoma	intestinal adenocarcinoma	5.63e-11	10.2495	ERGIC3,WHSC1,WDR90,THOC2,IFT80,SLC9A1,EIF2A,EWSR1,ATG9A,EIF3B,KIF13A,ABLIM3,TSC2,GPATCH4,SAFB,PLXNB2,ITGB4,TPM4,TVP23A,SART3,AMACR,GORASP1,CLPB,MOSPD3,FERMT2,FBXO18,CSNK1D,LAMC3,REEP5,PTOV1,ZEB1,TCF3,USP6,DAXX,ST3GAL1,VARS2,ARHGEF28,FAM3A,MBD1,TRIM17,ALDH16A1,ARMC10,SLC4A2,THADA,CPD,ODF2L,ILK,CEBPZ,TTK,SMARCA4,CEP162,NECAB3,ARMC5,ARRB1,ABCB7,ICAM5,DHX16,CLDND1,OCIAD1,DAB2,CRBN,FBXO21,SPTBN2,PLOD2…	388
gastrointestinal carcinoma	gastrointestinal carcinoma	7.49e-11	10.1255	ERGIC3,THOC2,EIF4A2,POR,EWSR1,ATG9A,EIF3B,TSC2,SAFB,PLXNB2,SART3,CLPB,FERMT2,PTOV1,ZEB1,TCF3,DAXX,ARHGEF28,FOXJ3,CPD,ILK,CEBPZ,TTK,SMARCA4,DDX3X,ARMC5,ARRB1,CLDND1,CRBN,SPTBN2,PLOD2,EPHB4,MECOM,DHX36,DROSHA,DIP2A,MYO5A,NR4A1,ZNF568,KANSL2,TAF1A,AP1B1,TDG,DDX5,MATR3,MPHOSPH9,ZWINT,VPS8,H19,AURKA,KIAA0907,JAM3,BRWD1,TRPS1,CCDC66,DDX59,LONRF3,LSM14A,STUB1,ERBB2,DTX3,IPO4,AP1M1,NFATC4,TBC1D25,CLEC16A…	435
colorectal adenocarcinoma	colorectal adenocarcinoma	8.11e-11	10.091	ERGIC3,WHSC1,WDR90,THOC2,IFT80,SLC9A1,EIF2A,EWSR1,ATG9A,EIF3B,KIF13A,ABLIM3,TSC2,GPATCH4,SAFB,PLXNB2,ITGB4,TPM4,TVP23A,SART3,AMACR,GORASP1,CLPB,MOSPD3,FERMT2,FBXO18,CSNK1D,LAMC3,REEP5,PTOV1,ZEB1,TCF3,USP6,DAXX,ST3GAL1,VARS2,ARHGEF28,FAM3A,MBD1,TRIM17,ALDH16A1,ARMC10,SLC4A2,THADA,CPD,ODF2L,ILK,CEBPZ,TTK,SMARCA4,CEP162,NECAB3,ARMC5,ARRB1,ABCB7,ICAM5,DHX16,CLDND1,OCIAD1,DAB2,CRBN,FBXO21,SPTBN2,PLOD2…	387
cell death	cell death of tumor cell lines	8.21e-11	10.0857	MZF1,WHSC1,ITSN1,REST,THOC2,WBSCR22,TRAP1,BAZ1A,MIF4GD,SLC9A1,EIF2A,VEGFA,EWSR1,MADD,ABCC1,TARDBP,TSC2,TRAF4,ITGB4,DNMT1,STAT6,GORASP1,NME4,ATG7,YAP1,ZEB1,IFNAR2,TCF3,ATF2,DAXX,TGM1,GAB1,ST3GAL1,CTSB,MBD1,MAP2K3,MAPK7,CAMK2G,CNN2,DEK,ARMC10,RAET1E,PLAGL1,WWTR1,ILK,FKBP1A,TTK,SGMS1,DDX3X,CLK3,ABCB7,DAB2,CRBN,ARHGEF3,DPH1,PDZK1,EPHB4,MECOM,TPT1,RHOC,DROSHA,XBP1,MDM2,PLK1,SLC29A1,APP,CUL2,MYB,NR4A1,…	151
liver carcinoma	liver carcinoma	1.24e-10	9.90658	WHSC1,THOC2,WBSCR22,GCLC,IFT80,QARS,POR,ATG9A,CYTH1,TSC2,ABLIM3,GPATCH4,SAFB,ITGB4,GREB1L,SART3,EXOSC9,GORASP1,COMTD1,PAOX,USP19,LAMC3,PTOV1,TCF3,IFNAR2,USP6,ATF2,SPATA20,DAXX,DOCK9,PPOX,VARS2,ST3GAL1,ANAPC5,ARHGEF28,NEIL1,CENPT,GCFC2,RNF10,ARMC10,CAP2,ZNF205,LIG4,ODF2L,CEBPZ,THOC3,PGS1,TTK,SMARCA4,ARMC5,ARRB1,ICAM5,DHX16,CRBN,FBXO21,UNC5C,SPTBN2,SCFD1,ZMYM1,KLHDC2,MECOM,DROSHA,DHX36,DIP2A,PPP4R1…	339
colon carcinoma	colon carcinoma	2.59e-10	9.5867	ERGIC3,WDR90,WHSC1,THOC2,IFT80,SLC9A1,EIF2A,EWSR1,EIF3B,ATG9A,KIF13A,TSC2,ABLIM3,GPATCH4,SAFB,PLXNB2,ITGB4,TPM4,TVP23A,UNG,SART3,AMACR,GORASP1,CLPB,MOSPD3,FBXO18,CSNK1D,LAMC3,REEP5,PTOV1,ZEB1,TCF3,USP6,DAXX,VARS2,ST3GAL1,ARHGEF28,MBD1,FAM3A,TRIM17,ALDH16A1,ARMC10,SLC4A2,THADA,CPD,ODF2L,ILK,CEBPZ,TTK,SMARCA4,CEP162,NECAB3,ARMC5,ARRB1,ABCB7,ICAM5,CLDND1,DHX16,OCIAD1,DAB2,CRBN,FBXO21,SPTBN2,LRRC37A3…	383
colon tumor	colon tumor	2.6e-10	9.58503	ERGIC3,THOC2,EIF4A2,EWSR1,ATG9A,EIF3B,TSC2,PLXNB2,SAFB,SART3,EXOSC9,CLPB,ZEB1,PTOV1,TCF3,DAXX,CTSB,ARHGEF28,CPD,ILK,CEBPZ,TTK,SMARCA4,ARMC5,ARRB1,CLDND1,CRBN,SPTBN2,PLOD2,EPHB4,MECOM,DHX36,DROSHA,DIP2A,MYO5A,NR4A1,KANSL2,AP1B1,TDG,DDX5,MATR3,MPHOSPH9,ZWINT,AURKA,KIAA0907,JAM3,BRWD1,TRPS1,CCDC66,DDX59,LONRF3,LSM14A,STUB1,ERBB2,DTX3,IPO4,AP1M1,NFATC4,TBC1D25,CLEC16A,BRD3,ERG,ACADVL,WWC1,E2F7,HNRNPL…	395
colon adenocarcinoma	colon adenocarcinoma	4.74e-10	9.32422	ERGIC3,WDR90,WHSC1,THOC2,IFT80,SLC9A1,EIF2A,EWSR1,EIF3B,ATG9A,KIF13A,TSC2,ABLIM3,GPATCH4,SAFB,PLXNB2,ITGB4,TPM4,TVP23A,SART3,AMACR,GORASP1,CLPB,MOSPD3,FBXO18,CSNK1D,LAMC3,REEP5,PTOV1,ZEB1,TCF3,USP6,DAXX,VARS2,ST3GAL1,ARHGEF28,MBD1,FAM3A,TRIM17,ALDH16A1,ARMC10,SLC4A2,THADA,CPD,ODF2L,ILK,CEBPZ,TTK,SMARCA4,CEP162,NECAB3,ARMC5,ARRB1,ABCB7,ICAM5,CLDND1,DHX16,OCIAD1,DAB2,CRBN,FBXO21,SPTBN2,LRRC37A3 (in…	378
liver tumor	liver tumor	4.83e-10	9.31605	WHSC1,THOC2,WBSCR22,GCLC,IFT80,QARS,POR,EWSR1,ATG9A,CYTH1,TSC2,ABLIM3,GPATCH4,SAFB,ITGB4,GREB1L,SART3,EXOSC9,GORASP1,COMTD1,PAOX,YAP1,USP19,LAMC3,PTOV1,TCF3,IFNAR2,USP6,ATF2,SPATA20,DAXX,DOCK9,PPOX,VARS2,ST3GAL1,ANAPC5,ARHGEF28,NEIL1,CENPT,GCFC2,RNF10,ARMC10,CAP2,ZNF205,LIG4,ODF2L,CEBPZ,THOC3,PGS1,TTK,SMARCA4,DDX3X,ARMC5,ARRB1,ICAM5,DHX16,CRBN,FBXO21,UNC5C,SPTBN2,SCFD1,ZMYM1,KLHDC2,MECOM,DROSHA,D…	347
gastrointestinal adenocarcinoma	gastrointestinal adenocarcinoma	1.56e-09	8.80688	ERGIC3,THOC2,EWSR1,ATG9A,EIF3B,TSC2,PLXNB2,SAFB,SART3,CLPB,FERMT2,ZEB1,PTOV1,TCF3,DAXX,ARHGEF28,FOXJ3,CPD,ILK,CEBPZ,TTK,SMARCA4,DDX3X,ARMC5,ARRB1,CLDND1,CRBN,SPTBN2,PLOD2,EPHB4,MECOM,DHX36,DROSHA,DIP2A,MYO5A,NR4A1,ZNF568,KANSL2,TAF1A,AP1B1,TDG,DDX5,MATR3,MPHOSPH9,ZWINT,KIAA0907,JAM3,BRWD1,TRPS1,CCDC66,DDX59,LONRF3,LSM14A,STUB1,ERBB2,DTX3,IPO4,AP1M1,NFATC4,TBC1D25,CLEC16A,BRD3,ERG,ACADVL,WWC1,E2F7…	412
apoptosis	apoptosis of tumor cell lines	1.32e-08	7.87943	MZF1,WHSC1,ITSN1,REST,WBSCR22,TRAP1,BAZ1A,SLC9A1,EIF2A,VEGFA,EWSR1,MADD,ABCC1,TSC2,TRAF4,ITGB4,DNMT1,STAT6,NME4,ATG7,YAP1,ZEB1,IFNAR2,TCF3,ATF2,DAXX,TGM1,GAB1,ST3GAL1,CTSB,MAP2K3,MAPK7,CAMK2G,CNN2,ARMC10,WWTR1,PLAGL1,ILK,TTK,SGMS1,CLK3,DAB2,ARHGEF3,DPH1,EPHB4,MECOM,TPT1,RHOC,XBP1,PLK1,MDM2,APP,CD44,PRMT5,NR4A1,MYB,ARHGDIA,BTRC,RABGGTA,MAP2K4,TP73,STYXL1,MEN1,BCL6,AP2A2,HDAC6,SIVA1,MAPK3,MYO6,RPS6…	119
incidence	incidence of malignant tumor	5.07e-07	6.29499	FZR1,MZF1,H19,ATP2C1,TP73,LIG4,HMGN1,NF2,PINX1,ZEB1,TCF3,MEN1,MLH1,SMARCA4,UACA,GNAI2,TES,MUTYH,TSC2,CHFR,CD44,SMAD4,MAD1L1,PML,ARID4A,UNG,NUDT1	27
colony formation	colony formation of tumor cell lines	6.01e-06	5.22113	VPS28,TP73,USF2,TERT,ILK,EGF,IRF3,BCL6,VEGFA,SIVA1,TSC2,TRAF4,SH3GLB2,ERBB2,ITGB4,DPH1,UNC5C,RPS6KB1,PSRC1,ATG7,MECOM,YAP1,FGFR1,DROSHA,XBP1,PLK1,MDM2,ZEB1,ATF2,MDM4,TES,CD44,CTSB,MAD1L1	34
incidence	incidence of tumor	1.74e-05	4.75945	FZR1,MZF1,TP73,LIG4,TERT,HMGN1,NF2,PINX1,MEN1,SMARCA4,MLH1,CDCA7,UACA,TSC2,SMAD4,DPH1,UNG,H19,ATP2C1,AURKA,ZEB1,IFNAR2,TCF3,POLD1,GNAI2,ACADVL,TES,MUTYH,CHFR,CD44,MAD1L1,NEIL1,PML,ARID4A,NUDT1	35
mammary tumor	mammary tumor	2.28e-05	4.64207	TUBA1B,WHSC1,L3MBTL3,ZNF281,QKI,ITSN1,NF2,EIF4A2,ADAMTS10,EIF2A,POLB,NEU1,VEGFA,POR,RUSC1,RFX5,EIF3B,ABR,ABCC1,TARDBP,GPATCH4,TVP23A,DNMT1,DMBT1,PABPC1,SCRN3,STAT6,YAP1,FERMT2,LAMC3,PTOV1,ZEB1,PITX2,USP6,ATF2,DAXX,C19orf53,ALDOA,MBD1,MAP2K3,MAPK7,TRIM17,CLSTN3,EIF3K,WWTR1,BCAS3,ILK,CEBPZ,FKBP1A,CNTROB,TTK,SMARCA4,ARRB1,ABCB7,DAB2,SH3GLB2,RPGR,TBC1D10B,LIMCH1,PPFIA1,NAP1L4,RSF1,MECOM,RHOC,C1orf198…	164
incidence	incidence of carcinoma	2.89e-05	4.5391	FZR1,MZF1,H19,ATP2C1,TP73,NF2,PINX1,MEN1,SMARCA4,MLH1,UACA,GNAI2,TES,MUTYH,TSC2,MAD1L1,SMAD4,NUDT1	18
cell proliferation	cell proliferation of tumor cell lines	3.11e-05	4.50724	WHSC1,REST,NF2,SLC9A1,VEGFA,POR,EWSR1,MADD,KIF13A,TARDBP,ITGB4,SLC12A4,AMACR,ATG7,YAP1,CSNK1D,FLOT1,ZEB1,TCF3,ATF2,MICU1,GAB1,CTSB,ALDOA,NEIL1,MAP2K3,MAPK7,NUDT1,CNN2,WWTR1,PLAGL1,ILK,MSLN,SMARCA4,SGMS1,ABCB7,DAB2,DPH1,UNC5C,PLOD2,MECOM,TPT1,RHOC,ACTB,DROSHA,XBP1,PLK1,MDM2,SLIT2,COPS3,APP,CIRBP,RASGRP1,CENPA,CD44,ADAM10,PRMT5,NR4A1,MYB,SRSF5,ARID4A,MAP2K4,FZR1,VPS28,TP73,TPM1,MEN1,BCL6,HDAC6,TDG,…	131
pelvic tumor	pelvic tumor	3.49e-05	4.45717	FAM184A,WDR90,WBSCR22,ARRDC1,VAC14,EIF4A2,RBM3,SAPCD1,POR,MADD,ATG9A,KIF13A,TSC2,ABLIM3,GPATCH4,SAFB,ITGB4,TPM4,NPEPL1,SART3,AMACR,PAOX,FERMT2,FLOT1,ZEB1,PITX2,IFNAR2,USP6,SPATA20,UROD,DOCK9,FIBCD1,VARS2,CTSB,ARHGEF28,MBD1,GLB1L2,ALDH16A1,FOXJ3,CTDSP2,TAS2R14,GCFC2,CAP2,THADA,HN1,RPS18,ODF2L,ILK,CEBPZ,FILIP1L,PGS1,TTK,SMARCA4,DDX3X,ASUN,CEP162,EXD2,DHX16,CRBN,DAB2,TBC1D10B,UNC5C,RSBN1,SCFD1,LRRC3…	346
breast or ovarian carcinoma	breast or ovarian carcinoma	3.7e-05	4.4318	L3MBTL3,WHSC1,ZNF281,ITSN1,NF2,VAC14,EIF4A2,ADAMTS10,KPNA1,RAPH1,EEF1D,SAPCD1,BBS1,POR,VEGFA,RUSC1,RFX5,LTB4R,EIF3B,ABR,GPATCH4,PLCB1,ITGB4,FCHO1,TVP23A,DNMT1,DMBT1,PAPOLA,PABPC1,STAT6,SCRN3,AASS,FLOT1,DNAH14,LAMC3,PTOV1,ZEB1,USP6,SPATA20,DAXX,DOCK9,TGM1,MYO9A,VARS2,ALDOA,ARHGEF28,MBD1,TRIM17,CLSTN3,GLB1L2,ALDH16A1,TAS2R14,WWTR1,HN1,BCAS3,ODF2L,CEBPZ,FKBP1A,MSLN,CNTROB,TTK,EIF4G1,SMARCA4,DDX3X,TS…	186
cell viability	cell viability of tumor cell lines	4.07e-05	4.39041	MAP2K4,WHSC1,REST,TP73,WBSCR22,GCLC,BCL6,PSMC5,POLB,VEGFA,TDG,EWSR1,DPP3,ABCC1,TARDBP,TSC2,RPS6KB1,P4HB,ATG7,FGFR1,FBXO18,PSMC4,AURKA,ELOVL1,SMARCD3,ATF2,DAXX,MDM4,GAB1,CDK11A,MAPK7,DNAJB6,PML,LIG4,TERT,ILK,EGF,EIF4G1,TTK,SMARCA4,MLH1,ARRB1,PARK7,CLK3,MED15,CC2D1A,TCP1,CRBN,ERBB2,DPH1,ATP13A2,PPM1M,RSF1,EPHB4,UHRF1,MECOM,SUPT5H,MDM2,PLK1,CASK,PPP4R1,DUSP14,APP,SPIDR,KIFC3,SREBF2,CENPA,CHFR,MYB,NR…	72
neoplasia	Ovarian Cancer and Tumors	5.09e-05	4.29328	ZNF281,QKI,VAC14,NF2,EIF4A2,ADAMTS10,RAPH1,KPNA1,EEF1D,BBS1,SAPCD1,VEGFA,POR,LTB4R,ABR,GPATCH4,PLCB1,ITGB4,FCHO1,TPM4,DNMT1,PAPOLA,AASS,DNAH14,FLOT1,SPATA20,DOCK9,TGM1,MYO9A,VARS2,ARHGEF28,GLB1L2,ALDH16A1,TAS2R14,PLAGL1,HN1,ODF2L,CEBPZ,MSLN,EIF4G1,SMARCA4,DDX3X,TSPAN9,DHX16,DIP2B,DAB2,POLDIP3,TBC1D10B,PPFIA1,RSF1,MECOM,MVB12A,SLIT2,AGL,RUBCN,CUL2,MUTYH,ADAM10,CD44,BTRC,MAP2K4,WRAP53,ATP13A1,TP73,…	128
incidence	incidence of adenocarcinoma	5.53e-05	4.25727	FZR1,GNAI2,H19,TP73,MUTYH,NF2,MAD1L1,SMAD4,MEN1,SMARCA4,MLH1,NUDT1	12
tumorigenesis	tumorigenesis of reproductive tract	9.73e-05	4.01189	WBSCR22,ARRDC1,VAC14,EIF4A2,SAPCD1,POR,MADD,KIF13A,ABLIM3,GPATCH4,SAFB,ITGB4,TPM4,NPEPL1,SART3,PAOX,FERMT2,FLOT1,ZEB1,PITX2,USP6,IFNAR2,SPATA20,UROD,DOCK9,VARS2,CTSB,ARHGEF28,MBD1,GLB1L2,ALDH16A1,FOXJ3,TAS2R14,CAP2,THADA,HN1,ODF2L,CEBPZ,PGS1,FILIP1L,TTK,SMARCA4,DDX3X,ASUN,CEP162,EXD2,DHX16,DAB2,TBC1D10B,UNC5C,RSBN1,SCFD1,LRRC37A3 (includes others),MECOM,DROSHA,ZNF12,PPP4R1,AGL,RUBCN,MYO5A,CTDSPL2…	291
proliferation	arrest in proliferation of tumor cell lines	0.000106	3.97469	AMACR,TP73,DROSHA,TERT,CSNK1D,NUMB,BCL6,TCF3,SMARCA4,EWSR1,MAPK3,MYB,DAB2,SMAD4,OSBP2,PHF1	16
cell-cell adhesion	cell-cell adhesion of tumor cell lines	0.00012	3.92082	MYO6,VEGFA,P2RY2,RAP1GAP,CD44,DAB2,MAPK7,ZEB1,PI4KB	9
gonadal tumor	gonadal tumor	0.000121	3.91721	ZNF281,QKI,VAC14,NF2,EIF4A2,ADAMTS10,RAPH1,KPNA1,EEF1D,BBS1,SAPCD1,VEGFA,POR,LTB4R,ABR,GPATCH4,PLCB1,ITGB4,FCHO1,TPM4,DNMT1,PAPOLA,AASS,DNAH14,FLOT1,SPATA20,DOCK9,TGM1,MYO9A,VARS2,ARHGEF28,GLB1L2,ALDH16A1,TAS2R14,PLAGL1,HN1,ODF2L,CEBPZ,MSLN,EIF4G1,SMARCA4,DDX3X,TSPAN9,DHX16,DIP2B,DAB2,POLDIP3,TBC1D10B,PPFIA1,RSF1,MECOM,MVB12A,MDM2,SLIT2,AGL,RUBCN,CUL2,MUTYH,ADAM10,CD44,BTRC,FZR1,MAP2K4,WRAP53,ATP…	130
genitourinary carcinoma	genitourinary carcinoma	0.000127	3.8962	FAM184A,WDR90,WHSC1,WBSCR22,ARRDC1,VAC14,EIF4A2,ADAM8,SAPCD1,POR,MADD,ATG9A,KIF13A,ABLIM3,TSC2,GPATCH4,SAFB,ITGB4,NPEPL1,SART3,AMACR,PAOX,FERMT2,FLOT1,LARP4,ZEB1,PITX2,IFNAR2,USP6,SPATA20,DOCK9,FIBCD1,VARS2,CTSB,ARHGEF28,MBD1,GLB1L2,ALDH16A1,FOXJ3,CTDSP2,TAS2R14,GCFC2,CAP2,THADA,HN1,RPS18,ODF2L,ILK,CEBPZ,FILIP1L,PGS1,TTK,SMARCA4,DDX3X,ASUN,CEP162,EXD2,DHX16,DAB2,TBC1D10B,UNC5C,RSBN1,SCFD1,LRRC37A…	333
tumorigenesis	tumorigenesis of genital organ	0.000199	3.70115	FAM184A,WDR90,WBSCR22,ARRDC1,VAC14,EIF4A2,RBM3,SAPCD1,POR,MADD,ATG9A,KIF13A,ABLIM3,TSC2,GPATCH4,SAFB,ITGB4,TPM4,NPEPL1,SART3,AMACR,PAOX,FERMT2,FLOT1,ZEB1,PITX2,IFNAR2,USP6,SPATA20,UROD,DOCK9,VARS2,CTSB,ARHGEF28,MBD1,GLB1L2,CTDSP2,ALDH16A1,FOXJ3,TAS2R14,GCFC2,CAP2,THADA,HN1,RPS18,ODF2L,ILK,CEBPZ,FILIP1L,PGS1,TTK,SMARCA4,DDX3X,ASUN,CEP162,EXD2,DHX16,CRBN,DAB2,TBC1D10B,UNC5C,RSBN1,SCFD1,LRRC37A3 (in…	328
nerve sheath tumor	nerve sheath tumor	0.000205	3.68825	TP73,TERT,NF2,CD44,FKBP1A,ITGB4,MLH1	7
genital tumor	genital tumor	0.000206	3.68613	FAM184A,WDR90,WBSCR22,ARRDC1,VAC14,EIF4A2,RBM3,SAPCD1,POR,MADD,ATG9A,KIF13A,ABLIM3,TSC2,GPATCH4,SAFB,ITGB4,TPM4,NPEPL1,SART3,AMACR,PAOX,FERMT2,FLOT1,ZEB1,PITX2,IFNAR2,USP6,SPATA20,UROD,DOCK9,VARS2,CTSB,ARHGEF28,MBD1,GLB1L2,CTDSP2,ALDH16A1,FOXJ3,TAS2R14,GCFC2,CAP2,THADA,HN1,RPS18,ODF2L,ILK,CEBPZ,FILIP1L,PGS1,TTK,SMARCA4,DDX3X,ASUN,CEP162,EXD2,DHX16,CRBN,DAB2,TBC1D10B,UNC5C,RSBN1,SCFD1,LRRC37A3 (in…	328
M phase	M phase of tumor cell lines	0.000346	3.46092	GNAI2,GORASP1,KIF13A,STUB1,MAPK3,CHFR,ILK,MYB,DCTN1,CNTROB,MDM2,PLK1,PI4KB	13
primitive neuroectodermal tumor	primitive neuroectodermal tumor	0.000448	3.34872	RBPMS,YAP1,TP73,REST,FGFR1,LIG4,TERT,SMARCA4,MLH1,DDX3X,TTC3,VEGFA,POR,EWSR1,TUBD1,ABCC1,TSC2,TLK2,ERBB2,PML,CTDNEP1,CBFA2T2	22
malignant solid tumor	recurrent malignant solid tumor	0.000523	3.2815	HDAC4,FGFR1,HDAC1,FKBP1A,IFNAR2,BCL6,POLD1,POLB,VEGFA,POR,HDAC6,TUBD1,CRBN,ERBB2,DMBT1	15
adhesion	adhesion of tumor cell lines	0.000564	3.24872	WHSC1,ILK,EGF,NEU1,DNMT3B,VEGFA,ROCK2,CYTH1,GP1BA,DAB2,SMAD4,PI4KB,MYO6,STAT6,MECOM,ZEB1,SLIT2,PITX2,GIT1,P2RY2,NME3,RAP1GAP,JAM3,CD44,ADAM10,CTSB,MAD1L1,MAPK7,NECTIN2	29
cell cycle progression	cell cycle progression of tumor cell lines	0.000615	3.21112	FZR1,TP73,PLAGL1,TERT,XBP1,EGF,MSLN,MDM2,PLK1,AURKA,ZEB1,BCL6,POLD1,BCAR1,SMARCA4,APP,BANF1,RAP1GAP,CC2D1A,CHFR,NR4A1,PRMT5,CD44,TCP1,ERBB2,PML	26
M phase	arrest in M phase of tumor cell lines	0.000643	3.19179	GORASP1,STUB1,KIF13A,CHFR,PLK1,MDM2	6
neoplasia	Lymphoid Cancer and Tumors	0.000707	3.15058	WHSC1,WDR90,ARRDC1,EIF2A,QARS,POR,TSC2,ITGB4,UNG,YAP1,ZEB1,USP6,IFNAR2,TCF3,ARHGEF28,DEK,GCFC2,LIG4,CRIPT,CPD,PGS1,FILIP1L,SMARCA4,CRBN,SCFD1,SPTBN2,LRRC37A3 (includes others),ZMYM1,EPHB4,MECOM,DIP2A,AGL,RARS,PCM1,CCT7,PHACTR2,BUD13,ZNF568,WRAP53,ZNF79,SLC41A2,PINX1,AP2A2,HDAC6,TDG,VPS8,CPNE1,CEP57L1,HDAC4,POLR1B,CNOT3,DDX23,SMAD9,CSNK1G2,SENP7,HELLS,AURKA,MDM4,GSE1,MAD1L1,CCDC66,SMTN,RAB6B,TERT,…	202
incidence	incidence of lung tumor	0.000735	3.13371	FZR1,TP73,MUTYH,TSC2,NF2,MAD1L1,PINX1,MEN1,MLH1,NUDT1	10
non-small-cell lung carcinoma	stage 1 non-small-cell lung carcinoma	0.00076	3.11919	PRKRA,TPT1,RHOC,CD44,SSR2,MDM2,ERBB2,CLCN3	8
mitosis	mitosis of tumor cell lines	0.000944	3.02503	GORASP1,HDAC4,ILK,BAZ1A,PLK1,AURKA,RIC8A,TTK,EWSR1,PKD1,CLK3,CHFR,MAD1L1,TCP1,MAPK7	15
female genital tract adenocarcinoma	female genital tract adenocarcinoma	0.000988	3.00524	ARRDC1,WBSCR22,VAC14,EIF4A2,SAPCD1,MADD,KIF13A,ABLIM3,SAFB,ITGB4,NPEPL1,SART3,FERMT2,FLOT1,USP6,IFNAR2,PITX2,SPATA20,DOCK9,VARS2,ARHGEF28,MBD1,GLB1L2,ALDH16A1,FOXJ3,TAS2R14,CAP2,THADA,HN1,ODF2L,CEBPZ,PGS1,FILIP1L,TTK,ASUN,DDX3X,CEP162,EXD2,DHX16,DAB2,TBC1D10B,UNC5C,RSBN1,SCFD1,MECOM,ZNF12,DROSHA,AGL,RUBCN,MYO5A,CTDSPL2,KANSL2,KTN1,WRAP53,ICMT,ATP13A1,BZW2,BAIAP3,TSFM,AP1B1,ZC3H14,UBE2D4,AMOTL2,ZN…	237
adenosquamous carcinoma	adenosquamous carcinoma	0.00101	2.99568	WRAP53,ATP13A1,NF2,VAC14,ADAMTS10,AP1B1,KPNA1,RAPH1,EEF1D,SAPCD1,ABCB9,SLMAP,LTB4R,ABR,PLCB1,ITGB4,FCHO1,DNMT1,PAPOLA,HK1,SEPT8,POLR1B,SMARCAL1,DIDO1,AASS,SH3BP2,DNAH14,FLOT1,SPATA20,DOCK9,MDM4,TGM1,CTDP1,PKD1,MYO9A,VARS2,ARHGEF28,DNAJB6,SBNO2,GLB1L2,SMTN,ALDH16A1,RNPEP,TAS2R14,ODF2L,CEBPZ,EIF4G1,LONRF3,DDX3X,CEP290,TSPAN9,DHX16,DIP2B,LTBP4,ERBB2,TBC1D10B,PPFIA1,NEDD4,SPOCD1,TRA2B,KLHL2,MED26,SLI…	76
tumorigenesis	tumorigenesis of connective tissue	0.00105	2.97881	ICMT,TERT,CD44,TPM1	4
liquid tumor	liquid tumor	0.00108	2.96658	TUBA1B,MZF1,WDR90,WHSC1,ITSN1,HBS1L,ARRDC1,TRAP1,EIF2A,EEF1D,POLB,BBS1,VEGFA,POR,NDUFS1,TCEB3C (includes others),IKZF2,ABCC1,ITGB4,DNMT1,DMBT1,PABPC1,UBXN6,STAT6,CDK13,ATG7,ZC3HAV1,DNAH14,HACL1,TCF3,USP6,IFNAR2,C19orf53,AHI1,GTF2IRD2/GTF2IRD2B,MSH5,ARHGEF28,MAP2K3,TAP2,CAMK2G,DEK,MAP7,GCFC2,ZMYND8,MVK,CPD,CRIPT,FKBP1A,NT5C,EIF4G1,RIF1,DIP2B,CRBN,LIMCH1,SPTBN2,SCFD1,EPG5,LRRC37A3 (includes others)…	177
ovarian adenocarcinoma	ovarian adenocarcinoma	0.00113	2.94692	VAC14,NF2,ADAMTS10,EIF4A2,RAPH1,KPNA1,EEF1D,SAPCD1,VEGFA,LTB4R,ABR,PLCB1,ITGB4,FCHO1,DNMT1,PAPOLA,AASS,DNAH14,FLOT1,SPATA20,DOCK9,TGM1,MYO9A,VARS2,ARHGEF28,GLB1L2,ALDH16A1,TAS2R14,HN1,ODF2L,CEBPZ,MSLN,EIF4G1,DDX3X,TSPAN9,DHX16,DIP2B,DAB2,POLDIP3,TBC1D10B,PPFIA1,RSF1,MECOM,MVB12A,SLIT2,AGL,RUBCN,CUL2,CD44,BTRC,MAP2K4,WRAP53,ATP13A1,AP1B1,ABCB9,SLMAP,TSPAN4,HK1,SEPT8,POLR1B,DDX23,SMARCAL1,DIDO1,SH3…	99
cell cycle progression	re-entry into cell cycle progression of tumor cell lines	0.00123	2.91009	TERT,TCP1,PLK1	3
upper gastrointestinal tract tumor	upper gastrointestinal tract tumor	0.00126	2.89963	HNRNPL,WDR90,WHSC1,QKI,ITSN1,ADAMTS10,SLC9A1,VEGFA,POR,RUSC1,RFX5,EWSR1,ABCC1,TARDBP,TSC2,PLCB1,PLXNB2,GREB1L,DNMT1,DMBT1,CLPB,YAP1,C8orf31,ZNF236,LAMC3,PTOV1,ST3GAL1,NEIL1,MAP2K3,CLSTN3,FOXJ3,TAP2,NUDT1,SUMF2,MAP7,PRRC2A,SLC4A2,TRIM26,MVK,FAM196A,FKBP1A,ACSF2,FILIP1L,TTK,SMARCA4,DDX3X,CEP162,RIF1,CLK3,DHX16,CRBN,DAB2,SH3GLB2,NPRL2,FAM120AOS,PLOD2,DROSHA,C1orf198,DHX36,DPAGT1,MDM2,IQSEC2,SLIT2,MC…	148
incidence	incidence of benign tumor	0.00129	2.88941	H19,TP73,ATP2C1,MUTYH,TSC2,HMGN1,NF2,PINX1,MEN1,MLH1,NUDT1	11
tumor	refractory tumor	0.0014	2.85387	HDAC6,HDAC4,FGFR1,HDAC1,FKBP1A,CRBN,ERBB2,BCL6,PML,POLD1,DNMT1,POLB	12
solid tumor	stage 4 solid tumor	0.00146	2.83565	HDAC4,TPT1,RHOC,TP73,FGFR1,HDAC1,FKBP1A,MDM2,ADAR,IFNAR2,POR,HDAC6,VEGFA,MDM4,TUBD1,CD44,SSR2,CRBN,ERBB2,CLCN3	20
adenocarcinoma of the small bowel	adenocarcinoma of the small bowel	0.00147	2.83268	MUTYH,SMAD4,ERBB2,MLH1	4
cell death	cell death of carcinoma cell lines	0.00157	2.8041	MAP2K4,TP73,REST,TERT,TRAP1,EGF,AP2A2,UACA,MADD,ABCC1,ERBB2,DNMT1,HK1,ATG7,DAPK3,MDM2,PLK1,PAWR,ZEB1,AURKA,APP,MDM4,GAB1,CD44,CTSB,RABGGTA,PML,CTTN	28
cell cycle progression	cell cycle progression of carcinoma cell lines	0.00164	2.78516	TP73,RAP1GAP,TERT,NR4A1,MDM2,AURKA,SMARCA4	7
hypoxia	hypoxia of mammary tumor	0.00166	2.77989	VEGFA,ERBB2	2
breast carcinoma	stage 2 breast carcinoma	0.00166	2.77989	CD44,ERBB2	2
vascularization	vascularization of mammary tumor	0.00166	2.77989	VEGFA,ERBB2	2
solid tumor	relapsed solid tumor	0.00182	2.73993	HDAC6,VEGFA,HDAC4,TUBD1,FGFR1,HDAC1,FKBP1A,CRBN,ERBB2,BCL6	10
morphology	morphology of carcinoma cell lines	0.00195	2.70997	STMN3,RAP1GAP,TSC2,ILK,DPAGT1,SMARCA4	6
infection	infection of tumor cell lines	0.00201	2.6968	COPZ1,PICALM,THOC2,NF2,EGF,ERC1,IRF3,AP1B1,DDX3X,LARS,ARRB1,CLDND1,TFDP2,RTN2,WDR46,FBXO21,SCFD1,SEPT8,NUP85,GORASP1,KLHDC2,ATG7,BMP2K,MECOM,TPT1,NOP56,ZNF12,HDAC1,FBXO18,AASS,SLC4A7,LAMC3,MED26,MDM2,OSBPL7,USP6,ATP6V0A1,CTDP1,ABTB1,CLTCL1,ADAM10,FLII,GAPVD1	43
anaplastic carcinoma	anaplastic carcinoma	0.00209	2.67985	TERT,CLIP2,LAMC3,ABCC10,MDM2,VEGFA,POR,EWSR1,MADD,TUBD1,PKD1,AHNAK,TSC2,ERBB2,SPAG9	15
tumorigenesis	tumorigenesis of malignant tumor	0.00224	2.64975	STAT6,CDK13,DROSHA,NF2,MDM2,CASK,ZEB1,TCF3,BCL6,IFNAR2,MLH1,DNMT3B,GNAI2,ROCK2,VEGFA,MDM4,CHD9,IKZF2,MUTYH,TSC2,MYB,CD44,SMAD4,BTRC,ERBB2	25
carcinoma	carcinoma in pancreas	0.00275	2.56067	HNRNPL,SHKBP1,L3MBTL3,ITSN1,CASKIN2,GCLC,EIF4A2,ADAMTS10,WDR20,POR,MADD,ZCCHC11,TSC2,PLCB1,PLXNB2,ITGB4,PABPC1,ANKHD1/ANKHD1-EIF4EBP3,APTX,PAOX,DNAH14,LAMC3,LARP4,ELOVL1,USP6,ADAR,ATF2,UROD,FIBCD1,MYO9A,ANAPC5,CPSF3L,ALDOA,MBD1,MAP2K3,MAPK7,GLB1L2,CTDSP2,ADPGK,ZNF573,DEK,ZMYND8,THADA,RHOT2,ACSF2,MSLN,SMARCA4,SGMS1,DDX3X,CEP162,RIF1,TARS2,ICAM5,DIP2B,PITPNM1,EPS15L1,RPGR,ZWILCH,UNC5C,PLOD2,NAP1L4,…	163
ductal pancreatic carcinoma	ductal pancreatic carcinoma	0.0032	2.49485	HNRNPL,SHKBP1,L3MBTL3,ITSN1,CASKIN2,GCLC,EIF4A2,ADAMTS10,WDR20,POR,MADD,ZCCHC11,TSC2,PLCB1,PLXNB2,ITGB4,PABPC1,ANKHD1/ANKHD1-EIF4EBP3,APTX,PAOX,DNAH14,LAMC3,LARP4,ELOVL1,USP6,ADAR,ATF2,UROD,FIBCD1,MYO9A,ANAPC5,CPSF3L,ALDOA,MBD1,MAP2K3,MAPK7,GLB1L2,CTDSP2,ADPGK,ZNF573,DEK,ZMYND8,THADA,RHOT2,ACSF2,SMARCA4,SGMS1,DDX3X,CEP162,RIF1,TARS2,ICAM5,DIP2B,PITPNM1,EPS15L1,RPGR,ZWILCH,UNC5C,PLOD2,NAP1L4,RSF1,…	159
malignant tumor	refractory malignant tumor	0.00321	2.49349	HDAC6,HDAC4,FGFR1,HDAC1,CRBN,ERBB2,BCL6,PML,POLD1,DNMT1,POLB	11
cell spreading	cell spreading of tumor cells	0.00325	2.48812	NF2,ERBB2,BCAR1	3
metaphase	metaphase of tumor cell lines	0.00325	2.48812	GORASP1,CHFR,DCTN1	3
sporadic endocrine gland tumor	sporadic endocrine gland tumor	0.00325	2.48812	SDHC,MEN1,SMARCA4	3
premature senescence	premature senescence of tumor cell lines	0.00338	2.47108	DEK,TP73,PLK1,ERBB2	4
squamous-cell carcinoma	squamous-cell carcinoma	0.0035	2.45593	ERGIC3,WHSC1,WDR90,WBSCR22,VAC14,EIF4A2,IFT80,SAPCD1,POR,ATG9A,EIF3B,TSC2,GPATCH4,PLXNB2,ITGB4,GREB1L,TVP23A,PRKRIP1,PAOX,FLOT1,LAMC3,ZEB1,USP6,IFNAR2,TCF3,ATF2,SPATA20,DOCK9,ST3GAL1,VARS2,NEIL1,ARHGEF28,GLB1L2,ALDH16A1,TAS2R14,DEK,SLC4A2,ZNF205,CAP2,ODF2L,CEBPZ,PGS1,SMARCA4,DDX3X,DHX16,TBC1D10B,LRRC37A3 (includes others),PLOD2,MECOM,MLF2,C1orf198,DROSHA,PPP4R1,AGL,RUBCN,TBC1D17,NR4A1,ZNF568,WRAP…	242
tumorigenesis	tumorigenesis of epithelial neoplasm	0.00355	2.44977	MAP2K4,STAT6,YAP1,DROSHA,TERT,MDM2,MEN1,GNAI2,VEGFA,MDM4,MUTYH,TSC2,TRAF4,CD44,SMAD4,BTRC,ERBB2,MAPK7	18
autophagy	autophagy of tumor cell lines	0.00372	2.42946	ROCK2,CAPNS1,ATG7,GAB1,TP73,GTF2IRD2/GTF2IRD2B,GABARAPL1,USP19,SMPD1,DNM1L,APP	11
incidence	incidence of digestive organ tumor	0.00372	2.42946	UACA,MZF1,TP73,TES,TERT,MAD1L1,SMAD4,PINX1,MEN1,MLH1,NUDT1	11
endocrine gland tumor	endocrine gland tumor	0.00386	2.41341	HNRNPL,TUBA1B,WDR90,TMEM189-UBE2V1,GP6,WBSCR22,CASKIN2,ADAMTS10,HOMER3,WDR20,VEGFA,POR,RUSC1,EWSR1,MXD3,MADD,TCEB3C (includes others),EIF3B,URGCP,TSC2,SSBP4,PLXNB2,DMBT1,PABPC1,DKC1,LAMC3,USP6,IFNAR2,SPATA20,SUCO,FBXL6,CTSB,MAP2K3,CTDSP2,ALDH16A1,PRRC2A,SLC4A2,ZNF205,HMGN1,ODF2L,THOC3,FKBP1A,SMARCA4,SH3GLB2,RPGR,LRRC37A3 (includes others),PPM1M,EPHB4,MECOM,MDM2,SLIT2,SLC25A19,CD44,R3HCC1,ATP8B3,A…	119
differentiation	differentiation of tumor cells	0.00427	2.36957	RASGRP1,FGFR1,HDAC1,E2F7,CD44,PRMT5,EGF,ERBB2,PML,DNMT1	10
colorectal mucinous adenocarcinoma	colorectal mucinous adenocarcinoma	0.00485	2.31426	GNAI2,SLIT2	2
size	size of carcinoma cell lines	0.00485	2.31426	TSC2,ILK	2
tumorigenesis	tumorigenesis of islet cell tumor	0.00485	2.31426	CTSB,MEN1	2
endometrioid carcinoma	endometrioid carcinoma	0.00493	2.30715	ARRDC1,WBSCR22,VAC14,EIF4A2,SAPCD1,MADD,KIF13A,ABLIM3,SAFB,ITGB4,NPEPL1,SART3,FERMT2,FLOT1,USP6,IFNAR2,PITX2,SPATA20,DOCK9,VARS2,ARHGEF28,MBD1,GLB1L2,ALDH16A1,FOXJ3,TAS2R14,CAP2,THADA,HN1,ODF2L,CEBPZ,PGS1,FILIP1L,TTK,ASUN,DDX3X,CEP162,EXD2,DHX16,DAB2,TBC1D10B,UNC5C,RSBN1,SCFD1,MECOM,ZNF12,DROSHA,AGL,RUBCN,MYO5A,CTDSPL2,KANSL2,KTN1,WRAP53,ICMT,ATP13A1,BZW2,BAIAP3,TSFM,AP1B1,ZC3H14,UBE2D4,AMOTL2,ZN…	218
abdominal neoplasm	abdominal neoplasm	2.22e-20	19.6536	ERGIC3,THOC2,ARRDC1,VAC14,EIF4A2,QARS,POR,LZTFL1,EWSR1,EIF3B,ATG9A,CYTH1,TSC2,SAFB,PLXNB2,SART3,EXOSC9,CLPB,PAOX,FERMT2,LARP4,PTOV1,ZEB1,TCF3,DAXX,CCDC28B,CTSB,ARHGEF28,NEIL1,FOXJ3,EIF3K,LIG4,CPD,ILK,CEBPZ,FILIP1L,TTK,SMARCA4,DDX3X,ARMC5,ARRB1,CLDND1,CRBN,SPTBN2,SCFD1,PLOD2,EPHB4,PPM1M,MECOM,DROSHA,DHX36,DIP2A,MYO5A,NR4A1,SEC14L2,KANSL2,ZNF568,TAF1A,NARF,NARFL,AP1B1,ZNF280C,ZC3H14,UBE2D4,TDG,DDX5…	740
large intestine neoplasm	large intestine neoplasm	3.74e-14	13.4271	ERGIC3,THOC2,ARRDC1,VAC14,EIF4A2,QARS,EWSR1,EIF3B,ATG9A,CYTH1,TSC2,SAFB,PLXNB2,SART3,EXOSC9,CLPB,PAOX,FERMT2,PTOV1,ZEB1,TCF3,DAXX,CCDC28B,CTSB,ARHGEF28,EIF3K,LIG4,CPD,ILK,CEBPZ,FILIP1L,TTK,SMARCA4,ARMC5,ARRB1,CLDND1,CRBN,SPTBN2,SCFD1,PLOD2,PPM1M,EPHB4,MECOM,DROSHA,DHX36,DIP2A,MYO5A,NR4A1,SEC14L2,KANSL2,ZNF568,TAF1A,NARFL,AP1B1,ZNF280C,ZC3H14,TDG,DDX5,MAPK3,MATR3,MPHOSPH9,ZWINT,CPNE1,SMAD9,POLR1B,…	590
malignant neoplasm of large intestine	malignant neoplasm of large intestine	1.09e-13	12.9626	ERGIC3,THOC2,ARRDC1,VAC14,EIF4A2,QARS,EWSR1,EIF3B,ATG9A,CYTH1,TSC2,SAFB,PLXNB2,SART3,EXOSC9,CLPB,PAOX,FERMT2,PTOV1,ZEB1,TCF3,DAXX,CCDC28B,CTSB,ARHGEF28,EIF3K,LIG4,CPD,ILK,CEBPZ,FILIP1L,TTK,SMARCA4,ARMC5,ARRB1,CLDND1,CRBN,SPTBN2,SCFD1,PLOD2,PPM1M,EPHB4,MECOM,DROSHA,DHX36,DIP2A,MYO5A,NR4A1,SEC14L2,KANSL2,ZNF568,TAF1A,NARFL,AP1B1,ZNF280C,ZC3H14,TDG,DDX5,MAPK3,MATR3,MPHOSPH9,ZWINT,CPNE1,SMAD9,POLR1B,…	586
female genital neoplasm	female genital neoplasm	0.000104	3.98297	WBSCR22,ARRDC1,VAC14,EIF4A2,SAPCD1,POR,MADD,KIF13A,ABLIM3,GPATCH4,SAFB,ITGB4,TPM4,NPEPL1,SART3,PAOX,FERMT2,FLOT1,ZEB1,PITX2,USP6,IFNAR2,SPATA20,UROD,DOCK9,VARS2,CTSB,ARHGEF28,MBD1,GLB1L2,ALDH16A1,FOXJ3,TAS2R14,CAP2,THADA,HN1,ODF2L,CEBPZ,PGS1,FILIP1L,TTK,SMARCA4,DDX3X,ASUN,CEP162,EXD2,DHX16,DAB2,TBC1D10B,UNC5C,RSBN1,SCFD1,LRRC37A3 (includes others),MECOM,DROSHA,ZNF12,PPP4R1,AGL,RUBCN,MYO5A,CTDSPL2…	291
malignant lymphoid neoplasm	refractory malignant lymphoid neoplasm	0.00282	2.54975	HDAC6,HDAC4,HDAC1,CRBN,BCL6,PML,POLD1,DNMT1,POLB	9
peripheral nervous system neoplasm	peripheral nervous system neoplasm	0.00309	2.51004	VEGFA,RPS6KB1,TUBD1,TP73,TERT,HMGN1,SDHC,ITGB4,MEN1	9
malignant neoplasm of endocrine gland	malignant neoplasm of endocrine gland	0.00332	2.47886	WBSCR22,TERT,ODF2L,EGF,FKBP1A,ABCC10,MEN1,SMARCA4,MLH1,VEGFA,POR,TDG,EWSR1,MADD,AHNAK,MED15,TSC2,ERBB2,SPAG9,RPS6KB1,EPHB4,FGFR1,CLIP2,MEF2A,LAMC3,MDM2,SLIT2,IFNAR2,MDM4,TUBD1,PKD1,RAP1GAP,CD44	33
tumorigenesis	tumorigenesis of epithelial neoplasm	0.00355	2.44977	MAP2K4,STAT6,YAP1,DROSHA,TERT,MDM2,MEN1,GNAI2,VEGFA,MDM4,MUTYH,TSC2,TRAF4,CD44,SMAD4,BTRC,ERBB2,MAPK7	18
organismal death	organismal death	1.73e-10	9.76195	VAC14,GCLC,SLC9A1,POR,EWSR1,MADD,ATG9A,TSC2,TRAF4,PLXNB2,SAFB,ITGB4,UNG,AMACR,YAP1,FERMT2,CSNK1D,ZEB1,IFNAR2,TCF3,PITX2,MAFF,ATF2,UROD,DAXX,CTSB,ECSIT,SLC4A2,LIG4,USF2,ILK,HEXA,SMARCA4,ARRB1,ABCB7,DAB2,DPH1,MECOM,DHX36,AGL,TPP1,ARHGDIA,ACTL6A,ICMT,TLN1,PI	212
morbidity or mortality	morbidity or mortality	3.41e-10	9.46725	VAC14,GCLC,SLC9A1,POR,EWSR1,MADD,ATG9A,TSC2,TRAF4,PLXNB2,SAFB,ITGB4,UNG,AMACR,YAP1,FERMT2,CSNK1D,ZEB1,IFNAR2,TCF3,PITX2,MAFF,ATF2,UROD,DAXX,CTSB,ECSIT,SLC4A2,LIG4,USF2,ILK,HEXA,SMARCA4,ARRB1,ABCB7,DAB2,DPH1,MECOM,DHX36,AGL,TPP1,ARHGDIA,ACTL6A,ICMT,TLN1,PI	213
anemia	anemia	8.72e-06	5.05948	MAP2K4,L3MBTL3,PICALM,NFATC3,TP73,TERT,TNFAIP3,GCLC,PINX1,IRF3,VEGFA,HDAC6,ABCB7,SMAD4,CRBN,ERBB2,SLC12A4,DNMT1,HK1,DNASE2,DIDO1,HDAC1,XBP1,MDM2,PLK1,NFATC4,NFE2L1,ATF2,MDM4,ITPA,YARS2,SLC25A19,MYB,TPP1,ALDOA,C15orf41,ARID4A,FANCI,ACTL6A	39
ovarian lesion	ovarian lesion	2.33e-05	4.63264	ZNF281,QKI,VAC14,NF2,EIF4A2,ADAMTS10,RAPH1,KPNA1,EEF1D,BBS1,SAPCD1,VEGFA,POR,LTB4R,ABR,GPATCH4,PLCB1,ITGB4,FCHO1,TPM4,DNMT1,PAPOLA,AASS,DNAH14,FLOT1,SPATA20,DOCK9,TGM1,MYO9A,VARS2,ARHGEF28,GLB1L2,ALDH16A1,TAS2R14,PLAGL1,HN1,ODF2L,CEBPZ,MSLN,EIF4G1,SMARCA4	130
infection	infection by RNA virus	2.16e-05	4.66555	THOC2,NF2,AP1B1,PSMC5,POLB,POR,LTB4R,LARS,TFDP2,RTN2,WDR46,SEPT8,STAT6,GORASP1,ATG7,BMP2K,DDX23,FBXO18,PSMC4,ZC3HAV1,AASS,SLC4A7,LAMC3,OSBPL7,USP6,IFNAR2,TTC3,CTDP1,USE1,CLTCL1,EIF2B5,CTSB,PML,RNF10,COPZ1,ZGPAT,PICALM,EGF,FKBP1A,ERC1,NUP50,IRF3,DDX3X,NECA	78
autosomal recessive spinocerebellar ataxia	autosomal recessive spinocerebellar ataxia	5.53e-05	4.25727	SPTBN2,STUB1,SNX14,TPP1,SLC9A1,RUBCN	6
familial cerebellar ataxia	familial cerebellar ataxia	0.000188	3.72584	SPTBN2,ATXN3,NOP56,XBP1,SLC9A1,PLEKHG4,RUBCN,STUB1,VAMP1,ABCB7,SNX14,PITPNM1,TPP1,DNMT1	14
spinocerebellar ataxia	spinocerebellar ataxia	0.000192	3.7167	SPTBN2,ATXN3,NOP56,XBP1,SLC9A1,PLEKHG4,RUBCN,VAMP1,STUB1,ABCB7,SNX14,PITPNM1,TPP1	13
exchange	exchange of sister chromatids	0.000253	3.59688	SPIDR,UHRF1,REST,TERT,FAAP24,UNG,POLB	7
myeloid leukemia	acute refractory myeloid leukemia	0.000263	3.58004	POLD1,DNMT1,POLB	3
myelodysplastic syndrome	high risk myelodysplastic syndrome	0.000263	3.58004	POLD1,DNMT1,POLB	3
interaction	interaction of vascular endothelial cells	0.000263	3.58004	VEGFA,CD44,ATF2	3
lymphoproliferative disorder	lymphoproliferative disorder	0.000437	3.35952	WHSC1,WDR90,ARRDC1,EIF2A,QARS,POR,TSC2,ITGB4,UNG,ZEB1,IFNAR2,TCF3,USP6,ARHGEF28,DEK,GCFC2,LIG4,CRIPT,CPD,PGS1,FILIP1L,SMARCA4,CRBN,SCFD1,SPTBN2,LRRC37A3 (includes others),ZMYM1,EPHB4,MECOM,DIP2A,AGL,RARS,PCM1,CCT7,PHACTR2,BUD13,ZNF568,WRAP53,ZNF79,SLC41A2	203
infection	infection by lentivirus	0.000441	3.35556	THOC2,NF2,PSMC5,POLB,POR,LTB4R,LARS,TFDP2,RTN2,SEPT8,BMP2K,ATG7,DDX23,FBXO18,ZC3HAV1,AASS,PSMC4,SLC4A7,OSBPL7,USP6,IFNAR2,TTC3,CTDP1,USE1,EIF2B5,RNF10,ZGPAT,EGF,FKBP1A,NUP50,DDX3X,NECAB3,AP1G2,RNPS1,MED15,CLDND1,FBXO21,SCFD1,PLOD2,NEDD4,NUP85,KLHDC2,MECOM	61
growth	arrest in growth of organism	0.000441	3.35556	POMT2,KAT7,UHRF1,PSMC4,GCLC,TLN1,RNASEH1,SMARCA4,RAD9B,ATF2,TDG,SLC25A19,CDK11A,POMT1,DCTN1,FLII,SMAD4,MAPK7,DNMT1	19
lymphoproliferative malignancy	lymphoproliferative malignancy	0.00053	3.27572	WHSC1,WDR90,ARRDC1,EIF2A,QARS,POR,TSC2,ITGB4,UNG,ZEB1,IFNAR2,TCF3,USP6,ARHGEF28,DEK,GCFC2,LIG4,CRIPT,CPD,PGS1,FILIP1L,SMARCA4,CRBN,SCFD1,SPTBN2,LRRC37A3 (includes others),ZMYM1,EPHB4,MECOM,DIP2A,AGL,RARS,PCM1,CCT7,PHACTR2,BUD13,ZNF568,WRAP53,ZNF79,SLC41A2	202
disorder of basal ganglia	disorder of basal ganglia	0.000547	3.26201	MAP2K4,TUBA1B,ATXN3,WDR45,ENO3,PAQR6,EIF4A2,BCL6,UBE2D4,ROCK2,SLMAP,CYTH1,SEZ6,PLCB1,ITGB4,RTN2,GAS5,FLOT1,MALT1,ELOVL1,ADAR,MAFF,ZBTB44,FOSB,TGM1,RAP1GAP,DNAJB6,SMTN,GIGYF2,NUDT1,EIF3K,RNF10,ZMYND8,WWTR1,HMGN1,EIF4G1,SCARB2,PARK7,STUB1,ICAM5,SERF1A/SERF1	64
childhood brain stem glioma	childhood brain stem glioma	0.000637	3.19586	HDAC6,VEGFA,HDAC1	3
childhood cerebral astrocytoma	childhood cerebral astrocytoma	0.000637	3.19586	HDAC6,VEGFA,HDAC1	3
differentiation	differentiation of teratoma	0.000637	3.19586	HDAC1,PRMT5,DNMT1	3
Alzheimer's disease	early stage Alzheimer's disease	0.000637	3.19586	VEGFA,XBP1,ADAM10	3
pallor	pallor	0.00145	2.83863	MAP2K4,ICMT,XBP1,FKBP1A,PINX1,MDM2,NFE2L1,POLB,APP,MDM4,PKD1,MYB,MAPK7	13
lymphoma	stage 4 lymphoma	0.00164	2.78516	HDAC6,POR,HDAC4,TUBD1,HDAC1,FKBP1A,CRBN	7
Hoyeraal-Hreidarsson syndrome	Hoyeraal-Hreidarsson syndrome	0.00166	2.77989	DKC1,TERT	2
Niemann-Pick disease type B	Niemann-Pick disease type B	0.00166	2.77989	SMPD1,APP	2
liver lesion	liver lesion	1.56e-10	9.80688	WHSC1,THOC2,WBSCR22,GCLC,IFT80,QARS,POR,EWSR1,ATG9A,CYTH1,TSC2,ABLIM3,GPATCH4,SAFB,ITGB4,GREB1L,SART3,EXOSC9,AMACR,GORASP1,COMTD1,PAOX,YAP1,USP19,LAMC3,PTOV1,TCF3,IFNAR2,USP6,ATF2,SPATA20,DAXX,DOCK9,PPOX,VARS2,ST3GAL1,ANAPC5,CTSB,ARHGEF28,NEIL1,CENPT,GCFC	362
infection	Viral Infection	8.48e-07	6.0716	THOC2,ARRDC1,NF2,GCLC,POLB,VEGFA,POR,LTB4R,IKZF2,ZBTB14,ABLIM3,SIKE1,SAFB,SART3,DMBT1,STAT6,GORASP1,ATG7,FBXO18,ZC3HAV1,AASS,LAMC3,ZEB1,USP6,ADAR,IFNAR2,TCF3,DAXX,GAB1,CTSB,MAP2K3,CLSTN3,DEK,RNF10,FKBP1A,DDX3X,NECAB3,DCLK2,ARRB1,RNPS1,CLDND1,AMY2B,FBXO21,	138
infection	infection of cells	4.68e-06	5.32975	THOC2,NF2,AP1B1,PSMC5,LTB4R,LARS,TFDP2,RTN2,WDR46,SEPT8,PRKRA,GORASP1,ATG7,BMP2K,DDX23,FBXO18,PSMC4,ZC3HAV1,AASS,SLC4A7,LAMC3,OSBPL7,USP6,ADAR,TTC3,CTDP1,USE1,CLTCL1,EIF2B5,CTSB,PML,RNF10,COPZ1,ZGPAT,PICALM,EGF,ERC1,NUP50,IRF3,DDX3X,NECAB3,AP1G2,ARRB1,RNP	75
refractory anemia with excess blasts	refractory anemia with excess blasts	5.65e-06	5.24795	HDAC6,HDAC1,CRBN,PLK1,DNMT1	5
cell death	cell death of brain cells	1.62e-05	4.79048	ITSN1,REST,TP73,ATXN3,GCLC,VEGFA,ROCK2,MADD,PARK7,TARDBP,TSC2,TCP1,TNFRSF10A,UNG,ATP13A2,P4HB,HDAC4,ATG7,ATP2C1,HDAC1,APAF1,PAWR,NFATC4,PITX2,ATF2,APP,CAPNS1,TGM1,MAP2K3,MAPK7,DNM1L	31
infection	infection of kidney cell lines	2.58e-05	4.58838	RNF10,ZGPAT,NUP50,IRF3,PSMC5,NECAB3,AP1G2,RNPS1,MED15,PLOD2,PRKRA,NEDD4,DDX23,RHOC,HDAC1,SLC35A2,ZC3HAV1,APAF1,PSMC4,PLK1,MANBA,ST3GAL3,ADAR,TTC3,PTPRU,CTDP1,USE1,EIF2B5,CTSB,NUP62,PML	31
infection	infection by HIV-1	2.76e-05	4.55909	THOC2,NF2,PSMC5,POLB,LARS,LTB4R,TFDP2,RTN2,SEPT8,BMP2K,ATG7,DDX23,FBXO18,ZC3HAV1,AASS,PSMC4,SLC4A7,OSBPL7,USP6,TTC3,CTDP1,USE1,EIF2B5,RNF10,ZGPAT,EGF,NUP50,DDX3X,NECAB3,AP1G2,RNPS1,MED15,CLDND1,FBXO21,SCFD1,PLOD2,NEDD4,NUP85,KLHDC2,MECOM,TPT1,ZNF12,HDAC1,	57
cell death	cell death of cerebral cortex cells	5.42e-05	4.266	P4HB,HDAC4,ITSN1,ATP2C1,REST,TP73,ATXN3,HDAC1,APAF1,GCLC,PAWR,NFATC4,APP,VEGFA,TGM1,CAPNS1,MADD,PARK7,TSC2,TARDBP,TCP1,MAP2K3,MAPK7,TNFRSF10A,ATP13A2,UNG	26
apoptosis	apoptosis of kidney cell lines	5.83e-05	4.23433	MAP2K4,TP73,TERT,ILK,NF2,EGF,BCL6,RHOT1,STUB1,ABCC1,ERBB2,TNFRSF10A,UNC5C,YAP1,SDHC,PAWR,ZEB1,TCF3,APP,DAXX,NOL3,PKD1,SREBF2,GNB2,CD44,TRPS1,MSH5	27
neural tube defect	neural tube defect	6.36e-05	4.19654	HDAC4,MIB2,ATP2C1,VANGL1,FGFR1,APAF1,FKBP1A,MDM2,PITX2,MEN1,SMARCA4,POR,MDM4,PKD1,FUZ,SLC25A19,TRAF4,SMAD4,PLXNB2	19
infection	infection of embryonic cell lines	8.5e-05	4.07058	RNF10,ZGPAT,NUP50,IRF3,PSMC5,NECAB3,AP1G2,RNPS1,MED15,PLOD2,PRKRA,NEDD4,DDX23,RHOC,HDAC1,SLC35A2,ZC3HAV1,APAF1,PSMC4,PLK1,MANBA,ST3GAL3,ADAR,TTC3,PTPRU,CTDP1,USE1,EIF2B5,NUP62	29
infection	infection of epithelial cell lines	8.5e-05	4.07058	RNF10,ZGPAT,NUP50,IRF3,PSMC5,NECAB3,AP1G2,RNPS1,MED15,PLOD2,PRKRA,NEDD4,DDX23,RHOC,HDAC1,SLC35A2,ZC3HAV1,APAF1,PSMC4,PLK1,MANBA,ST3GAL3,ADAR,TTC3,PTPRU,CTDP1,USE1,EIF2B5,NUP62	29
chronic myelomonocytic leukemia type I	chronic myelomonocytic leukemia type I	8.73e-05	4.05899	HDAC6,HDAC1,CRBN,DNMT1	4
chronic myelomonocytic leukemia type II	chronic myelomonocytic leukemia type II	8.73e-05	4.05899	HDAC6,HDAC1,CRBN,DNMT1	4
cell death	cell death of kidney cell lines	9.44e-05	4.02503	MAP2K4,TP73,TERT,ILK,NF2,EGF,BCL6,TGFB1I1,STUB1,RHOT1,ABCC1,PLCB1,ERBB2,TNFRSF10A,ATP13A2,UNC5C,HK1,ATG7,YAP1,SDHC,PAWR,ZEB1,TCF3,APP,DAXX,NOL3,PKD1,SREBF2,CD44,TRPS1,GNB2,MSH5	32
movement disorder	Movement Disorders	0.000155	3.80967	MAP2K4,TUBA1B,ATXN3,ENO3,PAQR6,EIF4A2,BCL6,SLC9A1,PLEKHG4,ROCK2,VEGFA,UBE2D4,SLMAP,CYTH1,SEZ6,TARDBP,PLCB1,ITGB4,CLCN3,RTN2,DNMT1,PRKRA,APTX,GAS5,FLOT1,HELLS,ELOVL1,MALT1,MAFF,ZBTB44,FOSB,TGM1,NOL3,RAP1GAP,CTSB,DNAJB6,SMTN,GIGYF2,NUDT1,EIF3K,RNF10,SLC4A2,	89
apoptosis	apoptosis of brain cells	0.0003	3.52288	P4HB,HDAC4,ITSN1,ATP2C1,TP73,APAF1,GCLC,PAWR,NFATC4,PITX2,ATF2,APP,ROCK2,VEGFA,MAP2K3,MAPK7,UNG	17
lymphoma	recurrent lymphoma	0.000455	3.34199	HDAC6,HDAC4,HDAC1,CRBN,BCL6,POLD1,POLB	7
degeneration	degeneration of nervous system	0.000564	3.24872	VTI1A,ATXN3,MARK2,VAC14,SMPD1,SLC9A1,HDAC6,VEGFA,SCARB2,PARK7,STUB1,TARDBP,ERBB2,CLCN3,HSD17B4,UNG,UNC5C,ATG7,FGFR1,XBP1,SLC4A7,NFE2L1,ATF2,APP,TBCE,CTSB,TPP1,DNM1L,NUDT1	29
leukemia	leukemia	0.000672	3.17263	TUBA1B,MZF1,WDR90,WHSC1,ITSN1,HBS1L,ARRDC1,TRAP1,EIF2A,EEF1D,POLB,BBS1,VEGFA,POR,NDUFS1,TCEB3C (includes others),IKZF2,ABCC1,ITGB4,DNMT1,DMBT1,PABPC1,UBXN6,STAT6,CDK13,ZC3HAV1,DNAH14,HACL1,TCF3,USP6,IFNAR2,C19orf53,AHI1,GTF2IRD2/GTF2IRD2B,MSH5,ARHGEF28,MA	173
HIV infection	HIV infection	0.000684	3.16494	THOC2,NF2,PSMC5,POLB,POR,LTB4R,LARS,TFDP2,RTN2,SEPT8,BMP2K,ATG7,DDX23,FBXO18,ZC3HAV1,AASS,PSMC4,SLC4A7,OSBPL7,USP6,IFNAR2,TTC3,CTDP1,USE1,EIF2B5,RNF10,ZGPAT,EGF,FKBP1A,NUP50,DDX3X,NECAB3,AP1G2,RNPS1,MED15,CLDND1,FBXO21,SCFD1,PLOD2,NEDD4,NUP85,KLHDC2,MECOM	60
cell death	cell death of kidney cells	0.000715	3.14569	MAP2K4,TP73,TERT,ILK,NF2,EGF,IRF3,BCL6,TGFB1I1,STUB1,RHOT1,ABCC1,PLCB1,ERBB2,TNFRSF10A,ATP13A2,UNC5C,HK1,ATG7,YAP1,SDHC,PAWR,ZEB1,TCF3,APP,DAXX,NOL3,PKD1,SREBF2,CD44,TRPS1,GNB2,MSH5	33
autosomal recessive nonsyndromic mental retardation	autosomal recessive nonsyndromic mental retardation	0.000722	3.14146	CC2D1A,CRBN,LINS1,ST3GAL3	4
acute myeloid leukemia	refractory acute myeloid leukemia	0.000722	3.14146	PML,POLD1,DNMT1,POLB	4
oxidative phosphorylation deficiency	oxidative phosphorylation deficiency	0.000791	3.10182	TARS2,MRPS22,GTPBP3,ATP5A1,VARS2,TSFM	6
necrosis	necrosis of kidney	0.000796	3.09909	MAP2K4,TP73,TERT,ILK,NF2,EGF,IRF3,BCL6,TGFB1I1,STUB1,RHOT1,ABCC1,PLCB1,ERBB2,TNFRSF10A,ATP13A2,UNC5C,HK1,ATG7,YAP1,HELLS,SDHC,PAWR,ZEB1,TCF3,APP,DAXX,NOL3,PKD1,SREBF2,CD44,TRPS1,GNB2,MSH5	34
non-Hodgkin's disease	stage 4 non-Hodgkin's disease	0.000963	3.01637	HDAC6,POR,HDAC4,HDAC1,FKBP1A,CRBN	6
neurodegeneration	Neurodegeneration	0.000981	3.00833	VTI1A,WDR45,ATXN3,MARK2,VAC14,SMPD1,SLC9A1,HDAC6,VEGFA,SCARB2,PARK7,STUB1,TARDBP,ERBB2,CLCN3,HSD17B4,UNG,UNC5C,ATG7,FGFR1,XBP1,SLC4A7,NFE2L1,ATF2,APP,TBCE,CTSB,TPP1,DNM1L,NUDT1	30
microgliosis	microgliosis	0.00106	2.97469	SCARB2,TARDBP,ARSG,PSMC4,HSD17B4,NUDT1,APP	7
medulloblastoma	medulloblastoma	0.00108	2.96658	RBPMS,YAP1,REST,TP73,LIG4,FGFR1,TERT,SMARCA4,MLH1,DDX3X,TSC2,TLK2,ERBB2,CTDNEP1,CBFA2T2	15
spinocerebellar disease	spinocerebellar disease	0.00142	2.84771	SPTBN2,KLC2,ATXN3,NOP56,XBP1,SLC9A1,PLEKHG4,RUBCN,VAMP1,STUB1,ABCB7,PITPNM1,SNX14,TPP1,RTN2	15
combined oxidative phosphorylation deficiency	combined oxidative phosphorylation deficiency	0.00165	2.78252	TARS2,MRPS22,GTPBP3,ATP5A1,VARS2	5
autistic-like traits	autistic-like traits	0.00166	2.77989	ATG7,TSC2	2
hyperplasia	hyperplasia of antigen presenting cells	0.00166	2.77989	VEGFA,BCL6	2
paralysis	progressive paralysis	0.00166	2.77989	TARDBP,APP	2
neuromuscular disease	neuromuscular disease	0.00183	2.73755	MAP2K4,TUBA1B,ATXN3,ENO3,PAQR6,EIF4A2,BCL6,UBE2D4,ROCK2,HDAC6,SLMAP,MXD3,CYTH1,SEZ6,PLCB1,ITGB4,RTN2,STAT6,GAS5,FLOT1,ELOVL1,MALT1,IFNAR2,MAFF,ZBTB44,TGM1,HNRNPA1,RAP1GAP,DNAJB6,SMTN,TAP2,GIGYF2,EIF3K,RNF10,PRRC2A,ZMYND8,WWTR1,HMGN1,FKBP1A,EIF4G1,SCARB2,A	70
myeloid leukemia	myeloid leukemia	0.00191	2.71897	TUBA1B,MZF1,WDR90,ITSN1,HBS1L,ARRDC1,TRAP1,EIF2A,EEF1D,POLB,BBS1,VEGFA,POR,NDUFS1,TCEB3C (includes others),ABCC1,ITGB4,DNMT1,DMBT1,PABPC1,UBXN6,CDK13,ZC3HAV1,DNAH14,HACL1,USP6,IFNAR2,C19orf53,AHI1,GTF2IRD2/GTF2IRD2B,MSH5,ARHGEF28,MAP2K3,TAP2,CAMK2G,DEK,MA	146
acute myeloid leukemia	recurrent acute myeloid leukemia	0.00199	2.70115	PML,POLD1,DNMT1,POLB	4
lymphoma	refractory lymphoma	0.00204	2.69037	HDAC6,HDAC4,HDAC1,CRBN,BCL6	5
cell death	cell death of hippocampal cells	0.00235	2.62893	P4HB,HDAC4,MADD,REST,ATP2C1,TSC2,APAF1,PAWR,UNG,ATP13A2,APP	11
apoptosis	apoptosis of cerebral cortex cells	0.00241	2.61798	VEGFA,P4HB,ITSN1,TP73,ATP2C1,GCLC,MAP2K3,PAWR,MAPK7,NFATC4,UNG,APP	12
nonsyndromic familial mental retardation	nonsyndromic familial mental retardation	0.00249	2.6038	CC2D1A,CRBN,FTSJ1,LINS1,ST3GAL3	5
damage	damage of endothelial tissue	0.00261	2.58336	VEGFA,CYTH2,RAP1GAP,NR4A1,ADAM10,ARHGDIA,MAP2K3,CTTN,GIT1,APP	10
ependymoma	ependymoma	0.00262	2.5817	VEGFA,TERT,NF2,FKBP1A	4
acute leukemia	acute leukemia	0.00267	2.57349	TUBA1B,MZF1,WDR90,WHSC1,ITSN1,HBS1L,ARRDC1,TRAP1,EIF2A,EEF1D,POLB,BBS1,VEGFA,POR,NDUFS1,TCEB3C (includes others),IKZF2,ABCC1,ITGB4,DNMT1,DMBT1,PABPC1,UBXN6,STAT6,CDK13,ZC3HAV1,DNAH14,HACL1,USP6,IFNAR2,C19orf53,GTF2IRD2/GTF2IRD2B,MSH5,ARHGEF28,MAP2K3,TAP2,	149
degeneration	degeneration of neurons	0.00282	2.54975	ATG7,ATXN3,FGFR1,MARK2,XBP1,SLC4A7,SMPD1,SLC9A1,ATF2,APP,SCARB2,VEGFA,TBCE,PARK7,STUB1,TARDBP,CTSB,TPP1,CLCN3,DNM1L,HSD17B4,UNG,UNC5C	23
exencephaly	exencephaly	0.00293	2.53313	POR,MDM4,HDAC4,MIB2,ATP2C1,SLC25A19,APAF1,FKBP1A,PLXNB2,MDM2,PITX2,MEN1,SMARCA4	13
incidence	incidence of angiosarcoma	0.00301	2.52143	TP73,TSC2,MAD1L1,PINX1,SMARCA4	5
astrocytosis	astrocytosis	0.00309	2.51004	VEGFA,SCARB2,ARSG,PSMC4,CTSB,ADAM10,CLCN3,HSD17B4,ATP13A2,APP	10
colon adenoma	colon adenoma	0.0031	2.50864	DNMT3B,DDX5,YAP1,MUTYH,CD44,SLIT2	6
chronic myeloid leukemia	chronic myeloid leukemia	0.00313	2.50446	HDAC6,SMAD9,TP73,AHI1,HDAC1,CD44,FKBP1A,CRBN,PLK1,IFNAR2,POLD1,DNMT1,POLB	13
gliosis	gliosis	0.00318	2.49757	ARSG,PSMC4,SMPD1,APP,SCARB2,VEGFA,ABR,TARDBP,ADAM10,CTSB,CLCN3,HSD17B4,ATP13A2,NUDT1	14
incidence	incidence of lymphoma	0.00321	2.49349	TP73,MUTYH,LIG4,CHFR,NF2,CD44,PINX1,ZEB1,TCF3,PML,MLH1,UNG	12
hemangioblastoma	hemangioblastoma	0.0033	2.48149	EPHB4,SEC31A,MECOM,TERT,TNFAIP3,SDHC,MDM2,ERC1,AURKA,TCF3,MEN1,BCL6,MLH1,SMARCA4,VEGFA,DAXX,MDM4,ITPA,MUTYH,TSC2,CLTCL1,MYB,ERBB2,PML,FANCI,DNMT1	26
angiosarcoma	angiosarcoma	0.00339	2.4698	POR,VEGFA,TUBD1,TP73,FGFR1,TSC2,MAD1L1,PINX1,SMARCA4	9
cell death	cell death of cortical neurons	0.00353	2.45223	ITSN1,TP73,ATXN3,HDAC1,GCLC,NFATC4,APP,VEGFA,CAPNS1,TGM1,PARK7,TARDBP,TCP1,MAP2K3,MAPK7,TNFRSF10A,UNG	17
budding	budding of virus	0.0036	2.4437	NEDD4,VPS28,ACTB,AP1M1,ARRDC1	5
atelectasis	atelectasis	0.00405	2.39254	VEGFA,ARRB1,MADD,PLAGL1,CD44,TRPS1,HELLS,DPH1,POLB	9
pulmonary adenoma	pulmonary adenoma	0.0041	2.38722	TP73,MUTYH,TSC2,MEN1,MLH1,NUDT1	6
non-Hodgkin's disease	recurrent non-Hodgkin's disease	0.00427	2.36957	HDAC6,HDAC4,HDAC1,CRBN,BCL6	5
cell death	cell death of pyramidal neurons	0.00428	2.36856	P4HB,HDAC4,REST,APP	4
permeability	permeability of endothelial tissue	0.00436	2.36051	VEGFA,CYTH2,RAP1GAP,NR4A1,ADAM10,ARHGDIA,CTTN,GIT1	8
intestinal polyp	intestinal polyp	0.00468	2.32975	H19,YAP1,MUTYH,CD44,SMAD4,DNMT1	6
papilloma	papilloma	0.00485	2.31426	MAP2K4,ATP2C1,ZNF205,DROSHA,TERT,ATF2,TNFRSF12A,VEGFA,TRAF4,PLXNB2,ERBB2,MAPK7,PML	13
Niemann-Pick disease type A	Niemann-Pick disease type A	0.00485	2.31426	SMPD1,APP	2
angiofibroma	angiofibroma	0.00485	2.31426	TSC2,MEN1	2
collapse	collapse of blood vessel	0.00485	2.31426	VEGFA,SMAD4	2
hypoxia	hypoxia of tissue	0.00485	2.31426	GNAI2,VEGFA	2
periorbital edema	periorbital edema	0.00485	2.31426	TP73,NFATC3	2
renal angiomyolipoma	renal angiomyolipoma	0.00485	2.31426	TSC2,FKBP1A	2

## Sheet: sheet E
Category	Term	Count	PValue	Genes	List Total	Pop Hits	Pop Total	Bonferroni	Benjamini	FDR
GOTERM_MF_DIRECT	GO:0005515~protein binding	426	6.18476e-08	MEF2A, RUSC1, LTBP4, USE1, REST, SART3, ITSN1, NSRP1, AMOTL2, KIFC3, CUL2, APP, CLK3, MED26, ILK, DHX36, ADAM8, CDCA3, PIK3CB, ROCK2, NOXA1, EXD2, PTPRU, LIG4, MARK3, MECOM, PCM1, MARK2, SPAG9, RPS18, MED15, ZWINT, MAPK3, SMARCAL1, FLII, MAPK7, CPSF3L, RAD23B, HACL1, GNAI2, ERBB2, NIFK, UBA5, ASL, GORASP1, PABPC1, TCF3, DNMT3B, KIAA1683, ZC3H14, GIT1, MAP2K3, DUSP23, USF2, SRSF5, SRSF9, TRPS1, PK…	779	6163	16313	5.65287e-05	5.65287e-05	9.65971e-05
GOTERM_CC_DIRECT	GO:0005737~cytoplasm	353	0.154146	HMGN1, ADCY3, SLC2A4RG, MEF2A, SEC31A, TARS2, DBF4B, ZNF638, SART3, GTF2IRD2B, MVB12A, APP, CDCA7, CD44, HOMER3, ILK, CEP290, DHX36, ADAM8, PITX2, EIF2B5, DBNL, RNF220, EXD2, POLB, LIG4, MECOM, PCM1, PTPDC1, DCTN1, SARS2, RIC8A, PITPNM1, SPAG9, CEP162, PRDM4, MED15, ZWINT, RARS, CNTROB, VEGFA, FLII, TGFB1I1, MAPK7, EPS8L2, SIVA1, CPSF3L, RAD23B, TDRD3, GNAI2, DNAH14, CRIPT, ERBB2, NIFK, UBA5, PRR…	838	5240	18202	0.924875	0.924875	227.662
GOTERM_CC_DIRECT	GO:0005654~nucleoplasm	217	0.498322	HMGN1, SLC2A4RG, MEF2A, DBF4B, AURKA, ZNF638, REST, SART3, GTF2IRD2B, MVB12A, CUL2, CDCA7, CLK3, MED26, ILK, SUPT5H, POLK, POLI, ANAPC5, RAD9B, POLB, LIG4, MECOM, PTPDC1, CTDSPL2, RPS18, CEP162, MED15, RFC2, RARS, MAPK3, SMARCAL1, FLII, MAPK7, CPSF3L, ISY1-RAB43, SIVA1, RAD23B, GNAI2, NIFK, BANF1, PLAGL1, RILPL1, NUP50, RPS20, DNMT3B, TCF3, ZC3H14, ZBTB48, SMAD9, KANSL2, MAP2K3, SMAD4, DDX5, HNRN…	838	2785	18202	2664.54	1332.27	655.032
GOTERM_CC_DIRECT	GO:0005829~cytosol	240	647.367	SEC31A, AURKA, REST, ITSN1, AMOTL2, MVB12A, CUL2, APP, HOMER3, ILK, GAB1, RAPGEF6, CEP290, DHX36, DDAH1, EIF2B5, CDCA3, DBNL, CAPNS1, ANAPC5, PIK3CB, ROCK2, NOXA1, MECOM, PCM1, MARK3, VTI1A, DCTN1, SPAG9, RPS18, GAPVD1, CEP162, RARS, ZWINT, MAPK3, MAPK7, ALDOA, GNAI2, ARHGEF28, UBA5, ASL, EPHB4, BANF1, MYO9A, CDC37, RILPL1, RPS20, PABPC1, GIT1, ABR, SMAD9, MAP2K3, MAP2K4, OSBPL7, DUSP23, SMAD4, T…	838	3397	18202	3.88423e+06	1.29474e+06	956113
GOTERM_CC_DIRECT	GO:0005634~nucleus	342	39770.6	ADCY3, HMGN1, SLC2A4RG, MEF2A, DBF4B, RUSC1, AURKA, REST, SGMS1, ZNF638, NSRP1, SART3, SLC35A2, ZGPAT, CDCA7, PICALM, CLK3, MED26, CEP290, DHX36, TLK2, SUPT5H, PITX2, EIF2B5, POLK, POLI, GTPBP3, ANAPC5, NUDT12, PIK3CB, STAG3L3, ROCK2, ZNF506, CIZ1, ZNF48, EXD2, POLB, LIG4, MECOM, PTPDC1, RPS18, ZNF236, UHRF1, PRDM4, MED15, DHX29, ZWINT, MAPK3, SMARCAL1, MAPK7, ALDOA, RAD23B, TDRD3, ZNF79, CRIPT, …	838	5430	18202	2.38622e+07	596556	5.87379e+06
GOTERM_MF_DIRECT	GO:0044822~poly(A) RNA binding	100	1.95197e+06	FLYWCH2, MRPL42, ZC3HAV1, RBM3, EIF5, ZNF638, SART3, NSRP1, GTF2E2, DDX23, CLK3, TARDBP, TPT1, SRRM1, DHX36, SUPT5H, ROCK2, TBRG4, SARS2, MARK2, RPS18, RBPMS, NOP2, DHX29, UBFD1, TIAL1, YARS2, GIGYF2, ISY1-RAB43, ALDOA, TDRD3, NIFK, PRRC2A, DIDO1, PUS7, HNRNPL, DDX3X, DUSP14, PRKRA, ZNF598, HNRNPC, PABPC1, RPL7A, RPS20, EWSR1, ZC3H14, P4HB, RNPS1, DDX5, HNRNPA1, APEH, SRSF5, SRSF9, CIRBP, GPATCH4…	779	1129	16313	1.7841e+09	8.92049e+08	3.04869e+10
GOTERM_CC_DIRECT	GO:0005913~cell-cell adherens junction	42	3.85859e+06	ALDOA, TLN1, ZC3HAV1, EIF5, EIF2A, EPS15L1, KLC2, BZW2, CTTN, PICALM, DDX3X, SH3GLB2, NUMB, CNN2, CC2D1A, RPL7A, EMD, AHNAK, TES, DBNL, MYO6, FLOT2, FLOT1, DOCK9, NECTIN2, KTN1, PARK7, MARK2, EIF4G1, GAPVD1, CSNK1D, DHX29, UBFD1, RARS, PKP3, CAPG, SPTBN2, NOP56, ERC1, EEF1D, EPS8L2, GIGYF2	838	323	18202	2.31515e+09	4.63031e+09	5.69885e+09
GOTERM_CC_DIRECT	GO:0016020~membrane	159	4.63692e+07	ADCY3, AP1G2, HBS1L, TTK, SGMS1, ST3GAL1, ELOVL1, PICALM, CLK3, ST3GAL4, ILK, CEP290, SLC4A2, DNAJC4, ADGRB2, OSBP2, ATG9A, CAPNS1, MYO6, CSNK1G2, DPAGT1, FIBCD1, PCM1, ALDH16A1, POR, DCTN1, MARK2, ERGIC3, PITPNM1, RPS18, GAPVD1, MED15, ATP2C1, LAMC3, RARS, ACAP2, VEGFA, NEU1, CPD, FILIP1L, GIGYF2, SUCO, SMARCA4, ALDOA, CLCN3, GNAI2, ERBB2, PRRC2A, HNRNPL, SLC29A1, LPCAT1, MSLN, PRKRA, SNF8, EIF3…	838	2201	18202	2.78215e+10	4.63692e+08	6.84839e+09
GOTERM_MF_DIRECT	GO:0098641~cadherin binding involved in cell-cell adhesion	39	1.51085e+08	ALDOA, TLN1, ZC3HAV1, EIF5, EIF2A, EPS15L1, KLC2, BZW2, CTTN, PICALM, SH3GLB2, DDX3X, NUMB, CNN2, CC2D1A, RPL7A, EMD, AHNAK, TES, DBNL, MYO6, DOCK9, KTN1, PARK7, MARK2, EIF4G1, GAPVD1, CSNK1D, DHX29, UBFD1, RARS, PKP3, CAPG, SPTBN2, NOP56, ERC1, EEF1D, EPS8L2, GIGYF2	779	290	16313	1.38091e+11	4.60305e+09	2.35973e+10
GOTERM_BP_DIRECT	GO:0098609~cell-cell adhesion	37	2.51282e+08	ALDOA, ZC3HAV1, EIF5, EIF2A, EPS15L1, KLC2, BZW2, CTTN, PICALM, SH3GLB2, DDX3X, NUMB, CNN2, CC2D1A, RPL7A, EMD, AHNAK, TES, DBNL, MYO6, DOCK9, KTN1, PARK7, MARK2, EIF4G1, GAPVD1, CSNK1D, DHX29, UBFD1, RARS, CAPG, SPTBN2, NOP56, ERC1, EEF1D, EPS8L2, GIGYF2	798	272	16787	7.56331e+10	7.56331e+10	4.52645e+10
GOTERM_CC_DIRECT	GO:0005925~focal adhesion	40	6.32947e+09	TLN1, TSPAN4, BCAR1, FERMT2, PPFIA1, CASK, TSPAN9, TPM4, DAB2, CTTN, SORBS3, CD44, ZNF185, NUMB, ILK, PPP1R12A, CNN2, SLC4A2, PABPC1, SCARB2, RPL7A, AHNAK, TES, ACTB, GIT1, P4HB, ADAM10, FLOT2, FLOT1, NECTIN2, ACTN1, LIG4, EPB41L2, RPS18, GNB2, MAPK3, EPB41L5, FLII, TGFB1I1, SLC9A1	838	395	18202	0.003790494508144615	5.42381e+11	0.009347747724042232
GOTERM_CC_DIRECT	GO:0005813~centrosome	42	8.15273e+09	MAD1L1, GNAI2, CEP57L1, UVRAG, ZNF12, AURKA, MAF1, KIFC3, KIF13A, MVB12A, ODF2L, RILPL1, ACTR1A, CCSAP, PPP1R12A, CEP290, ACTR8, CHD4, CCDC28B, CEP131, TCP1, RPGR, IFT80, ROCK2, JTB, AHI1, PCM1, CEP85L, TUBGCP2, DCTN1, BBS1, MPHOSPH9, CEP162, CSNK1D, PLK1, CNTROB, CALM3, HAUS8, CTDP1, DYNC1I2, CALM1, IFT74	838	429	18202	0.004879711560444755	6.1127e+11	0.012040285749781443
BIOGRID_INTERACTION	351:APP~amyloid beta precursor protein	146	9.95413e+09	ENKD1, ZC3HAV1, RUSC1, RSRP1, HBS1L, EIF5, USE1, TTK, AURKA, RPS6KB1, NSRP1, KIFC3, MVB12A, ODF2L, APP, GTF2E2, DAB2, CDCA7, CLK3, HOMER3, ATG7, TARDBP, TPT1, DNAJC4, IMP4, DCTPP1, CDCA3, EIF2B5, ORC3, POLI, CSNK1G2, NEIL1, TMEM126B, NME6, RPS18, PDDC1, ZWINT, PRKRIP1, MAPK7, ERC1, EPS8L2, SIVA1, DNAH14, SERF1A, SSH3, COPZ1, DIDO1, EPHB4, CDC37, ATF2, P2RY2, NUP50, NUMB, RPS20, MTERF4, HELLS, FCH…	852	1958	16152	0.27050158399452073	0.27050158399452073	0.022619780713573068
GOTERM_CC_DIRECT	GO:0005730~nucleolus	69	1.03438e+11	RBM3, BCAR1, CASK, MBIP, MAF1, DAXX, CUL2, DAB2, IDH3G, DKC1, DDX23, IMP4, TERT, EXOSC9, ZCCHC11, NOL3, PIK3CB, ZNF506, APTX, HN1, POLR1B, ACADVL, USP28, BRWD1, NOP2, PIH1D1, RPAIN, PRKRIP1, MDM2, CTSB, EEF1D, WDR46, SMARCA4, ENDOV, CRIPT, ABTB1, PML, NIFK, WBSCR22, SMUG1, TTC3, DROSHA, P3H4, REXO4, RPL7A, BCAS3, NFATC3, EWSR1, TSEN34, PINX1, ZC3H14, KAT7, NF2, MALT1, THUMPD3, DDX5, GCFC2, PLSCR1…	838	864	18202	0.006187077699844168	6.89351e+11	0.015275885424592683
GOTERM_BP_DIRECT	GO:0006338~chromatin remodeling	16	1.14713e+09	RSF1, INO80, DEK, DAXX, MSL3, HDAC4, BAZ1A, PIH1D1, HDAC1, SMARCD3, ACTL6A, SUPT4H1, ACTR8, SUPT5H, MYB, SMARCA4	798	86	16787	0.03393961961413339	0.017116293559677254	0.020661780189368262
BIOGRID_INTERACTION	9221:NOLC1~nucleolar and coiled-body phosphoprotein 1	15	1.65859e+10	POLK, SPAG9, ERG, APP, NOP2, HDAC1, KLC1, ARRB1, CDK11A, CEBPZ, SRRM1, NOP56, SUPT5H, DAXX, CHD4	852	71	16152	0.4087580641239821	0.23107741880211508	0.03768722063086649
GOTERM_BP_DIRECT	GO:0006914~autophagy	20	1.86712e+11	GABARAPL1, ATG9A, PIK3CB, TRIM17, UVRAG, ITGB4, VTI1A, PARK7, TBC1D25, MVB12A, CLEC16A, TBC1D17, XBP1, ATG7, SNF8, EPG5, CTSD, CTSB, VPS28, WDR45	798	134	16787	0.054650735808432827	0.018559225926430667	0.03362784436889976
GOTERM_MF_DIRECT	GO:0003682~chromatin binding	39	3.03796e+11	ENY2, TDRD3, MEF2A, FAAP24, MLH1, DEK, ZEB1, REST, ZMYND8, ATF2, MEN1, MEIS3, SMARCD3, CENPA, SAFB, BCL6, ACTL6A, YAP1, SUPT5H, BCAS3, DNMT3B, HELLS, ERG, BRD3, POLG, SMAD4, APTX, WHSC1, COQ7, MBD1, TP73, HDAC4, NUP62, PHF1, POLD1, TRPS1, DNMT1, SMARCA4, IFT74	779	394	16313	0.02738537696234844	0.0069177976418552944	0.047438014003475804
GOTERM_MF_DIRECT	GO:0005524~ATP binding	106	3.09352e+10	ADCY3, TARS2, CLPB, CASK, TTK, INO80, AURKA, RPS6KB1, KIFC3, KIF13A, IDH3G, CLK3, DDX23, ILK, DHX36, TLK2, MYO6, CSNK1G2, ROCK2, PIK3CB, ABCC10, LIG4, MARK3, SARS2, NME6, MARK2, NME4, DHX29, RFC2, ATP2C1, RARS, FBXO18, MAPK3, SMARCAL1, BMP2K, MVK, YARS2, MAPK7, FLAD1, SMARCA4, GATC, FGFR1, CLCN3, GCLC, DNAH14, ERBB2, UBA5, MYO9A, EPHB4, UBE2D4, DDX3X, P2RY2, UBE2D1, HELLS, ABCB9, MAP2K3, MAP2K4, …	779	1496	16313	0.02787918667577316	0.0056390781127594325	0.04830540779102721
GOTERM_MF_DIRECT	GO:0003723~RNA binding	50	3.52036e+10	TARS2, RBM3, QARS, TRMT1, ZNF638, HNRNPLL, DKC1, TARDBP, RBMS3, QKI, TERT, KIAA0907, MRPL4, NOL3, EXOSC9, RPUSD1, SMN2, EIF4G1, RPS18, EIF4G3, RBPMS, NOP2, TIAL1, WRAP53, CPSF6, THOC2, THOC3, ARHGEF28, NIFK, PUS7, ADAT1, HNRNPL, EIF3B, DDX3X, HNRNPC, PABPC1, RPL7A, RPS20, EWSR1, THUMPD3, RNPS1, ANKHD1, HNRNPA1, PAPOLA, DDX59, DNMT1, CIRBP, NOP56, MIF4GD, ADAR	779	563	16313	0.03166447083906643	0.0053484177983481596	0.05496880954302119
GOTERM_MF_DIRECT	GO:0000166~nucleotide binding	35	4.89951e+10	ADCY3, RBM3, TRA2B, NIFK, ZNF638, HNRNPLL, SART3, HNRNPL, EIF3B, NUBP2, LTB4R, SAFB, TARDBP, RBMS3, HNRNPC, PABPC1, DXO, EWSR1, R3HCC1, RNPS1, HNRNPA1, ATP13A2, SRSF5, RBPMS, ITPA, LARP4, POLDIP3, SRSF9, POLD1, TIAL1, CPSF6, CIRBP, APAF1, CHFR, MATR3	779	344	16313	0.04379471530239665	0.006377101715257849	0.07649602029081715
BIOGRID_INTERACTION	4670:HNRNPM~heterogeneous nuclear ribonucleoprotein M	19	6.19561e+10	ERG, PRRC2A, DDX5, HNRNPA1, UBAC2, CDC37, HNRNPL, CUL2, ARRB1, TARDBP, ILK, SRRM1, MDM2, FLII, HNRNPC, NOP56, PHLDA3, MATR3, ADAR	852	121	16152	0.8595829803835581	0.48023553613786474	0.14070958908626308
GOTERM_BP_DIRECT	GO:0016192~vesicle-mediated transport	20	9.06379e+10	MYO5A, AP1M1, STX1A, AP1G2, AP1B1, CYTH1, COPZ1, AHI1, YIF1A, TVP23A, ERGIC3, AP2A2, PICALM, ACTR1A, TSC2, CPNE1, SPTBN2, BCAS3, VAMP1, CLTCL1	798	150	16787	0.2387797533961703	0.06593395980941363	0.16314396693725142
BIOGRID_INTERACTION	4088:SMAD3~SMAD family member 3	21	1.08908e+12	NF2, CSNK1G2, CAMK2G, SMAD4, DOCK9, NR4A1, ANAPC10, ZEB1, MECOM, LDLRAD4, ATF2, SREBF2, CSNK1D, NEDD4, TSC2, HIVEP1, MDM4, TGFB1I1, MKL1, NFIC, SMARCA4	852	149	16152	0.9682844067216954	0.5779944040038859	0.24721758023893425
BIOGRID_INTERACTION	1616:DAXX~death domain associated protein	15	1.31994e+11	PML, SMAD4, DEK, DAPK3, STUB1, DAXX, PARK7, TP73, PLAGL1, DKC1, HDAC1, MDM2, DNMT1, TCF3, SLC9A1	852	85	16152	0.9847398550235618	0.5667767740934577	0.2995465076638393
BIOGRID_INTERACTION	4087:SMAD2~SMAD family member 2	14	1.33652e+11	MEF2A, SMAD9, CAMK2G, DOCK9, SMAD4, PML, ANAPC10, ZEB1, LDLRAD4, CSNK1D, HDAC1, NEDD4, TSC2, SMARCA4	852	75	16152	0.9855210688332698	0.5063080066709494	0.3033043605504604
INTERPRO	IPR003307:W2 domain	5	1.34644e+11	BZW2, EIF4G1, EIF4G3, EIF5, EIF2B5	849	7	18593	0.19000887705961655	0.19000887705961655	0.22462612167367668
GOTERM_CC_DIRECT	GO:0005819~spindle	17	1.34701e+12	MAD1L1, PSRC1, JTB, TTK, NUP85, AURKA, DIDO1, DCTN1, CEP162, CSNK1D, RIF1, PLK1, CCSAP, MAP7D1, CTDP1, CLTCL1, PINX1	838	121	18202	0.07764606418852227	0.008050048489881556	0.19875931345532116
GOTERM_BP_DIRECT	GO:0006281~DNA repair	26	1.41165e+12	FZR1, ENDOV, UNG, UVRAG, FAAP24, INO80, STUB1, MEN1, FAN1, MUTYH, FANCI, ACTL6A, ACTR8, POLK, EMSY, NUDT1, POLI, RAD9B, APTX, POLB, USP28, UHRF1, RPAIN, CSNK1D, POLD1, TDG	798	235	16787	0.3461889164610241	0.08147611147167055	0.253981231751943
BIOGRID_INTERACTION	22827:PUF60~poly(U) binding splicing factor 60	14	1.53583e+12	RAD23B, ERG, KLC4, MPV17, RNPS1, HNRNPA1, ILK, SRRM1, CPSF6, ABCC1, HNRNPC, UGP2, MATR3, HDAC6	852	76	16152	0.9923007974758995	0.5010423591082966	0.3484574768991444
BIOGRID_INTERACTION	1915:EEF1A1~eukaryotic translation elongation factor 1 alpha 1	30	1.57421e+11	RAD23B, TDRD3, MRPL42, AURKA, ITSN1, CDC37, CUL2, PICALM, PAFAH1B3, ENO3, SRRM1, RNF10, RPL7A, AHNAK, ACTB, ZCCHC10, SMAD4, NR4A1, LIG4, HNRNPA1, TUBGCP2, TMPRSS3, NAPRT, BBS1, TRAP1, MDM2, ABCC1, NEU1, NOP56, EEF1D	852	265	16152	0.9931825025128791	0.46395268710456783	0.3571503603796655
BIOGRID_INTERACTION	5371:PML~promyelocytic leukemia	19	1.59116e+11	MAP2K4, PML, NR4A1, AURKA, DAXX, PLSCR1, UHRF1, ATXN3, CSNK1D, HDAC1, TDG, MDM2, BCL6, MAPK7, YAP1, CHFR, TERT, HDAC6, SMARCA4	852	130	16152	0.99353915055897	0.42891750696781583	0.3609904957863397
GOTERM_BP_DIRECT	GO:0000122~negative regulation of transcription from RNA polymerase II promoter	58	1.59255e+11	MEF2A, E2F7, WWC1, REST, ZEB1, PAWR, ZNF205, DAXX, MEN1, ZGPAT, OSR2, SUPT5H, MYB, PITX2, ZNF281, ZNF280C, ZNF189, FOSB, COQ7, MBD1, UHRF1, VEGFA, MDM2, MDM4, SMARCA4, FGFR1, ZBTB14, ZMYND8, ATF2, STAT6, SORBS3, XBP1, BCL6, CC2D1A, SUPT4H1, UBE2D1, DNMT3B, TCF3, CHD4, RFX5, SMAD4, WHSC1, DDX5, WWTR1, TP73, GCFC2, SREBF2, HDAC4, HDAC1, PLK1, MLX, TRPS1, MZF1, TDG, DNMT1, IRF3, HIVEP1, NFIC	798	732	16787	0.3808433637755071	0.07679087438852539	0.28648495038130495
GOTERM_CC_DIRECT	GO:0005764~lysosome	25	1.61855e+11	MYO5A, USP6, ABCB9, ZC3HAV1, SLC38A9, ARSG, SNX14, TMEM9, UVRAG, USE1, ATP13A2, RUBCN, ASAH1, TPCN2, DNASE2, TPP1, P2RY2, TIAL1, TSC2, SMPD1, CTSD, NEU1, SCARB2, CTSB, TNFAIP3	838	230	18202	0.09255343547265105	0.008790282705238961	0.23878076076022658
GOTERM_MF_DIRECT	GO:0003779~actin binding	29	1.80251e+12	MYO5A, ALDOA, RUSC1, SSH3, ABLIM3, INO80, PAWR, MYO9A, TPM1, TPM4, KLHL2, CNN2, MKL1, EMD, DBNL, PHACTR2, MYO6, CAP2, NF2, EPB41L2, SMTN, LIMCH1, MIB2, CAPG, SPTBN2, FLII, EPS8L2, HDAC6, TMOD1	779	280	16313	0.1519061563016071	0.02038485934965628	0.28115525462053537
SMART	SM00515:eIF5C	5	1.84929e+10	BZW2, EIF4G1, EIF4G3, EIF5, EIF2B5	500	7	10071	0.062160384915453504	0.062160384915453504	0.25230447001487466
BIOGRID_INTERACTION	207:AKT1~AKT serine/threonine kinase 1	20	2.0136e+12	NF2, MAP2K4, SMAD4, RPS6KB1, STUB1, TTC3, CDC37, MARK2, SORBS3, NEDD4, ARRB1, ILK, TSC2, DNMT1, MDM2, IRF3, PDZK1, TRAF4, TERT, CALM1	852	144	16152	0.9983061201625664	0.4716906950424391	0.4566207551526369
BIOGRID_INTERACTION	53615:MBD3~methyl-CpG binding domain protein 3	13	2.01463e+12	DDX3X, HDAC1, CDK2AP1, DNMT1, INO80, BCL6, AURKA, MECOM, ZMYND8, CHD4, KPNA1, PARK7, EWSR1	852	68	16152	0.9983116324066479	0.44030484667622893	0.4568534805504676
GOTERM_BP_DIRECT	GO:0016569~covalent chromatin modification	16	2.1504e+11	TDRD3, EMSY, BRD3, RSF1, L3MBTL3, WBSCR22, DEK, DAXX, DAPK3, CHD9, PHF1, SMARCD3, TDG, DNMT1, TLK2, SMARCA4	798	110	16787	0.47656348837328344	0.08832989024924165	0.386652227319384
BIOGRID_INTERACTION	6280:S100A9~S100 calcium binding protein A9	11	2.34775e+12	CUL2, NF2, NUBP2, ARRB1, PSRC1, ILK, DEK, RNPS1, MATR3, EWSR1, USF2	852	50	16152	0.9994125465190992	0.4620427186728394	0.5322019276296053
BIOGRID_INTERACTION	1108:CHD4~chromodomain helicase DNA binding protein 4	16	2.52895e+12	IKZF2, EIF5, PML, NR4A1, ZMYND8, BANF1, PARK7, HDAC1, CDK2AP1, DNMT1, SRRM1, HNRNPC, DNMT3B, EMD, CHD4, SMARCA4	852	101	16152	0.9996691996550752	0.46014851029679726	0.5731654008586995
BIOGRID_INTERACTION	7791:ZYX~zyxin	12	2.60201e+12	RAD23B, APEH, ARRB1, FERMT2, CNTROB, ACTN1, CNN2, TPM1, TPM4, UGP2, TES, SREBF2	852	60	16152	0.9997375736394813	0.4450998804405353	0.5896766706666168
BIOGRID_INTERACTION	3065:HDAC1~histone deacetylase 1	35	2.70793e+12	MAD1L1, MEF2A, ARID4A, PML, REST, DAXX, BANF1, ZMYND8, PLAGL1, MEN1, ZGPAT, BCL6, EMD, DNMT3B, CHD4, HELLS, PITX2, PPP4R3A, NF2, SMAD4, WHSC1, DDX5, MECOM, TP73, PARK7, UHRF1, PAPOLA, HDAC1, PRDM4, PHF1, CDK2AP1, DNMT1, MDM2, CHFR, SMARCA4	852	341	16152	0.9998124079744447	0.4356511754002108	0.6136103947235849
INTERPRO	IPR000504:RNA recognition motif domain	24	2.97589e+11	RBM3, TRA2B, NIFK, RNPS1, ZNF638, HNRNPLL, SART3, HNRNPA1, HNRNPL, SRSF5, RBPMS, EIF3B, POLDIP3, SRSF9, TARDBP, TIAL1, SAFB, RBMS3, CIRBP, CPSF6, HNRNPC, PABPC1, MATR3, EWSR1	849	227	18593	0.3723644200200613	0.20776545140978697	0.495831884690745
BIOGRID_INTERACTION	5111:PCNA~proliferating cell nuclear antigen	22	3.09088e+11	SIVA1, POLK, POLI, UNG, HEXA, HK1, MLH1, WHSC1, ATF2, CUL2, FAN1, MUTYH, HDAC1, FBXO18, POLD1, TDG, DNMT1, CHTF18, MDM2, CHFR, EWSR1, HDAC6	852	173	16152	0.9999442689410607	0.45783549547376046	0.7000950637103931
KEGG_PATHWAY	hsa04142:Lysosome	17	3.10805e+11	AP1M1, ABCB9, AP1G2, AP1B1, ARSG, HEXA, MANBA, ASAH1, DNASE2, TPP1, SMPD1, CTSD, ATP6V0A1, NEU1, SCARB2, CTSB, CLTCL1	346	121	6910	0.071889828313906	0.071889828313906	0.40043014798628596
SMART	SM00360:RRM	24	3.54369e+12	RBM3, TRA2B, NIFK, RNPS1, ZNF638, HNRNPLL, SART3, HNRNPA1, HNRNPL, SRSF5, RBPMS, EIF3B, POLDIP3, SRSF9, TARDBP, TIAL1, SAFB, RBMS3, CIRBP, CPSF6, HNRNPC, PABPC1, MATR3, EWSR1	500	213	10071	0.11572544286530462	0.05964126146736137	0.48295789852160764
INTERPRO	IPR016024:Armadillo-type fold	32	3.55054e+12	AP1G2, AP1B1, PPP4R1, EIF5, THADA, BZW2, EIF3K, CEBPZ, MTERF4, EIF2B5, PPP4R3A, VAC14, STAG3L3, PIK3CB, ARMC10, GPRASP1, DOCK9, ARMC5, RIC8A, EIF4G1, EIF4G3, RALGAPA1, AP2A2, RIF1, PKP3, IPO4, PKP4, TSC2, CLTCL1, MIF4GD, RNPEP, KPNA1	849	351	18593	0.4263625263410228	0.16910558813000665	0.5913114415666998
INTERPRO	IPR016021:MIF4-like, type 1/2/3	6	3.9941e+11	BZW2, EIF4G1, EIF4G3, EIF5, MIF4GD, EIF2B5	849	15	18593	0.4648467740335407	0.1446979027664631	0.6649523871941398
INTERPRO	IPR001412:Aminoacyl-tRNA synthetase, class I, conserved site	6	3.9941e+11	IARS, VARS2, RARS, LARS, QARS, YARS2	849	15	18593	0.4648467740335407	0.1446979027664631	0.6649523871941398
BIOGRID_INTERACTION	3066:HDAC2~histone deacetylase 2	27	4.48156e+11	MAD1L1, PML, DEK, AURKA, REST, DAXX, BANF1, ZMYND8, MEN1, BCL6, TCF3, DNMT3B, CHD4, HELLS, EWSR1, IKZF2, RFX5, WHSC1, DDX5, PARK7, TP73, HDAC1, PRDM4, CDK2AP1, DNMT1, CHFR, SMARCA4	852	242	16152	0.9999993212498441	0.5663299716573189	1013558163462900
BIOGRID_INTERACTION	10445:MCRS1~microspherule protein 1	9	4.65319e+12	NOP2, INO80, ACTR8, LIG4, PCM1, DAXX, RTN2, CHD4, PINX1	852	36	16152	0.9999996060547082	0.5592514581887189	1.05218e+16
BIOGRID_INTERACTION	10971:YWHAQ~tyrosine 3-monooxygenase/tryptophan 5-monooxygenase activation protein theta	19	4.81073e+12	SMAD9, CAPNS1, NIF3L1, EIF5, WWC1, WWTR1, CDC37, MARK2, CUL2, HDAC4, CDCA7, ARRB1, TSC2, MDM2, YAP1, MDM4, TNFAIP3, EMD, TERT	852	142	16152	0.9999997609169807	0.5517683028740121	1.08761e+16
BIOGRID_INTERACTION	51504:TRMT112~tRNA methyltransferase 11-2 homolog (S. cerevisiae)	8	4.91321e+11	CUL2, SRSF5, SAFB, IPO4, WBSCR22, THUMPD3, NOP56, NAPRT	852	28	16152	0.9999998272359499	0.5409366000906981	1.11066e+16
INTERPRO	IPR012677:Nucleotide-binding, alpha-beta plait	26	4.92092e+11	TRA2B, RBM3, NIFK, ZNF638, HNRNPLL, SART3, HNRNPL, EIF3B, TARDBP, SAFB, RBMS3, PABPC1, HNRNPC, EWSR1, R3HCC1, RNPS1, HNRNPA1, SRSF5, RBPMS, LARP4, TIAL1, SRSF9, POLDIP3, CPSF6, CIRBP, MATR3	849	265	18593	0.5371322871415336	0.14278181108177823	0.818657060948802
BIOGRID_INTERACTION	27250:PDCD4~programmed cell death 4 (neoplastic transformation inhibitor)	9	5.66608e+11	PRMT5, BTRC, EIF4A2, NAP1L1, THOC2, DAXX, EMD, HNRNPA1, COMTD1	852	37	16152	0.9999999841175552	0.5747786008092906	1.2798e+16
BIOGRID_INTERACTION	6135:RPL11~ribosomal protein L11	17	6.09345e+11	SLC25A5, PML, NAP1L1, NIFK, AURKA, POLR1B, LIG4, TUBGCP2, TP73, CUL2, APP, NOP2, TARDBP, MDM2, NOP56, RPS20, PABPC1	852	121	16152	0.9999999959028261	0.5843294163928101	1.3757e+16
BIOGRID_INTERACTION	154796:AMOT~angiomotin	11	6.11552e+11	ACTB, NF2, NEDD4, MAPK3, WWC1, MLH1, YAP1, SART3, WWTR1, EWSR1, WDYHV1	852	56	16152	0.9999999961797377	0.569469373312038	1.38065e+16
BIOGRID_INTERACTION	8672:EIF4G3~eukaryotic translation initiation factor 4 gamma 3	8	6.18508e+11	EIF4G1, EIF4A2, TARDBP, LIG4, PABPC1, PUS7, COMTD1, EIF2B5	852	29	16152	0.9999999969357929	0.5581618063963001	1.39625e+16
GOTERM_MF_DIRECT	GO:0003684~damaged DNA binding	11	6.49769e+10	RAD23B, POLK, POLI, UNG, POLD1, MSH5, TDG, NEIL1, APTX, POLB, TP73	779	62	16313	0.4479310524947583	0.06387769976924407	1.01004e+16
BIOGRID_INTERACTION	10521:DDX17~DEAD-box helicase 17	16	7.09033e+11	UBA5, RNPS1, DDX5, HNRNPA1, CDC37, CUL2, SORBS3, HDAC1, PLK1, CENPA, ZWINT, TARDBP, MDM2, TCF3, MATR3, EWSR1	852	111	16152	0.9999999998262977	0.5930020502691716	1.59903e+16
GOTERM_BP_DIRECT	GO:0016568~chromatin modification	14	7.26604e+11	TDRD3, EMSY, BRD3, L3MBTL3, WBSCR22, DEK, DAPK3, MSL3, CHD9, HDAC1, PHF1, TDG, DNMT1, TLK2	798	98	16787	0.8878449716547893	0.23927560465384456	1.3008e+16
GOTERM_MF_DIRECT	GO:0003676~nucleic acid binding	70	7.67106e+11	DBF4B, ZKSCAN8, RBM3, ZNF12, REST, HNRNPLL, ZEB1, ZNF638, SART3, ZNF205, GTF2IRD2B, ZGPAT, OSR2, DDX23, TARDBP, DHX36, R3HCC1, ZCCHC10, ZCCHC11, ZNF506, CIZ1, ZFP30, ZNF48, ZNF189, EXD2, MECOM, RBPMS, ZNF236, DHX29, TIAL1, EIF4A2, CPSF6, MATR3, USP6, ZNF79, ZNF841, TRA2B, ZBTB14, NIFK, ATF2, HNRNPL, DDX3X, REXO4, SAFB, DHX16, BCL6, PABPC1, HNRNPC, TSEN34, PINX1, ZBTB48, ZMYM1, IKZF2, ZNF568, RNPS…	779	982	16313	0.5041113361957332	0.06773706460202433	1191415475418460
BIOGRID_INTERACTION	5917:RARS~arginyl-tRNA synthetase	9	8.22525e+11	IARS, NF2, LARS, MDM2, RNPS1, QARS, NOP56, TUBGCP2, COMTD1	852	39	16152	0.9999999999952478	0.6331438418246402	1.8527e+16
BIOGRID_INTERACTION	55697:VAC14~Vac14, PIKFYVE complex component	9	8.22525e+11	VAC14, GNAI2, PHF1, EIF4A2, SNF8, NEURL4, SMUG1, WDYHV1, PFAS	852	39	16152	0.9999999999952478	0.6331438418246402	1.8527e+16
BIOGRID_INTERACTION	5300:PIN1~peptidylprolyl cis/trans isomerase, NIMA-interacting 1	13	8.33581e+11	PTOV1, SSBP4, ZCCHC10, ERBB2, PML, REST, DAXX, HDAC1, PLK1, BCL6, IRF3, HNRNPC, SUPT5H	852	79	16152	0.9999999999966532	0.6241747014375774	1.87738e+16
GOTERM_CC_DIRECT	GO:0005905~clathrin-coated pit	10	8.34802e+11	DAB2, APP, CTTN, PICALM, DNM1L, MYO6, ARRB1, ITSN1, CLTCL1, FCHO1	838	55	18202	0.39413040587171755	0.04089770585390973	1.22588e+16
GOTERM_BP_DIRECT	GO:0006357~regulation of transcription from RNA polymerase II promoter	37	9.55166e+11	ENY2, HMGN1, ARID4A, DEK, ZEB1, GTF2IRD2B, ATF2, STAT6, PLAGL1, SMARCD3, SAFB, MED26, SNF8, TFDP2, ACTL6A, SUPT4H1, SUPT5H, NFATC3, CHD4, PITX2, BRD8, MAFF, ERG, BRD3, ZMYM1, RFX5, FOSB, FOXJ3, IFNAR2, BRWD1, MED15, TIAL1, VEGFA, ZSCAN32, SMARCAL1, NFE2L1, SMARCA4	798	437	16787	0.943664097336232	0.2735623213889624	1.70667e+16
GOTERM_BP_DIRECT	GO:0070201~regulation of establishment of protein localization	4	9.92105e+11	EPB41L5, CEP290, WHSC1, HDAC6	798	5	16787	0.9495976689165869	0.2582713365181226	1.77212e+16
GOTERM_BP_DIRECT	GO:0016032~viral process	30	0.0010377097380880125	TLN1, AP1M1, AP1G2, UNG, BTRC, PML, DAXX, CUL2, DDX3X, KLC1, CENPA, KRT7, NUP50, CDK13, VAC14, SLC25A5, NUP85, HNRNPA1, TP73, EIF4G1, EIF4G3, HDAC1, NUP62, EIF4A2, MAPK3, TSC2, MDM2, IRF3, DYNC1I2, DMBT1	798	329	16787	0.9560686934652889	0.24731054961819288	1.85286e+16
GOTERM_BP_DIRECT	GO:0045727~positive regulation of translation	10	0.0010444313002194684	DDX3X, POLDIP3, RBM3, ERBB2, MAPK3, RBMS3, CIRBP, RPS6KB1, QARS, PABPC1	798	55	16787	0.9569494842081926	0.23057753338345766	1.86475e+16
INTERPRO	IPR001650:Helicase, C-terminal	14	0.0012663513182320772	INO80, DDX5, CHD9, DDX3X, DHX29, DDX23, EIF4A2, SMARCAL1, DDX59, DHX16, DHX36, HELLS, CHD4, SMARCA4	849	108	18593	0.8623575263264162	0.2814471027273324	2.09399e+16
BIOGRID_INTERACTION	7015:TERT~telomerase reverse transcriptase	8	0.0014087546069344564	DKC1, TPP1, PML, MDM2, RPS6KB1, DAXX, STUB1, PINX1	852	33	16152	1.0	0.7971484238410682	3153080741634690
BIOGRID_INTERACTION	51637:C14orf166~chromosome 14 open reading frame 166	10	0.001429956916538076	CUL2, DAB2, PICALM, PAFAH1B3, FLII, NOP56, DDX5, TCF3, HNRNPA1, MATR3	852	52	16152	1.0	0.790591694278417	3.1998e+16
BIOGRID_INTERACTION	1660:DHX9~DExH-box helicase 9	16	0.0014621211333974457	ACTB, AURKA, DDX5, SART3, HNRNPA1, CUL2, PHF1, TARDBP, MDM2, FLII, NOP56, HNRNPC, THOC2, MATR3, EWSR1, ARHGDIA	852	119	16152	1.0	0.7867678159418577	3270637352793190
BIOGRID_INTERACTION	3178:HNRNPA1~heterogeneous nuclear ribonucleoprotein A1	20	0.0014865982369438198	MRPL4, ERG, TRA2B, RBM3, PRRC2A, AURKA, QARS, LIG4, HNRNPA1, HNRNPL, CUL2, GTF2E2, PAPOLA, ARRB1, ZWINT, TARDBP, NOP56, PABPC1, HNRNPC, MATR3	852	169	16152	1.0	0.7814144454054833	3.32451e+16
BIOGRID_INTERACTION	7534:YWHAZ~tyrosine 3-monooxygenase/tryptophan 5-monooxygenase activation protein zeta	21	0.0014959974845292308	HMGN1, CAPNS1, ATG9A, BTRC, BCAR1, FERMT2, EIF5, MARK3, CUL2, HDAC4, FAN1, CDCA7, ARRB1, TSC2, GP1BA, YAP1, MAPK7, TNFAIP3, TERT, EWSR1, HDAC6	852	182	16152	1.0	0.7729035256395056	3345189908267350
INTERPRO	IPR014001:Helicase, superfamily 1/2, ATP-binding domain	14	0.0015003078194562218	INO80, DDX5, CHD9, DDX3X, DHX29, DDX23, EIF4A2, SMARCAL1, DDX59, DHX16, DHX36, HELLS, CHD4, SMARCA4	849	110	18593	0.9046065011258415	0.2851466309320302	2476310847278410
GOTERM_CC_DIRECT	GO:0000790~nuclear chromatin	20	0.0015843627526191829	ACTB, MEF2A, DBF4B, SMAD4, APTX, PAWR, MBD1, MEN1, STAT6, UHRF1, HDAC1, SMARCD3, TRPS1, IPO4, ACTL6A, HNRNPC, PLCB1, TCF3, CHD4, SMARCA4	838	194	18202	0.6137890319746964	0.07056873583269174	2314631385093400
GOTERM_CC_DIRECT	GO:0070062~extracellular exosome	161	0.0015882960548275061	TMEM189-UBE2V1, LTBP3, ATP6AP2, LTBP4, HBS1L, PITPNB, BPHL, ITSN1, KIFC3, ST3GAL1, MVB12A, DAB2, APP, GP6, CD44, DDX23, ST3GAL4, PLOD2, TPT1, DHX36, DDAH1, DBNL, CAPNS1, MYO6, NUDT1, POLG, PLXNB2, ACTN1, MARK3, ALDH16A1, SPAG9, RPS18, PDDC1, RARS, TIAL1, MAPK3, PRKRIP1, MVK, NEU1, CPD, MFAP4, TNFAIP3, EPS8L2, ALDOA, GNAI2, ITGB4, PRRC2A, NAPB, ASL, BANF1, EPHB4, CDC37, FUZ, HNRNPL, EIF3B, DDX3X, …	838	2799	18202	0.614700852730959	0.06585531686276824	2.32031e+16
GOTERM_CC_DIRECT	GO:0005874~microtubule	28	0.00161860556687419	CEP57L1, DNAH14, RUSC1, KLC4, INO80, AURKA, KLC2, DAXX, KIFC3, KIF13A, KLC1, DCLK2, TUBA1B, EMD, TCP1, GABARAPL1, DNM1L, TBCE, POLB, TUBGCP2, DCTN1, REEP4, CCT7, TUBD1, MAP7, HAUS8, DYNC1I2, HDAC6	838	317	18202	0.6216555119971945	0.0627419898504834	2.3641e+16
GOTERM_MF_DIRECT	GO:0042802~identical protein binding	47	0.0016864488950086567	ALDOA, FGFR1, HACL1, NIF3L1, CEP57L1, ERBB2, E2F7, RPS6KB1, MBIP, AMOTL2, LZTFL1, TPCN2, STAT6, APP, SHARPIN, TARDBP, PRKRA, PAFAH1B3, HNRNPC, EWSR1, TRAF4, DCTPP1, PITX2, ACTB, MICU1, DNM1L, NOL3, CREBZF, MIEF1, SMAD4, NECTIN2, AHI1, PCM1, DAPK3, SMN2, TP73, PARK7, SLIT2, CCT7, UHRF1, ATXN3, VEGFA, MDM2, IRF3, MVK, APAF1, UGP2	779	615	16313	0.7862002631935956	0.13085635195085688	2601771231180270
GOTERM_BP_DIRECT	GO:0051259~protein oligomerization	10	0.0017434357635089798	HACL1, DNM1L, NOL3, RASGRP1, CAMK2G, DPAGT1, MALT1, TNFAIP3, AHNAK, SLC9A1	798	59	16787	0.9947646497021508	0.33237239102555005	3.09438e+16
BIOGRID_INTERACTION	5204:PFDN5~prefoldin subunit 5	9	0.0018778935364306873	CUL2, HDAC1, PSMC4, BTRC, PPP1R12A, MAPK7, MLST8, ITSN1, TP73	852	44	16152	1.0	0.8354856414091316	4181847200378370
BIOGRID_INTERACTION	57504:MTA3~metastasis associated 1 family member 3	9	0.0018778935364306873	FZR1, HDAC1, CDK2AP1, BCL6, AURKA, ZMYND8, KPNA1, CHD4, CDK13	852	44	16152	1.0	0.8354856414091316	4181847200378370
GAD_DISEASE	Lung Cancer	44	0.0018868909176560015	MYO5A, RAD23B, MAD1L1, GCLC, ERBB2, MLH1, AURKA, SEC14L2, DROSHA, MUTYH, XBP1, NUBP2, TGM1, PPP1R12A, BCL6, SLC4A2, YAP1, HSD17B4, EGF, DNMT3B, TERT, POLI, NUDT1, NAT1, MSH5, MAP2K4, AMACR, NEIL1, POLB, LIG4, MBD1, TP73, TNFRSF10A, IFNAR2, PLK1, WRAP53, POLD1, VEGFA, TDG, MDM2, ABCC1, IRF3, APAF1, MATR3	595	593	12971	0.9193471841571585	0.9193471841571585	3.04593e+16
BIOGRID_INTERACTION	7518:XRCC4~X-ray repair cross complementing 4	7	0.0019510094376245298	ERG, NF2, APTX, ACTN1, LIG4, DDX5, CALM1	852	26	16152	1.0	0.8379652710298877	4.34124e+16
BIOGRID_INTERACTION	84790:TUBA1C~tubulin alpha 1c	13	0.0019661561109455667	CUL2, RPGR, NF2, ARRB1, FLOT1, MDM2, AURKA, UBXN6, EMD, TUBA1B, CDC37, CDK13, HDAC6	852	87	16152	1.0	0.8316457938947571	4374225352568280
BIOGRID_INTERACTION	11100:HNRNPUL1~heterogeneous nuclear ribonucleoprotein U like 1	13	0.0019661561109455667	CUL2, ERG, SORBS3, NEDD4, SRSF9, SAFB, TARDBP, PCM1, HNRNPA1, SMN2, MATR3, EWSR1, TES	852	87	16152	1.0	0.8316457938947571	4374225352568280
BIOGRID_INTERACTION	7341:SUMO1~small ubiquitin-like modifier 1	8	0.0020233365964578334	ATXN3, PML, MDM2, PABPC1, YAP1, HNRNPC, EWSR1, ATF2	852	35	16152	1.0	0.8318033173073575	4498659459486850
BIOGRID_INTERACTION	5430:POLR2A~RNA polymerase II subunit A	22	0.0020387764573971123	ACTB, CPSF3L, PPP4R3A, TDRD3, ERG, MYO6, TTK, DDX5, MEN1, CUL2, GTF2E2, PIH1D1, NEDD4, MED26, PRMT5, QKI, CTDSP2, NEURL4, SUPT5H, DNMT3B, CTDP1, SMARCA4	852	200	16152	1.0	0.8258243761235031	4532232575693400
GOTERM_BP_DIRECT	GO:0045944~positive regulation of transcription from RNA polymerase II promoter	68	0.002045683623309226	MEF2A, ARID4A, E2F7, CASK, INO80, REST, ZEB1, CBFA2T2, MEN1, APP, OSR2, TARDBP, DHX36, YAP1, SUPT5H, MKL1, MYB, BRD8, PITX2, EXOSC9, MYO6, FOSB, COQ7, UHRF1, ARRB1, VEGFA, MAPK3, NFE2L1, MAPK7, SMARCA4, IFT74, ABLIM3, PML, ATF2, STAT6, PLAGL1, MEIS3, DDX3X, XBP1, SAFB, TFDP2, CEBPZ, PPP1R12A, PKD1, RNF10, NFATC4, SUPT4H1, BCAS3, NFATC3, TCF3, MAFF, IKZF2, SMAD4, AHI1, NR4A1, DDX5, WWTR1, TP73, US…	798	988	16787	0.9978957884972857	0.35613903032975824	3.62154e+16
BIOGRID_INTERACTION	11052:CPSF6~cleavage and polyadenylation specific factor 6	10	0.0021468052900801733	PLSCR1, PAPOLA, DAB2, NF2, NEDD4, RSRP1, RNPS1, DDX5, HNRNPA1, EWSR1	852	55	16152	1.0	0.8333674743017051	4766819789019980
BIOGRID_INTERACTION	4092:SMAD7~SMAD family member 7	9	0.0021803838421529916	SMAD9, HDAC1, NEDD4, SMAD4, NR4A1, FKBP1A, YAP1, ZEB1, HDAC6	852	45	16152	1.0	0.8302377084383592	4839624088141220
BIOGRID_INTERACTION	10273:STUB1~STIP1 homology and U-box containing protein 1	21	0.0022071513905669482	RAD23B, ATP6AP2, ERBB2, SMAD4, TPM1, DAXX, STUB1, CDC37, PARK7, MEN1, USP19, ATXN3, APP, ARRB1, NUBP2, PRMT5, ILK, YAP1, DNAJB6, TERT, HDAC6	852	188	16152	1.0	0.8262733278031194	4897622797379590
INTERPRO	IPR009080:Aminoacyl-tRNA synthetase, class 1a, anticodon-binding	5	0.0022072771412012296	IARS, VARS2, RARS, LARS, DALRD3	849	13	18593	0.968513825741521	0.35096967831231995	3.6231e+16
BIOGRID_INTERACTION	2058:EPRS~glutamyl-prolyl-tRNA synthetase	12	0.0022502560938112526	IARS, NEDD4, RARS, LARS, AURKA, QARS, DDX5, ABCB7, EEF1D, CLTCL1, COMTD1, TES	852	77	16152	1.0	0.8246494970324031	4990949092062990
GOTERM_CC_DIRECT	GO:0044291~cell-cell contact zone	5	0.002274418970904239	FLOT2, PKP4, FLOT1, JAM3, AHNAK	838	13	18202	0.744927034149998	0.08184389347276944	3.30705e+16
GOTERM_MF_DIRECT	GO:0003743~translation initiation factor activity	10	0.0022789868293012893	EIF4G1, EIF4G3, EIF3B, BRF1, DHX29, EIF4A2, EIF5, EIF3K, EIF2A, EIF2B5	779	61	16313	0.8757390056572055	0.15951899639245182	3.50077e+16
SMART	SM00490:HELICc	14	0.0023553902160255323	INO80, DDX5, CHD9, DDX3X, DHX29, DDX23, EIF4A2, SMARCAL1, DDX59, DHX16, DHX36, HELLS, CHD4, SMARCA4	500	107	10071	0.5588121247754588	0.23872566332774303	3169765175188690
GOTERM_MF_DIRECT	GO:0008134~transcription factor binding	26	0.002379906455850977	NIF3L1, FOSB, REST, ZEB1, DAXX, TP73, PARK7, TNFRSF10A, HDAC4, SORBS3, PSMC5, HDAC1, DDX3X, SMARCD3, ARRB1, ATG7, MLX, TRIM6, SNF8, TFDP2, TDG, NFATC4, BCAS3, TCF3, SMARCA4, PITX2	779	284	16313	0.8867125678044004	0.15424465971859191	3653107556082900
BIOGRID_INTERACTION	9219:MTA2~metastasis associated 1 family member 2	13	0.0023909341813204837	PPP4R3A, NR4A1, BANF1, ZMYND8, PARK7, ZGPAT, GTF2E2, HDAC1, CDK2AP1, DNMT1, DNMT3B, CHD4, KPNA1	852	89	16152	1.0	0.835672169080981	5.29492e+16
BIOGRID_INTERACTION	8924:HERC2~HECT and RLD domain containing E3 ubiquitin protein ligase 2	10	0.002440789997730535	DBNL, USP19, CEP162, CEP290, NEURL4, PCM1, NPRL2, KIFC3, MARK2, CALM1	852	56	16152	1.0	0.8348201069207426	5402427560168340
INTERPRO	IPR011993:Pleckstrin homology-like domain	34	0.002455640798326959	TLN1, CYTH1, ARHGEF28, FERMT2, CYTH2, CYTH3, ITSN1, MCF2L, PLEKHG4, DAB2, HOMER3, NUP50, GAB1, NUMB, PLEKHG5, PLCB1, PHLDA3, IQSEC2, ARHGEF3, PPP4R3A, OSBP2, ARHGEF1, ABR, NF2, ROCK2, OSBPL7, DOCK9, RAPH1, EPB41L2, EPB41L5, ACAP2, SPTBN2, EPS8L2, SH3BP2	849	429	18593	0.9786734861318122	0.34788463971774064	4022955011708690
GOTERM_BP_DIRECT	GO:0006418~tRNA aminoacylation for protein translation	8	0.002505261030652542	IARS, VARS2, RARS, LARS, DALRD3, QARS, YARS2, SARS2	798	40	16787	0.9994740463090613	0.3954997281858541	4417927362451210
BIOGRID_INTERACTION	1453:CSNK1D~casein kinase 1 delta	9	0.0025198481176659246	TEX264, APP, NEDD4, KLC1, PML, MDM2, MAF1, PCM1, LDLRAD4	852	46	16152	1.0	0.8374658374467301	5572661486021100
BIOGRID_INTERACTION	7874:USP7~ubiquitin specific peptidase 7	18	0.00253722131721761	RNF220, PML, RNPS1, ZEB1, DAXX, ZBTB44, USP28, UHRF1, CLK3, TPP1, DNMT1, MDM2, MDM4, CHFR, THOC2, TRAF4, KPNA1, HDAC6	852	151	16152	1.0	0.8328319886701796	5610031503549760
GOTERM_BP_DIRECT	GO:0006406~mRNA export from nucleus	13	0.002735980774631403	ENY2, RNPS1, NUP85, SRSF5, BUD13, NUP62, FYTTD1, SRSF9, POLDIP3, NUP50, SRRM1, THOC2, THOC3	798	100	16787	0.9997378486467274	0.40274539564510614	4815386176762680
SMART	SM00487:DEXDc	14	0.0027793272307657713	INO80, DDX5, CHD9, DDX3X, DHX29, DDX23, EIF4A2, SMARCAL1, DDX59, DHX16, DHX36, HELLS, CHD4, SMARCA4	500	109	10071	0.6193097649987773	0.21450588747556365	3.73029e+16
BIOGRID_INTERACTION	191:AHCY~adenosylhomocysteinase	9	0.0028992849716339875	DAB2, HEXA, TLE3, CEP290, HK1, EWSR1, TP73, ATF2, PINX1	852	47	16152	1.0	0.8646566906043273	6385625900041050
BIOGRID_INTERACTION	467:ATF3~activating transcription factor 3	9	0.0028992849716339875	MAFF, HDAC4, MEF2A, HDAC1, MDM2, EWSR1, SMARCA4, ATF2, HDAC6	852	47	16152	1.0	0.8646566906043273	6385625900041050
GOTERM_CC_DIRECT	GO:0043234~protein complex	33	0.002910454322736588	TMEM189-UBE2V1, CLSTN3, UVRAG, WWC1, KLC2, HIST2H4B, MEN1, ILK, CEP290, ACTL6A, HNRNPC, UBE2D1, TCF3, CHD4, TES, ACTB, DNM1L, NF2, POLG, MALT1, POLB, PCM1, USP28, HDAC1, GNB2, NUP62, IPO4, MAPK3, DNMT1, MDM2, EPS8L2, HDAC6, SMARCA4	838	413	18202	0.8260206662690022	0.09775726869178669	4213447808288320
BIOGRID_INTERACTION	1655:DDX5~DEAD-box helicase 5	18	0.002914735719613376	DBNL, ERG, AURKA, DDX5, HNRNPA1, CDC37, DROSHA, CUL2, HDAC1, CENPA, ZWINT, TARDBP, ILK, SRRM1, MDM2, MATR3, SMARCA4, CALM1	852	153	16152	1.0	0.8602409261137376	6.41859e+16
BIOGRID_INTERACTION	57727:NCOA5~nuclear receptor coactivator 5	7	0.002918248097885233	FAN1, NUDT12, SRRM1, HNRNPA1, MATR3, CDC37, WDYHV1	852	28	16152	1.0	0.8547304053532169	6426079381217950
BIOGRID_INTERACTION	10013:HDAC6~histone deacetylase 6	13	0.0031657185945687468	RAD23B, CTTN, SLMAP, TARDBP, MAPK3, NR4A1, AURKA, MIIP, UBE2D1, TUBA1B, ATP13A2, DNAJB6, HDAC6	852	92	16152	1.0	0.8713042350812791	6952471222183160
GOTERM_MF_DIRECT	GO:0001047~core promoter binding	10	0.0031884895963919593	ZNF281, HDAC4, HDAC1, XBP1, SAFB, E2F7, DHX36, REST, PARK7, HDAC6	779	64	16313	0.9460088678675727	0.18819522321503057	4865567859192370
BIOGRID_INTERACTION	81631:MAP1LC3B~microtubule associated protein 1 light chain 3 beta	6	0.00320633807455046	TBC1D25, HDAC1, ATG7, PML, DCTN1, TAX1BP1	852	20	16152	1.0	0.8693353062548369	7038601565871910
BIOGRID_INTERACTION	57658:CALCOCO1~calcium binding and coiled-coil domain 1	6	0.00320633807455046	MAFF, TBC1D17, NEDD4, APTX, AURKA, CYTH3	852	20	16152	1.0	0.8693353062548369	7038601565871910
BIOGRID_INTERACTION	1020:CDK5~cyclin dependent kinase 5	8	0.0033107565033437345	HDAC4, FZR1, STX1A, NF2, NUBP2, NEDD4, CHFR, CDC37	852	38	16152	1.0	0.8725843989804738	7259662790955720
BIOGRID_INTERACTION	10049:DNAJB6~DnaJ heat shock protein family (Hsp40) member B6	8	0.0033107565033437345	CUL2, HDAC4, TARDBP, STUB1, MATR3, MLF2, TP73, HDAC6	852	38	16152	1.0	0.8725843989804738	7259662790955720
BIOGRID_INTERACTION	6772:STAT1~signal transducer and activator of transcription 1	14	0.0034563577717183604	ERBB2, PML, PAWR, MBD1, POR, TEX264, HDAC4, IFNAR2, HDAC1, GNB2, ATG7, YAP1, KPNA1, SMARCA4	852	105	16152	1.0	0.8787256432363382	7567072214537570
BIOGRID_INTERACTION	91694:LONRF1~LON peptidase N-terminal domain and ring finger 1	7	0.0035181803965613026	PLSCR1, RBPMS, ATG9A, IKZF2, GORASP1, NR4A1, WDYHV1	852	29	16152	1.0	0.8783957063608719	7697304106153550
BIOGRID_INTERACTION	55743:CHFR~checkpoint with forkhead and ring finger domains	7	0.0035181803965613026	UBE2D4, HDAC1, DTX3, AURKA, CHFR, UBE2D1, SMARCA4	852	29	16152	1.0	0.8783957063608719	7697304106153550
GOTERM_CC_DIRECT	GO:0000785~chromatin	12	0.003561817692980649	MEN1, HMGN1, HDAC1, MAU2, NEDD4, PLK1, ARRB1, FBXO18, APTX, REST, PARK7, TP73	838	93	18202	0.8824516617948742	0.11213822090588765	5133473133047320
BIOGRID_INTERACTION	4869:NPM1~nucleophosmin	18	0.003567601224849579	ERG, GNAI2, PML, NAP1L1, NIFK, AURKA, NAP1L4, USF2, CUL2, ARRB1, CENPA, LIMCH1, TARDBP, MDM2, ABCC1, NOP56, EWSR1, SMARCA4	852	156	16152	1.0	0.8771837604249375	7801284925752110
REACTOME_PATHWAY	R-HSA-159236:R-HSA-159236	11	0.0036823857615715947	SRSF5, NUP62, FYTTD1, POLDIP3, SRSF9, NUP50, SRRM1, NUP85, RNPS1, THOC2, THOC3	472	70	8857	0.92633680405908	0.92633680405908	5.41859e+16
BIOGRID_INTERACTION	23381:SMG5~SMG5, nonsense mediated mRNA decay factor	5	0.003731657858194757	BTRC, ZWINT, PCM1, STUB1, TERT	852	13	16152	1.0	0.8839570949937539	8145655808354800
BIOGRID_INTERACTION	8607:RUVBL1~RuvB like AAA ATPase 1	17	0.003814954015874307	ACTB, MLH1, INO80, DNASE2, PIH1D1, DKC1, NEDD4, CENPA, ILK, ACTL6A, ACTR8, UBXN6, MATR3, AHNAK, TERT, EWSR1, KPNA1	852	144	16152	1.0	0.8849792147490615	8320031568474210
GOTERM_BP_DIRECT	GO:0043044~ATP-dependent chromatin remodeling	6	0.0039240970283303655	ACTB, HDAC1, ACTL6A, HNRNPC, CHD4, SMARCA4	798	23	16787	0.9999927518743964	0.5015055402716304	6837546757209010
BIOGRID_INTERACTION	9657:IQCB1~IQ motif containing B1	6	0.0040282694185066826	CEP162, RPGR, CEP290, AHI1, PCM1, HDAC6	852	21	16152	1.0	0.8939394734383006	8765153409880040
GOTERM_BP_DIRECT	GO:0007067~mitotic nuclear division	23	0.004058970047578981	MAD1L1, FZR1, ASUN, ANAPC5, JTB, AURKA, ANAPC10, REEP4, DCTN1, NUP62, CDK11A, PLK1, CCSAP, PPP1R12A, MAPRE2, CENPT, ACTR8, HAUS8, ZWILCH, CHFR, CLTCL1, HELLS, CDCA3	798	250	16787	0.999995178195761	0.4934494932756308	7064517165096520
GAD_DISEASE	Hematologic Neoplasms	8	0.004063139117029052	MUTYH, POLI, RFC2, UNG, POLD1, TDG, POLB, SMUG1	595	45	12971	0.9956046040208664	0.9337022173890133	6450736967806420
BIOGRID_INTERACTION	7531:YWHAE~tyrosine 3-monooxygenase/tryptophan 5-monooxygenase activation protein epsilon	18	0.0040665615510134395	CAPNS1, BTRC, FERMT2, EIF5, WWC1, WWTR1, MARK3, MARK2, HNRNPL, HDAC4, FAN1, ARRB1, PRICKLE3, YAP1, MDM4, MAPK7, TNFAIP3, EMD	852	158	16152	1.0	0.8920474841689112	884483795301858
BIOGRID_INTERACTION	6477:SIAH1~siah E3 ubiquitin protein ligase 1	12	0.004087097756920739	UBE2D4, USP19, NUMB, CAPG, PML, PKD1, NECTIN2, BCL6, UBE2D1, EEF1D, RAPH1, KIFC3	852	83	16152	1.0	0.8891311941768227	8887545640936140
BIOGRID_INTERACTION	387:RHOA~ras homolog family member A	12	0.004087097756920739	ARHGEF3, ARHGEF1, RPGR, NUBP2, ATP6AP2, SLC25A5, PPP1R12A, MDM2, MPV17, ICMT, ARHGDIA, MCF2L	852	83	16152	1.0	0.8891311941768227	8887545640936140
GOTERM_MF_DIRECT	GO:0004871~signal transducer activity	20	0.004150316491857349	ERG, GNAI2, BCAR1, PPFIA1, FKBP1A, MALT1, STAT6, GNB2, ATP2C1, MIB2, GAB1, PLEKHG5, ILK, PPP1R12A, RHOC, CC2D1A, PLCB1, EEF1D, CLTCL1, GPR89A	779	204	16313	0.9776579115548956	0.22385728685026007	6289215785033960
GOTERM_BP_DIRECT	GO:0006405~RNA export from nucleus	9	0.004194227480094279	SRSF5, NUP62, POLDIP3, SRSF9, SRRM1, RNPS1, THOC2, HNRNPA1, THOC3	798	55	16787	0.9999967962041614	0.4861640749230757	7291609908661460
GOTERM_CC_DIRECT	GO:0005794~Golgi apparatus	58	0.004237431610296212	ADCY3, ZC3HAV1, AP1G2, RUSC1, SLC35A2, SLC35A3, KIFC3, ST3GAL1, CTTN, APP, ST3GAL3, PICALM, CD44, ST3GAL4, PRMT5, RAB6B, ATP8B3, CDK13, RPGR, MYO6, ADAM10, STMN3, MECOM, YIF1A, RUBCN, VTI1A, ERGIC3, NAPRT, NUCB1, ATP2C1, MAPK3, NUCB2, C11ORF24, JAM3, MYO5A, CLCN3, PLAGL1, MPPE1, RAB43, LPCAT1, GORASP1, RASGRP1, MSLN, SLC39A7, TCP1, GABARAPL1, DNM1L, CASC4, TP73, PLSCR1, MPHOSPH9, AP2A2, CSNK1D, N…	838	867	18202	0.9217511369998593	0.12549559407706157	6079042371486550
GOTERM_CC_DIRECT	GO:0015630~microtubule cytoskeleton	15	0.004259721770349228	ENKD1, CEP131, TAF1A, DNM1L, RUSC1, PSRC1, AURKA, NUCB1, PLK1, ACTR1A, MAPK3, MAPRE2, MAP7, MAP7D1, C16ORF45	838	137	18202	0.9227950835473977	0.12020346367822565	6110088770579840
BIOGRID_INTERACTION	6194:RPS6~ribosomal protein S6	20	0.004403245885480518	PTOV1, TDRD3, SLC25A5, EIF5, NAP1L1, NIFK, RPS6KB1, EIF2A, HNRNPA1, CUL2, RPS18, NOP2, EIF3B, TARDBP, MDM2, NOP56, RPL7A, RPS20, PABPC1, HDAC6	852	186	16152	1.0	0.9027446450196864	9542607362156700
INTERPRO	IPR004274:NLI interacting factor	4	0.004455511140271709	CTDNEP1, CTDSP2, CTDP1, CTDSPL2	849	8	18593	0.9990775294356279	0.5028410619351206	7186308434119270
GOTERM_BP_DIRECT	GO:0043547~positive regulation of GTPase activity	42	0.004465399316924995	FGFR1, RAP1GAP, CYTH1, CAMK2G, ERBB2, ARHGEF28, CYTH2, CYTH3, ITSN1, NPRL2, MYO9A, MCF2L, TBC1D17, RASGRP1, PLEKHG5, RAPGEF6, ARHGAP11A, BCAS3, EGF, PLCB1, ARHGDIA, IQSEC2, EIF2B5, GIT1, ARHGEF3, DNM1L, ARHGEF1, RPGR, ABR, MADD, DOCK9, RIC8A, GAPVD1, ARRB1, TSC2, ACAP2, PKP4, SPTBN2, RIN2, CALM3, EPS8L2, CALM1	798	564	16787	0.9999985886317947	0.4901035169532184	7745320671604190
GOTERM_BP_DIRECT	GO:0001934~positive regulation of protein phosphorylation	15	0.00460784374241711	ROCK2, ERBB2, FLOT1, PRR5L, DAXX, DAB2, PROM2, CSNK1D, ARRB1, XBP1, FBXO18, RASGRP1, VEGFA, MAPK3, CDK2AP1	798	134	16787	0.999999082545329	0.4841730491602425	7982810392899880
GOTERM_CC_DIRECT	GO:0005815~microtubule organizing center	16	0.004663231788650193	PPP4R3A, CEP131, TLN1, EXOC7, FLOT1, NEIL1, JTB, YIF1A, TUBGCP2, SPAG9, PHF1, NUBP2, SLMAP, FLII, CC2D1A, UBXN6	838	153	18202	0.9394619474974737	0.12501349571105946	6670457897935550
GOTERM_BP_DIRECT	GO:1903146~regulation of mitophagy	7	0.004835401094364421	CTTN, DNM1L, ATG7, ACTL6A, ATP13A2, SREBF2, HDAC6	798	34	16787	0.9999995389962696	0.4847872933671089	8361006532011000
BIOGRID_INTERACTION	10642:IGF2BP1~insulin like growth factor 2 mRNA binding protein 1	10	0.0049372291944289656	CUL2, NF2, PRKRA, ILK, AURKA, NOP56, TUBGCP2, HNRNPA1, ARHGDIA, TP73	852	62	16152	1.0	0.9235316299575128	1.06388e+16
GOTERM_BP_DIRECT	GO:0045008~depyrimidination	4	0.004989166731120877	UNG, TDG, NEIL1, SMUG1	798	8	16787	0.9999997104619364	0.48033157098982904	8615730485587950
BIOGRID_INTERACTION	55729:ATF7IP~activating transcription factor 7 interacting protein	5	0.005008737257737958	MAPK3, SMAD4, MBD1, EWSR1, SREBF2	852	14	16152	1.0	0.9231683821928746	1.07846e+16
BIOGRID_INTERACTION	2287:FKBP3~FK506 binding protein 3	5	0.005008737257737958	HDAC1, NEDD4, MDM2, EWSR1, CALM1	852	14	16152	1.0	0.9231683821928746	1.07846e+16
GOTERM_MF_DIRECT	GO:0031492~nucleosomal DNA binding	8	0.005089442360191572	ACTB, HMGN1, HDAC1, CENPA, ACTL6A, HNRNPC, CHD4, SMARCA4	779	45	16313	0.9905678201001392	0.25284061713148587	7660002444065970
INTERPRO	IPR015943:WD40/YVTN repeat-like-containing domain	27	0.005101289828122387	FZR1, SEC31A, BTRC, EIF2A, SHKBP1, EIF3B, MLST8, BCAS3, IFT80, PLXNB2, TLE3, AHI1, WDR91, WDR90, VPS8, SPAG9, BRWD1, GNB2, SEMA6D, WRAP53, WDR1, APAF1, THOC3, DYNC1I2, WDR20, WDR46, WDR45	849	331	18593	0.9996658602436232	0.516948462977931	8186670705859460
BIOGRID_INTERACTION	65080:MRPL44~mitochondrial ribosomal protein L44	8	0.005144202596982494	MRPL4, MRPL42, BTRC, TARDBP, ILK, MPV17, TCF3, HNRNPA1	852	41	16152	1.0	0.9252708293824715	1.10603e+16
KEGG_PATHWAY	hsa03410:Base excision repair	7	0.00522310240862036	MUTYH, UNG, POLD1, TDG, NEIL1, POLB, SMUG1	346	33	6910	0.7154452832779703	0.46656329642399974	6536000462573470
BIOGRID_INTERACTION	3192:HNRNPU~heterogeneous nuclear ribonucleoprotein U	20	0.0052333318114377355	ACTB, ERG, SLC25A5, BTRC, PML, AURKA, HNRNPA1, CUL2, NEDD4, ARRB1, CENPA, TARDBP, WRAP53, SAFB, MDM2, NOP56, ATP5A1, UBXN6, EMD, MATR3	852	189	16152	1.0	0.9255562437134459	1.12412e+16
BIOGRID_INTERACTION	10856:RUVBL2~RuvB like AAA ATPase 2	18	0.005237104741526476	ACTB, BRD3, MLH1, INO80, LIG4, ATF2, DNASE2, PIH1D1, HDAC1, DKC1, CENPA, TARDBP, ILK, MDM2, ACTR8, UBXN6, KPNA1, TERT	852	162	16152	1.0	0.9226639784122793	1.12488e+16
BIOGRID_INTERACTION	5599:MAPK8~mitogen-activated protein kinase 8	11	0.00526628484562585	SPAG9, FZR1, APP, HDAC1, MAP2K4, NFATC4, RPS6KB1, HIVEP1, HSD17B4, ARHGDIA, ATF2	852	74	16152	1.0	0.9207300611750049	1.1308e+16
GOTERM_BP_DIRECT	GO:0035023~regulation of Rho protein signal transduction	11	0.005342302448445713	PLEKHG4, ARHGEF3, ABR, ARHGEF1, ARHGEF28, PLEKHG5, FLOT1, ITSN1, EPS8L2, ARHGDIA, MCF2L	798	82	16787	0.9999999005327068	0.48921671230170727	9198196321311580
BIOGRID_INTERACTION	8662:EIF3B~eukaryotic translation initiation factor 3 subunit B	10	0.005497656255784105	EIF4G1, EIF4G3, DDX3X, TARDBP, EIF5, EIF3K, MDM2, RPS6KB1, CDC37, DYNC1I2	852	63	16152	1.0	0.9262498359291091	1.17756e+16
BIOGRID_INTERACTION	8850:KAT2B~lysine acetyltransferase 2B	14	0.005574619483653867	ACTB, SMAD9, NR4A1, RPS6KB1, MBIP, MECOM, TP73, PLAGL1, ATXN3, XBP1, MDM2, MYB, BCAS3, TCF3	852	111	16152	1.0	0.9260816277355189	1.19307e+16
SMART	SM00577:CPDc	4	0.005616291831369142	CTDNEP1, CTDSP2, CTDP1, CTDSPL2	500	8	10071	0.8583429817114825	0.3235314362769852	7404604471721230
REACTOME_PATHWAY	R-HSA-72187:R-HSA-72187	9	0.0057476395453894885	PAPOLA, SRSF5, FYTTD1, POLDIP3, SRSF9, SRRM1, RNPS1, THOC2, THOC3	472	52	8857	0.9830129518621861	0.8696656294839542	8336303858814790
GOTERM_CC_DIRECT	GO:0005814~centriole	13	0.005779757940609436	MPHOSPH9, CEP162, NUBP2, CCSAP, CAPG, CNTROB, TUBD1, CEP290, AHI1, AURKA, NEURL4, PCM1, DCTN1	838	113	18202	0.9691282955547907	0.14622454740093593	8204810999881010
BIOGRID_INTERACTION	1387:CREBBP~CREB binding protein	20	0.005855022919145149	FGFR1, PML, SMAD4, LIG4, DDX5, DAXX, ATF2, SREBF2, STAT6, PLAGL1, IFNAR2, ATXN3, HDAC1, MAPK3, TDG, IRF3, MYB, TCF3, EWSR1, SMARCA4	852	191	16152	1.0	0.9325619168771757	1.24933e+16
BIOGRID_INTERACTION	1968:EIF2S3~eukaryotic translation initiation factor 2 subunit gamma	7	0.0058687148411143844	NF2, RARS, TARDBP, HBS1L, QARS, POLR1B, NOP56	852	32	16152	1.0	0.9303489432285069	1.25207e+16
GOTERM_MF_DIRECT	GO:0070034~telomerase RNA binding	5	0.005899253047936156	DKC1, WRAP53, HNRNPC, TERT, PINX1	779	16	16313	0.9955188889204759	0.27247785351709974	8826943013182460
GAD_DISEASE	esophageal adenocarcinoma	28	0.005899363856754156	RAD23B, ERBB2, MLH1, AURKA, DIDO1, SLC29A1, MEN1, MUTYH, TAP2, MSLN, DHX16, BCL6, HSD17B4, EGF, DNMT3B, TERT, EMSY, NUDT1, POLI, DUSP23, LIG4, TNFRSF10A, IFNAR2, VEGFA, TSC2, MDM2, ABCC1, APAF1	595	351	12971	0.9996244577273076	0.9278527785568119	9235906571979920
BIOGRID_INTERACTION	1499:CTNNB1~catenin beta 1	22	0.005929225530095088	FGFR1, RNF220, BTRC, ERBB2, PML, SMAD4, NR4A1, AURKA, WHSC1, PTPRU, ATF2, MEN1, HDAC1, NUP62, PLK1, SAPCD1, ILK, PKD1, EMD, TRAF4, PITX2, SMARCA4	852	219	16152	1.0	0.9296235687449305	1.26416e+16
GOTERM_BP_DIRECT	GO:0000086~G2/M transition of mitotic cell cycle	15	0.005975179340813746	CEP131, BTRC, AURKA, PCM1, DCTN1, CSNK1D, PLK1, ACTR1A, PPP1R12A, CALM3, CEP290, HAUS8, PLCB1, DYNC1I2, CALM1	798	138	16787	0.9999999853560343	0.5140111022561747	1.02333e+16
INTERPRO	IPR005122:Uracil-DNA glycosylase-like	3	0.0060442948979321665	UNG, TDG, SMUG1	849	3	18593	0.9999242464082178	0.5464586005635652	9629266723780080
INTERPRO	IPR015792:Kinesin light chain repeat	3	0.0060442948979321665	KLC1, KLC4, KLC2	849	3	18593	0.9999242464082178	0.5464586005635652	9629266723780080
GAD_DISEASE	Pancreatic Neoplasms	18	0.006091091721402523	NF2, BCAR1, ERBB2, NAT1, MAP2K4, SMAD4, APTX, MLH1, POLB, SGMS1, LIG4, DAPK3, MEN1, DAB2, SMTN, CRBN, RNPEP, TERT	595	189	12971	0.999709600855692	0.8694584295459101	9522184745631310
BIOGRID_INTERACTION	7343:UBTF~upstream binding transcription factor, RNA polymerase I	9	0.006193937223495472	TAF1A, HDAC1, MAPK3, MDM2, CTDSP2, NOP56, DAXX, CHD4, EWSR1	852	53	16152	1.0	0.9350565984883562	1.31688e+16
GAD_DISEASE	Breast Cancer	42	0.006321111233553493	RAD23B, FZR1, ERBB2, MLH1, TTK, AURKA, MLF2, H19, MUTYH, CD44, SLC4A7, GP1BA, HSD17B4, EGF, DNMT3B, TERT, PINX1, POLK, POLI, ICAM5, PIK3CB, ROCK2, NAT1, NEIL1, POLB, LIG4, POR, TP73, DCTN1, TNFRSF10A, CLEC16A, CSNK1D, CDK11A, PLK1, WRAP53, POLD1, CNTROB, VEGFA, TUBD1, MDM2, MDM4, DMBT1	595	598	12971	0.9997866944698169	0.8155832249864275	9864519314634750
BIOGRID_INTERACTION	2017:CTTN~cortactin	11	0.006369207367572443	APEH, CTTN, ARRB1, ATG7, MLH1, SART3, CDC37, EWSR1, KIFC3, ATF2, HDAC6	852	76	16152	1.0	0.9375468833445676	1.35162e+16
BIOGRID_INTERACTION	6622:SNCA~synuclein alpha	11	0.006369207367572443	ACTB, APP, CSNK1D, NEDD4, PLK1, TGM1, CTSD, TUBA1B, STUB1, PARK7, CALM1	852	76	16152	1.0	0.9375468833445676	1.35162e+16
GOTERM_MF_DIRECT	GO:0047485~protein N-terminus binding	12	0.006421839115462346	MEN1, STX1A, SCFD1, HDAC1, MAU2, ZWINT, SNF8, APTX, BANF1, DAXX, ZMYND8, SMARCA4	779	97	16313	0.9972288384571983	0.2790159486078222	957264850119156
GOTERM_BP_DIRECT	GO:0036498~IRE1-mediated unfolded protein response	9	0.006471995658689731	ACADVL, TLN1, SEC31A, XBP1, TPP1, CTDSP2, YIF1A, DCTN1, SEC61A2	798	59	16787	0.9999999967480785	0.5284325195296075	1.10381e+16
REACTOME_PATHWAY	R-HSA-2565942:R-HSA-2565942	12	0.006712130227779298	CEP131, CSNK1D, PLK1, ACTR1A, BTRC, PPP1R12A, CEP290, AURKA, HAUS8, PCM1, DCTN1, DYNC1I2	472	88	8857	0.991447005504135	0.7954939953432092	966991150436285
BIOGRID_INTERACTION	8290:HIST3H3~histone cluster 3 H3	13	0.006769303250606967	MEF2A, WHSC1, AURKA, NAP1L4, DAXX, MEN1, MSL3, UHRF1, HDAC1, PHF1, MDM2, DNMT1, CHD4	852	101	16152	1.0	0.9454318957623952	1.43041e+16
GAD_DISEASE	Bladder Cancer	38	0.006786689048169333	MYO5A, RAD23B, UNG, ERBB2, MLH1, AURKA, SEC14L2, H19, MUTYH, XBP1, NUBP2, TGM1, BCL6, SLC4A2, HSD17B4, EGF, TERT, POLK, POLI, POLG, NAT1, AMACR, POLB, LIG4, TNFRSF10A, IFNAR2, PLK1, RFC2, WRAP53, POLD1, TSC2, VEGFA, TDG, MDM2, IRF3, CTSB, APAF1, MATR3	595	529	12971	0.9998857926072936	0.7797332032087299	1.05537e+16
GOTERM_BP_DIRECT	GO:0031647~regulation of protein stability	10	0.006842094540232232	USP19, USP28, NF2, XBP1, APTX, AURKA, STUB1, TERT, PINX1, HDAC6	798	72	16787	0.9999999989405152	0.5348467051537262	1.16331e+16
REACTOME_PATHWAY	R-HSA-110328:R-HSA-110328	4	0.006845608592510035	UNG, TDG, NEIL1, SMUG1	472	8	8857	0.992222241637994	0.7030292938829286	9853039151717950
REACTOME_PATHWAY	R-HSA-110329:R-HSA-110329	4	0.006845608592510035	UNG, TDG, NEIL1, SMUG1	472	8	8857	0.992222241637994	0.7030292938829286	9853039151717950
INTERPRO	IPR001849:Pleckstrin homology domain	23	0.006862486361175282	ARHGEF3, OSBP2, ABR, ARHGEF1, ROCK2, CYTH1, ARHGEF28, FERMT2, OSBPL7, DOCK9, CYTH2, CYTH3, ITSN1, RAPH1, MCF2L, PLEKHG4, GAB1, PLEKHG5, ACAP2, SPTBN2, PHLDA3, SH3BP2, IQSEC2	849	272	18593	0.9999791219346553	0.5635081157024969	1.08636e+16
BIOGRID_INTERACTION	6597:SMARCA4~SWI/SNF related, matrix associated, actin dependent regulator of chromatin, subfamily a, member 4	18	0.007072496339478599	REST, ZEB1, DDX5, ZMYND8, REEP5, BRWD1, HDAC1, SMARCD3, PRMT5, MDM2, BCL6, ACTL6A, NOP56, HNRNPC, CHFR, MKL1, CHD4, KPNA1	852	167	16152	1.0	0.950138692220079	1.48967e+16
GOTERM_MF_DIRECT	GO:0003690~double-stranded DNA binding	11	0.0070944090217483075	MEN1, LSM14A, SAFB, FBXO18, TARDBP, TDG, APTX, DNMT1, ZNF638, MTERF4, PARK7	779	85	16313	0.9985076456663501	0.2900031556203623	1052397381124090
INTERPRO	IPR017986:WD40-repeat-containing domain	25	0.007142288200827827	FZR1, SEC31A, IFT80, BTRC, TLE3, AHI1, EIF2A, WDR91, WDR90, VPS8, SHKBP1, SPAG9, BRWD1, EIF3B, GNB2, WRAP53, WDR1, MLST8, APAF1, BCAS3, THOC3, DYNC1I2, WDR20, WDR46, WDR45	849	306	18593	0.9999865669065384	0.5512416174569928	1.12821e+16
GOTERM_BP_DIRECT	GO:1904851~positive regulation of establishment of protein localization to telomere	4	0.0072214719484596495	CCT7, TCP1, DKC1, WRAP53	798	9	16787	0.9999999996645323	0.5411926376009669	1.22392e+16
GOTERM_BP_DIRECT	GO:0006261~DNA-dependent DNA replication	5	0.00731187794020176	RPAIN, BAZ1A, POLG, CDK2AP1, POLB	798	17	16787	0.9999999997449622	0.5331329154316942	1.23831e+16
BIOGRID_INTERACTION	54839:LRRC49~leucine rich repeat containing 49	6	0.007382568245428476	CEP162, BTRC, CNTROB, CEP290, AHI1, PCM1	852	24	16152	1.0	0.9544647458036275	1.54986e+16
BIOGRID_INTERACTION	1977:EIF4E~eukaryotic translation initiation factor 4E	6	0.007382568245428476	EIF4G1, EIF4G3, EIF3B, UBFD1, EIF4A2, PML	852	24	16152	1.0	0.9544647458036275	1.54986e+16
GOTERM_MF_DIRECT	GO:0004812~aminoacyl-tRNA ligase activity	5	0.00742739589148904	IARS, VARS2, LARS, DALRD3, QARS	779	17	16313	0.9989016830723879	0.2887269005684444	1.09915e+16
BIOGRID_INTERACTION	7161:TP73~tumor protein p73	10	0.007476886836474476	PLAGL1, HDAC1, CEBPZ, TDG, MDM2, AURKA, MDM4, YAP1, DAXX, TP73	852	66	16152	1.0	0.9544183507085139	1.56809e+16
BIOGRID_INTERACTION	5903:RANBP2~RAN binding protein 2	12	0.007561155020466959	CUL2, NUP62, PRMT5, NUP50, PML, SRRM1, NUP85, HNRNPC, CHFR, MATR3, COMTD1, CALM1	852	90	16152	1.0	0.9541851821311435	1.58434e+16
BIOGRID_INTERACTION	5933:RBL1~RB transcriptional corepressor like 1	9	0.007760413640225861	NUCB1, PLSCR1, ARID4A, HDAC1, SMAD4, NR4A1, IRF3, LIN54, EMD	852	55	16152	1.0	0.956047919578562	1.62266e+16
BIOGRID_INTERACTION	9512:PMPCB~peptidase, mitochondrial processing beta subunit	9	0.007760413640225861	NME4, SPATA20, CEP290, HN1, ATP5A1, MARK3, COQ7, OCIAD1, TAMM41	852	55	16152	1.0	0.956047919578562	1.62266e+16
GOTERM_MF_DIRECT	GO:0019901~protein kinase binding	30	0.007863316678946287	MEF2A, DBF4B, AP1B1, BCAR1, AURKA, DAXX, CDC37, TPCN2, ATF2, XBP1, TRIM6, ILK, PPP1R12A, PKD1, TRAF4, ADAM10, SLC12A4, MAP2K3, JTB, TP73, TRAP1, HDAC4, IFNAR2, RPS18, AP2A2, PIH1D1, PLK1, PRKRIP1, CALM3, CALM1	779	377	16313	0.9992648805557686	0.29078330869284874	1.16001e+16
BIOGRID_INTERACTION	2308:FOXO1~forkhead box O1	7	0.007966667887225502	ATG7, TSC2, PML, SMAD4, MDM2, IRF3, STUB1	852	34	16152	1.0	0.9579095397767318	1662147235874780
GOTERM_BP_DIRECT	GO:0051301~cell division	28	0.007978524096396926	MAD1L1, FZR1, ASUN, MAU2, GNAI2, BCAR1, INO80, AURKA, ANAPC10, CDC37, CDCA7, CCSAP, ACTR8, ZWILCH, TUBA1B, HELLS, CDCA3, CDK13, ANAPC5, PSRC1, LIG4, REEP4, ZWINT, MAPRE2, CENPT, HAUS8, CHFR, CTDP1	798	346	16787	0.9999999999662376	0.5523405347432468	1.34369e+16
REACTOME_PATHWAY	R-HSA-380270:R-HSA-380270	11	0.00800782337005918	CEP131, CSNK1D, PLK1, CDK11A, ACTR1A, CEP290, HAUS8, PCM1, TUBGCP2, DCTN1, DYNC1I2	472	78	8857	0.9966011601983813	0.6791765246308124	1.1433e+16
BIOGRID_INTERACTION	5034:P4HB~prolyl 4-hydroxylase subunit beta	12	0.008203757175829957	P4HB, CUL2, ARRB1, SAFB, EIF4A2, ENO3, ATP5A1, PABPC1, HNRNPA1, EWSR1, ATF2, SUCO	852	91	16152	1.0	0.9601376381550525	1707316699332020
BIOGRID_INTERACTION	7280:TUBB2A~tubulin beta 2A class IIa	12	0.008203757175829957	CUL2, ARRB1, ILK, PAFAH1B3, TPT1, MDM2, HK1, QARS, TUBGCP2, EMD, TUBA1B, HDAC6	852	91	16152	1.0	0.9601376381550525	1707316699332020
BIOGRID_INTERACTION	4261:CIITA~class II major histocompatibility complex transactivator	5	0.008372842619340506	HDAC4, PSMC5, HDAC1, RFX5, SMARCA4	852	16	16152	1.0	0.9611833951557193	1.73939e+16
GOTERM_BP_DIRECT	GO:2001237~negative regulation of extrinsic apoptotic signaling pathway	7	0.00845521071316517	CTTN, GCLC, NOL3, RPS6KB1, YAP1, SGMS1, PARK7	798	38	16787	0.9999999999920542	0.561530106300659	1.41831e+16
GOTERM_BP_DIRECT	GO:0006366~transcription from RNA polymerase II promoter	38	0.008456291947621545	MEF2A, TAF1A, ARID4A, DEK, REST, ATF2, PLAGL1, GTF2E2, MEIS3, OSR2, XBP1, TARDBP, CEBPZ, NFATC4, SUPT4H1, SUPT5H, MYB, NFATC3, PITX2, MAFF, SMAD4, FOSB, POLR2J2, MBD1, TP73, USF2, PLSCR1, PSMC5, PRDM4, ARRB1, TRPS1, MZF1, IRF3, NFE2L1, HIVEP1, TGFB1I1, NFIC, CTDP1	798	517	16787	0.9999999999920803	0.5501325044713514	1.41848e+16
BIOGRID_INTERACTION	83737:ITCH~itchy E3 ubiquitin protein ligase	13	0.008510537658535529	ATXN3, GNAI2, MGRN1, ARRB1, NUMB, MAP2K4, CPSF6, MDM2, YAP1, LDLRAD4, TAX1BP1, TP73, ARRDC1	852	104	16152	1.0	0.961718015924289	1.76542e+16
BIOGRID_INTERACTION	3838:KPNA2~karyopherin subunit alpha 2	14	0.008622141507345398	NF2, KLC4, MLH1, ACTN1, HN1, SART3, IDH3G, CLK3, CDK11A, TARDBP, NUP50, HNRNPC, EWSR1, SMARCA4	852	117	16152	1.0	0.9618562852475772	1786455825458630
GOTERM_BP_DIRECT	GO:0015031~protein transport	31	0.008623263371622607	ENY2, AP1M1, SEC31A, EXOC7, SNX14, COPZ1, USE1, FUZ, MVB12A, DAB2, TBC1D17, GORASP1, XBP1, ATG7, CEP290, SNX22, RAB6B, GPR89A, SEC61A2, ABCB9, ATG9A, KTN1, YIF1A, VPS8, PITPNM1, SCFD1, ARRB1, IPO4, GOSR1, ERC1, DMBT1	798	398	16787	0.9999999999952296	0.5461357180970717	1.44448e+16
BIOGRID_INTERACTION	55145:THAP1~THAP domain containing 1	8	0.008658761904299081	APP, ZCCHC10, NUP62, PHF1, QKI, TRIM26, PAWR, WDYHV1	852	45	16152	1.0	0.9609040299937891	1.79335e+16
BIOGRID_INTERACTION	1823:DSC1~desmocollin 1	6	0.008835747662621758	NF2, PLK1, PKP3, TARDBP, GOSR1, MAPK7	852	25	16152	1.0	0.9619868680698909	1.82658e+16
GOTERM_BP_DIRECT	GO:0031124~mRNA 3'-end processing	8	0.008917763940497432	PAPOLA, SRSF5, POLDIP3, SRSF9, SRRM1, RNPS1, THOC2, THOC3	798	50	16787	0.9999999999980493	0.5475263198475353	1.49014e+16
REACTOME_PATHWAY	R-HSA-381038:R-HSA-381038	9	0.00901815787230573	ACADVL, TLN1, SEC31A, XBP1, TPP1, CTDSP2, YIF1A, DCTN1, SEC61A2	472	56	8857	0.998346334254376	0.656119178884998	1.27854e+16
BIOGRID_INTERACTION	6741:SSB~Sjogren syndrome antigen B	10	0.009070981821917951	CUL2, DNM1L, TARDBP, NOP56, EMD, HNRNPA1, PUS7, CDC37, EWSR1, RABGGTA	852	68	16152	1.0	0.9637995814251589	1.87055e+16
BIOGRID_INTERACTION	55905:RNF114~ring finger protein 114	7	0.009196322637351189	UBE2D4, MAPK3, DTX3, UBE2D1, TNFAIP3, EWSR1, TRAF4	852	35	16152	1.0	0.9640820492402272	1.89389e+16
GOTERM_BP_DIRECT	GO:0032436~positive regulation of proteasomal ubiquitin-dependent protein catabolic process	9	0.009582026030053372	DAB2, GCLC, CSNK1D, PLK1, ZFAND2A, MDM2, AURKA, CHFR, STUB1	798	63	16787	0.9999999999997408	0.5630898432805238	1.5923e+16
BIOGRID_INTERACTION	3575:IL7R~interleukin 7 receptor	12	0.009615400486949918	HNRNPL, DDX3X, SAFB, SRSF9, RBM3, QKI, CIRBP, DHX36, PABPC1, RPS20, HNRNPC, DDX5	852	93	16152	1.0	0.9679274434512806	197145349800526
BIOGRID_INTERACTION	255877:BCL6B~B-cell CLL/lymphoma 6B	4	0.009637487522649561	PLSCR1, RBPMS, BCL6, TRAF4	852	9	16152	1.0	0.9669385226548921	1975521652584820
GOTERM_CC_DIRECT	GO:0000139~Golgi membrane	41	0.009754772519954788	CLCN3, AP1M1, SEC31A, RAP1GAP, AP1G2, AP1B1, CLSTN3, CYTH1, COPZ1, PITPNB, CYTH2, CYTH3, SGMS1, SLC35A2, SLC35A3, ST3GAL1, ST3GAL3, LPCAT1, ST3GAL4, GORASP1, RASGRP1, PKD1, RAB6B, GPR89A, EBAG9, DBNL, VAC14, PI4KB, YIF1A, VTI1A, SREBF2, MPHOSPH9, CSNK1D, ATP2C1, ARRB1, NAA60, SPTBN2, SURF4, GOSR1, ERC1, TRAPPC10	838	591	18202	0.9972096749962738	0.22564249358586375	1.34786e+16
BIOGRID_INTERACTION	9255:AIMP1~aminoacyl tRNA synthetase complex interacting multifunctional protein 1	8	0.009760618225054099	IARS, EIF4G1, RARS, EIF4A2, LARS, QARS, RPL7A, COMTD1	852	46	16152	1.0	0.9671305984194286	1.99816e+16
GOTERM_MF_DIRECT	GO:0004407~histone deacetylase activity	7	0.00980247329409397	HDAC4, ATXN3, ARID4A, HDAC1, REST, CHD4, HDAC6	779	39	16313	0.9998770413110005	0.3358567196521408	1.42604e+16
BIOGRID_INTERACTION	10236:HNRNPR~heterogeneous nuclear ribonucleoprotein R	13	0.009853070677234912	PPP4R3A, HNRNPA1, HNRNPL, CUL2, DDX23, HDAC1, DDX3X, TARDBP, SRSF9, PABPC1, HNRNPC, TCF3, MATR3	852	106	16152	1.0	0.9669669727344042	2.01513e+16
REACTOME_PATHWAY	R-HSA-110357:R-HSA-110357	4	0.00986686639751786	MUTYH, UNG, TDG, SMUG1	472	9	8857	0.9990976586038639	0.6326728890303426	13906524023639
BIOGRID_INTERACTION	7533:YWHAH~tyrosine 3-monooxygenase/tryptophan 5-monooxygenase activation protein eta	14	0.009886788887769296	CAPNS1, FERMT2, EIF5, WWC1, MARK2, HDAC4, CEP162, CDCA7, ARRB1, CEP290, MAPK7, YAP1, TNFAIP3, WDR20	852	119	16152	1.0	0.9661284664845469	2021303391076880
GOTERM_CC_DIRECT	GO:0051233~spindle midzone	5	0.009898483577322148	APP, PLK1, PKP4, AURKA, CTDP1	838	19	18202	0.9974423836350471	0.22018220421746915	1.36638e+16
BIOGRID_INTERACTION	8661:EIF3A~eukaryotic translation initiation factor 3 subunit A	11	0.009913446434462903	BZW2, EIF4G1, BBS1, RPS18, EIF3B, DDX3X, EIF4A2, TARDBP, UBA5, RPS20, DYNC1I2	852	81	16152	1.0	0.9652036647290192	2.02618e+16
BIOGRID_INTERACTION	2064:ERBB2~erb-b2 receptor tyrosine kinase 2	10	0.009958410638958377	ACTB, CD44, DTWD2, ERBB2, BCAR1, POLR1B, EGF, STUB1, CDC37, HDAC6	852	69	16152	1.0	0.9644935363705723	2.03441e+16
BIOGRID_INTERACTION	60:ACTB~actin beta	19	0.00996699508013186	ACTB, TCP1, ERG, SMAD9, ERBB2, INO80, HNRNPA1, TUBGCP2, CUL2, DAB2, CENPA, CFL2, SPTBN2, MDM2, MAPK7, MKL1, EMD, HDAC6, SMARCA4	852	187	16152	1.0	0.9633422749450489	2.03598e+16
GOTERM_MF_DIRECT	GO:0035615~clathrin adaptor activity	4	0.01007926776327233	AP2A2, DAB2, PICALM, ARRB1	779	10	16313	0.9999047678022137	0.3314028617878003	1.4634e+16
GOTERM_MF_DIRECT	GO:0019104~DNA N-glycosylase activity	4	0.01007926776327233	MUTYH, TDG, NEIL1, SMUG1	779	10	16313	0.9999047678022137	0.3314028617878003	1.4634e+16
BIOGRID_INTERACTION	2033:EP300~E1A binding protein p300	26	0.01031804279575992	MEF2A, BTRC, RPS6KB1, ZEB1, STAT6, PLAGL1, CTTN, CD44, ATG7, YAP1, MYB, TCF3, EWSR1, ACTB, ZBTB48, SMAD4, NR4A1, POLB, DDX5, TP73, ATXN3, HDAC1, MDM2, IRF3, MDM4, HDAC6	852	289	16152	1.0	0.9662201828214886	2.09991e+16
GOTERM_CC_DIRECT	GO:0001726~ruffle	11	0.010324653333481322	MYO5A, DBNL, TLN1, CTTN, MYO6, NF2, TNFRSF12A, BCAR1, ACTN1, CYTH3, KLHL2	838	93	18202	0.9980246177936587	0.22048218401354758	1.4211e+16
GOTERM_CC_DIRECT	GO:0031982~vesicle	13	0.010462704181943304	MYO5A, TSPAN4, FLOT2, CASK, ATP13A2, MVB12A, PICALM, GNB2, CALM3, EPS8L2, AHNAK, DYNC1I2, CALM1	838	122	18202	0.9981832277512938	0.21550807020276497	1.43876e+16
BIOGRID_INTERACTION	51132:RLIM~ring finger protein, LIM domain interacting	6	0.010474971049832875	STAT6, UBE2D4, MDM2, NR4A1, UBE2D1, TNFAIP3	852	26	16152	1.0	0.9667796273199537	2.12833e+16
BIOGRID_INTERACTION	9014:TAF1B~TATA-box binding protein associated factor, RNA polymerase I subunit B	6	0.010474971049832875	APP, TAF1A, HDAC1, NEDD4, NIFK, NAPB	852	26	16152	1.0	0.9667796273199537	2.12833e+16
BIOGRID_INTERACTION	9231:DLG5~discs large MAGUK scaffold protein 5	6	0.010474971049832875	SORBS3, BTRC, BTBD10, MARK3, TPM1, MARK2	852	26	16152	1.0	0.9667796273199537	2.12833e+16
BIOGRID_INTERACTION	79682:CENPU~centromere protein U	5	0.010499972225234591	NUP62, CENPA, PLK1, CENPT, SART3	852	17	16152	1.0	0.9658942260082046	2132848491972950
BIOGRID_INTERACTION	4656:MYOG~myogenin	5	0.010499972225234591	PRMT5, MAPK3, MLH1, TCF3, SMARCA4	852	17	16152	1.0	0.9658942260082046	2132848491972950
BIOGRID_INTERACTION	26524:LATS2~large tumor suppressor kinase 2	7	0.010555705187338515	NF2, NEDD4, WWC1, MDM2, AURKA, YAP1, AMOTL2	852	36	16152	1.0	0.9653463623446378	2.14291e+16
GOTERM_MF_DIRECT	GO:0005085~guanyl-nucleotide exchange factor activity	13	0.010623460055838788	ARHGEF3, RPGR, ABR, ARHGEF28, DOCK9, ITSN1, MCF2L, RIC8A, GAPVD1, RASGRP1, PLEKHG5, RAPGEF6, EIF2B5	779	118	16313	0.9999423884083042	0.3341834622547748	1.5364e+16
BIOGRID_INTERACTION	10808:HSPH1~heat shock protein family H (Hsp110) member 1	9	0.010644499946119945	DAB2, NF2, PLOD2, TARDBP, ILK, YAP1, PUS7, UGP2, ATF2	852	58	16152	1.0	0.9651679192347816	2.15892e+16
BIOGRID_INTERACTION	26135:SERBP1~SERPINE1 mRNA binding protein 1	9	0.010644499946119945	TDRD3, NF2, FYTTD1, TARDBP, EIF2A, ATP5A1, PABPC1, RPS20, TERT	852	58	16152	1.0	0.9651679192347816	2.15892e+16
BIOGRID_INTERACTION	3190:HNRNPK~heterogeneous nuclear ribonucleoprotein K	17	0.01096629141936286	BTRC, FERMT2, EIF5, DDX5, HNRNPA1, HNRNPL, CUL2, NEDD4, ARRB1, UBFD1, CIRBP, QKI, MDM2, PABPC1, EEF1D, EMD, MATR3	852	161	16152	1.0	0.9674622687065604	2.21668e+16
GOTERM_CC_DIRECT	GO:0005739~mitochondrion	80	0.011005343274409286	MRPL42, VARS2, TARS2, NIF3L1, CLPB, MPV17, TRMT1, QARS, RPS6KB1, BPHL, FAM210A, ZNF205, MUTYH, IDH3G, TPP1, DNAJC4, DDAH1, NDUFS1, BRD8, NT5C, MRPL4, NOL3, GTPBP3, NUDT1, POLG, MIEF1, SLC25A5, RPUSD1, TBRG4, COQ7, ECSIT, SARS2, POR, NME6, MARK2, NME4, ACADVL, TRAP1, DHX29, RARS, MAPK3, YARS2, CTSB, GATC, SIVA1, PGS1, UNG, TIMM10, AASS, HK1, ACSL1, P2RY2, MTERF4, HSD17B4, KIAA1683, PINX1, MAFF, MI…	838	1331	18202	0.9986927244587114	0.21801435128032443	1.50784e+16
GOTERM_BP_DIRECT	GO:0051056~regulation of small GTPase mediated signal transduction	14	0.011306748823177523	ARHGEF3, RALGAPA1, ABR, RAP1GAP, TSC2, PLEKHG5, RHOT1, RHOT2, RHOC, ARHGAP11A, ITSN1, MYO9A, ARHGDIA, MCF2L	798	134	16787	0.9999999999999987	0.6135508529976124	1.85217e+16
INTERPRO	IPR023214:HAD-like domain	10	0.011335712542328784	PITPNM1, ATP13A1, CTDNEP1, ATP2C1, CTDSP2, ATP13A2, CTDP1, ATP8B3, CTDSPL2, NT5C	849	81	18593	0.9999999821579267	0.6956104854887528	1.73367e+16
BIOGRID_INTERACTION	6160:RPL31~ribosomal protein L31	13	0.011354256502678737	SLC25A5, NAP1L1, NIFK, CUL2, RPS18, APP, TARDBP, NOP56, RPL7A, RPS20, TCF3, EWSR1, PINX1	852	108	16152	1.0	0.9701864516341282	2.28577e+16
INTERPRO	IPR014729:Rossmann-like alpha/beta/alpha sandwich fold	7	0.011407832594051502	IARS, VARS2, RARS, LARS, QARS, YARS2, FLAD1	849	42	18593	0.999999984082913	0.6744509185334328	1.74374e+16
GOTERM_CC_DIRECT	GO:0016607~nuclear speck	18	0.011582617535946688	ZC3H14, RNPS1, ZNF638, MECOM, SART3, NSRP1, MBD1, SRSF5, DDX3X, CLK3, POLDIP3, TARDBP, FYTTD1, SRRM1, THOC2, PLCB1, THOC3, CDK13	838	201	18202	0.9990790742401453	0.22092467279035866	1.58075e+16
GOTERM_CC_DIRECT	GO:0031410~cytoplasmic vesicle	15	0.011638623733348116	CLCN3, ATG9A, RUSC1, ERBB2, FLOT2, FLOT1, AMOTL2, ARRDC1, TBC1D25, UHRF1, PROM2, PSMC5, TBC1D17, ARRB1, SLC4A7	838	154	18202	0.9991098580333252	0.21510973857847127	1587797858709150
BIOGRID_INTERACTION	10498:CARM1~coactivator associated arginine methyltransferase 1	9	0.011762371022845773	DROSHA, CUL2, QKI, MALT1, KIAA1191, SUPT5H, DAXX, HNRNPA1, SMARCA4	852	59	16152	1.0	0.9728073079993695	2357817560302400
GOTERM_MF_DIRECT	GO:0000980~RNA polymerase II distal enhancer sequence-specific DNA binding	9	0.011790191670875552	ACTB, HDAC1, NFE2L1, ACTL6A, HIVEP1, HNRNPC, CHD4, SMARCA4, ATF2	779	65	16313	0.9999804055836745	0.3518354220420822	1.69095e+16
GOTERM_BP_DIRECT	GO:0019886~antigen processing and presentation of exogenous peptide antigen via MHC class II	11	0.011815999499139697	AP2A2, AP1M1, SEC31A, AP1B1, KLC1, ACTR1A, SPTBN2, CTSD, KLC2, DCTN1, DYNC1I2	798	92	16787	0.9999999999999997	0.6197672496991222	1.92744e+16
BIOGRID_INTERACTION	6667:SP1~Sp1 transcription factor	14	0.01204987560775304	NF2, BTRC, PML, SMAD4, REST, MBD1, SREBF2, HDAC4, PSMC5, NUP62, HDAC1, MAPK3, DNMT1, SMARCA4	852	122	16152	1.0	0.9742231596709939	2408186291321430
SMART	SM00233:PH	23	0.012152783988891507	ARHGEF3, OSBP2, ABR, ARHGEF1, ROCK2, CYTH1, ARHGEF28, FERMT2, OSBPL7, DOCK9, CYTH2, CYTH3, ITSN1, RAPH1, MCF2L, PLEKHG4, GAB1, PLEKHG5, ACAP2, SPTBN2, PHLDA3, SH3BP2, IQSEC2	500	265	10071	0.9856334084832729	0.506948492923456	1538133066395950
BIOGRID_INTERACTION	27430:MAT2B~methionine adenosyltransferase 2B	6	0.012310602574018246	CAPNS1, ATG7, EIF5, FERMT2, CNN2, PFAS	852	27	16152	1.0	0.9753422243977183	2.45359e+16
GOTERM_CC_DIRECT	GO:0044297~cell body	9	0.012486400355509339	CCT7, GABARAPL1, TCP1, NF2, GNAI2, GNB2, ATP6AP2, DAXX, PARK7	838	68	18202	0.9994680740690646	0.2222111636331403	1.69374e+16
GOTERM_BP_DIRECT	GO:0043087~regulation of GTPase activity	9	0.012558383675518254	PROM2, GAPVD1, RAP1GAP, STMN3, TBC1D10B, PLXNB2, RAPGEF6, BCL6, MLST8	798	66	16787	1.0	0.6325085545878213	203598438579903
BIOGRID_INTERACTION	29079:MED4~mediator complex subunit 4	11	0.012663598156891432	CEP162, MED15, MED26, CEP290, AHI1, QKI, PCM1, EMD, CTDP1, EWSR1, KIFC3	852	84	16152	1.0	0.9770378947226728	2.51465e+16
BIOGRID_INTERACTION	5976:UPF1~UPF1, RNA helicase and ATPase	11	0.012663598156891432	CEP162, POLD1, TARDBP, NIFK, RNPS1, DDX5, HNRNPA1, DCTN1, CDC37, EWSR1, ADAR	852	84	16152	1.0	0.9770378947226728	2.51465e+16
GOTERM_BP_DIRECT	GO:0071218~cellular response to misfolded protein	3	0.012670410146610795	ATXN3, STUB1, HDAC6	798	4	16787	1.0	0.6262408826184616	2052244294009100
GOTERM_BP_DIRECT	GO:0006287~base-excision repair, gap-filling	3	0.012670410146610795	POLG, POLD1, POLB	798	4	16787	1.0	0.6262408826184616	2052244294009100
GOTERM_BP_DIRECT	GO:0046499~S-adenosylmethioninamine metabolic process	3	0.012670410146610795	DNMT1, ICMT, DNMT3B	798	4	16787	1.0	0.6262408826184616	2052244294009100
REACTOME_PATHWAY	R-HSA-2132295:R-HSA-2132295	14	0.012673909247543658	AP1M1, SEC31A, AP1B1, KLC4, KLC2, DCTN1, AP2A2, KLC1, ACTR1A, SPTBN2, CTSD, CTSB, TUBA1B, DYNC1I2	472	122	8857	0.9998787577807129	0.6760658501757156	1751948284262440
GAD_DISEASE	lung cancer	36	0.012882710707429596	MYO5A, RAD23B, GCLC, ERBB2, MLH1, AURKA, SEC14L2, MUTYH, XBP1, NUBP2, TGM1, BCL6, SLC4A2, HSD17B4, EGF, DNMT3B, TERT, POLI, NAT1, MSH5, AMACR, POLB, LIG4, MBD1, TP73, TNFRSF10A, IFNAR2, PLK1, WRAP53, POLD1, VEGFA, MDM2, ABCC1, IRF3, APAF1, MATR3	595	516	12971	0.9999999688430289	0.9153453638714171	1913305566972400
BIOGRID_INTERACTION	1647:GADD45A~growth arrest and DNA damage inducible alpha	5	0.012947324813561012	CDK11A, TIAL1, BTRC, MDM2, HNRNPA1	852	18	16152	1.0	0.9781441307437062	2.56338e+16
BIOGRID_INTERACTION	9987:HNRNPDL~heterogeneous nuclear ribonucleoprotein D like	9	0.012964284541125592	CUL2, ERG, DDX3X, TARDBP, MARK3, HNRNPA1, MATR3, EWSR1, AHNAK	852	60	16152	1.0	0.9774766890135886	2.56628e+16
BIOGRID_INTERACTION	6844:VAMP2~vesicle associated membrane protein 2	9	0.012964284541125592	TRAP1, STX1A, SCFD1, FLOT2, FLOT1, CALM3, HSD17B4, ATP13A2, CALM1	852	60	16152	1.0	0.9774766890135886	2.56628e+16
BIOGRID_INTERACTION	5325:PLAGL1~PLAG1 like zinc finger 1	4	0.013234553332559877	HDAC1, PML, DAXX, TP73	852	10	16152	1.0	0.9784548340272147	2.61241e+16
BIOGRID_INTERACTION	7181:NR2C1~nuclear receptor subfamily 2 group C member 1	4	0.013234553332559877	HDAC4, HDAC1, DNMT1, CHD4	852	10	16152	1.0	0.9784548340272147	2.61241e+16
BIOGRID_INTERACTION	8870:IER3~immediate early response 3	4	0.013234553332559877	APP, MAPK3, PML, MDM2	852	10	16152	1.0	0.9784548340272147	2.61241e+16
BIOGRID_INTERACTION	55357:TBC1D2~TBC1 domain family member 2	4	0.013234553332559877	GABARAPL1, AP1B1, POLD1, CPSF6	852	10	16152	1.0	0.9784548340272147	2.61241e+16
GOTERM_MF_DIRECT	GO:0044212~transcription regulatory region DNA binding	19	0.013558795434679569	ZNF281, IKZF2, ARID4A, SMAD4, ZBTB14, REST, TP73, SREBF2, MEN1, HNRNPL, HDAC4, HDAC1, ARRB1, XBP1, MZF1, DHX36, HIVEP1, RNF10, YAP1	779	213	16313	0.9999961886289287	0.381157620386973	1.9202e+16
BIOGRID_INTERACTION	9099:USP2~ubiquitin specific peptidase 2	7	0.013690474043553981	APP, MDM2, ZNF598, AURKA, MALT1, MDM4, KIFC3	852	38	16152	1.0	0.9804533141671162	2.68959e+16
BIOGRID_INTERACTION	8312:AXIN1~axin 1	7	0.013690474043553981	DAB2, ARRB1, BTRC, TSC2, PML, TNFAIP3, DAXX	852	38	16152	1.0	0.9804533141671162	2.68959e+16
GOTERM_BP_DIRECT	GO:0045892~negative regulation of transcription, DNA-templated	36	0.01380828326698751	GCLC, RSF1, ARID4A, BTRC, PML, ZNF12, ZBTB14, ZEB1, REST, DAXX, CBFA2T2, MEN1, HIC2, ZGPAT, DAB2, TRIM6, TFDP2, BCL6, PLCB1, MYB, ZNF281, ZNF280C, CREBZF, SMAD4, MECOM, MBD1, MXD3, GCFC2, HDAC4, PSMC5, HDAC1, MLX, MDM2, DNAJB6, SMARCA4, HDAC6	798	499	16787	1.0	0.6487699848508648	2.21563e+16
INTERPRO	IPR000330:SNF2-related	6	0.014109072179719915	CHD9, SMARCAL1, INO80, CHD4, HELLS, SMARCA4	849	32	18593	0.9999999997801219	0.7296707401543565	2112518324363010
GOTERM_BP_DIRECT	GO:0006351~transcription, DNA-templated	114	0.014124166428677174	SLC2A4RG, MEF2A, CNOT3, INO80, REST, ZNF638, MAF1, GTF2IRD2B, ZGPAT, CDCA7, SMARCD3, MED26, DHX36, ZNF506, ZNF48, ZNF189, SPOCD1, MECOM, POLR2J2, RBPMS, UHRF1, ZNF236, BAZ1A, MAPK3, FLII, SMARCA4, FGFR1, ZNF79, ZNF841, ERBB2, DIDO1, PLAGL1, DDX3X, SNF8, TFDP2, RNF10, TCF3, HELLS, EWSR1, ZBTB48, KAT7, SMAD9, IKZF2, CREBZF, RFX5, SMAD4, NR4A1, RNPS1, WHSC1, ZBTB44, GCFC2, SREBF2, MSL3, HDAC4, PHF1,…	798	1952	16787	1.0	0.6480664927789114	2.26042e+16
BIOGRID_INTERACTION	23028:KDM1A~lysine demethylase 1A	24	0.01412521274386717	SMAD9, DBF4B, AP1G2, NF2, L3MBTL3, MALT1, TP73, ARRDC1, KIFC3, USP28, CEP162, CRBN, SH3GLB2, HDAC1, KRT7, SNF8, DNMT1, RNF10, TCF3, CHD4, TRAF4, NDUFS1, HDAC6, C16ORF59	852	267	16152	1.0	0.9821283395523054	2762470373792630
BIOGRID_INTERACTION	8668:EIF3I~eukaryotic translation initiation factor 3 subunit I	9	0.014253661606851433	CPNE8, EIF4G1, EIF3B, DDX3X, ARRB1, TRA2B, TARDBP, EIF5, LIG4	852	61	16152	1.0	0.9821447713978487	2.78387e+16
BIOGRID_INTERACTION	6790:AURKA~aurora kinase A	9	0.014253661606851433	DAB2, APP, PLK1, PSRC1, CNTROB, PML, AURKA, CHFR, TP73	852	61	16152	1.0	0.9821447713978487	2.78387e+16
GOTERM_CC_DIRECT	GO:0005876~spindle microtubule	7	0.01475498048308747	CSNK1D, PLK1, PSRC1, CALM3, AURKA, POLB, CALM1	838	44	18202	0.9998661714130668	0.25001951263832745	1.97115e+16
REACTOME_PATHWAY	R-HSA-1169408:R-HSA-1169408	10	0.01480140883026085	EIF4G1, EIF4G3, NUP62, NEDD4, EIF4A2, NUP50, MAPK3, NUP85, IRF3, KPNA1	472	73	8857	0.9999736176204195	0.6900746451171176	2016293540616000
REACTOME_PATHWAY	R-HSA-109688:R-HSA-109688	9	0.01485135433042149	PAPOLA, SRSF5, FYTTD1, POLDIP3, SRSF9, SRRM1, RNPS1, THOC2, THOC3	472	61	8857	0.9999745464949065	0.6528039628415607	2022403229219480
GOTERM_BP_DIRECT	GO:0042147~retrograde transport, endosome to Golgi	9	0.01488698529333735	SPAG9, TBC1D17, TBC1D10B, RAB6B, GOSR1, ERC1, CLTCL1, DCTN1, VTI1A	798	68	16787	1.0	0.6586755495642528	2367589960764920
GOTERM_MF_DIRECT	GO:0016887~ATPase activity	17	0.015021109777331728	RSF1, CLPB, MLH1, INO80, ABCB7, ATP13A2, KIFC3, KIF13A, PSMC5, ATP13A1, DDX3X, PSMC4, EIF4A2, DHX16, ABCC1, ATP5A1, SMARCA4	779	184	16313	0.9999990177827561	0.4009140028016748	2.10526e+16
BIOGRID_INTERACTION	221092:HNRNPUL2~heterogeneous nuclear ribonucleoprotein U like 2	8	0.015203445587737714	IARS, DROSHA, ERG, FLOT2, BTRC, TARDBP, HNRNPA1, MATR3	852	50	16152	1.0	0.9858504957152301	2.94024e+16
BIOGRID_INTERACTION	6455:SH3GL1~SH3 domain containing GRB2 like 1, endophilin A2	8	0.015203445587737714	DNM1L, SH3GLB2, NF2, NIF3L1, PML, AURKA, EWSR1, SEPT8	852	50	16152	1.0	0.9858504957152301	2.94024e+16
BIOGRID_INTERACTION	2065:ERBB3~erb-b2 receptor tyrosine kinase 3	7	0.015478731652504915	FGFR1, ODF2L, NEDD4, ERBB2, MDM2, EGF, HDAC6	852	39	16152	1.0	0.9864053364309476	2.98496e+16
BIOGRID_INTERACTION	583:BBS2~Bardet-Biedl syndrome 2	3	0.015493792060408474	ENDOV, LPCAT1, LZTFL1	852	4	16152	1.0	0.9859509985675432	2987393928531580
GOTERM_MF_DIRECT	GO:0008270~zinc ion binding	74	0.01550803862911588	DPP3, DBF4B, RSF1, ZEB1, ZNF638, ZNF205, TRIM46, MGRN1, SHARPIN, ZNF185, TRIM6, LONRF3, ADAM8, ADAM11, ZCCHC10, ADAM10, RNF220, ZCCHC11, BRF1, CIZ1, NEIL1, ZSWIM7, ZSWIM8, MBD1, VPS8, UHRF1, BAZ1A, PRDM4, ZFAND2A, LIMCH1, MIB2, MDM2, CPD, TGFB1I1, MDM4, TNFAIP3, CHFR, RNPEP, MATR3, SIVA1, TRIM17, ABLIM3, PML, TIMM10, DIDO1, ZMYND8, TTC3, RABGGTA, RASGRP1, ADAMTS10, RNF10, ZNF598, RNF167, PEX12, S…	779	1193	16313	0.9999993749318536	0.3996203305031656	2.16599e+16
GOTERM_CC_DIRECT	GO:0016363~nuclear matrix	11	0.015600823214672675	MEN1, ATXN3, UHRF1, CFL2, PML, CASK, SRRM1, TGFB1I1, MYB, MBD1, MATR3	838	99	18202	0.9999200635037631	0.2553352699034246	2072351146925110
BIOGRID_INTERACTION	203068:TUBB~tubulin beta class I	19	0.015613184522216274	ERG, RPGR, EIF5, AURKA, TUBGCP2, CDC37, ATF2, CUL2, PSMC5, ARRB1, TARDBP, RARS, FYTTD1, MDM2, MAPK7, TUBA1B, EMD, CDK13, HDAC6	852	196	16152	1.0	0.9859001760226096	3.0067e+16
BIOGRID_INTERACTION	5886:RAD23A~RAD23 homolog A, nucleotide excision repair protein	9	0.01563387381636632	ATXN3, HEXA, TBCE, HERC4, MDM2, ECSIT, CDC37, EWSR1, DCTPP1	852	62	16152	1.0	0.9854639189196772	3010035345041080
BIOGRID_INTERACTION	1454:CSNK1E~casein kinase 1 epsilon	9	0.01563387381636632	TEX264, MRPL4, APP, CEP162, CEP290, DHX16, REST, PCM1, LDLRAD4	852	62	16152	1.0	0.9854639189196772	3010035345041080
BIOGRID_INTERACTION	1973:EIF4A1~eukaryotic translation initiation factor 4A1	9	0.01563387381636632	EIF4G1, TRAP1, EIF4G3, EIF3B, CENPA, EIF4A2, ATP5A1, LIG4, PABPC1	852	62	16152	1.0	0.9854639189196772	3010035345041080
GOTERM_CC_DIRECT	GO:0043231~intracellular membrane-bounded organelle	38	0.0157247716121739	SEC31A, DBF4B, TAF1A, FAAP24, AASS, PRRC2A, BPHL, UBA5, ZNF638, MAF1, MVB12A, LSM14A, PLAGL1, CTTN, APP, DAB2, HSD17B4, DNMT3B, PINX1, CEP131, POLK, DNM1L, ADAM10, POLI, DPAGT1, MECOM, YIF1A, MANBA, POR, RUBCN, USF2, TP73, ATP13A1, NUP62, POLDIP3, ATP6V0A1, NEU1, CTSB	838	555	18202	0.999925880391319	0.2503708638488389	2.08708e+16
BIOGRID_INTERACTION	546:ATRX~ATRX, chromatin remodeler	5	0.015729971076718866	HDAC4, EIF4A2, PML, DAXX, CALM1	852	19	16152	1.0	0.9853242715809181	3025527113447610
BIOGRID_INTERACTION	388697:HRNR~hornerin	5	0.015729971076718866	CUL2, MDM2, HNRNPA1, EWSR1, PINX1	852	19	16152	1.0	0.9853242715809181	3025527113447610
BIOGRID_INTERACTION	23271:CAMSAP2~calmodulin regulated spectrin associated protein family member 2	5	0.015729971076718866	CEP162, PCM1, EEF1D, DCTN1, MARK2	852	19	16152	1.0	0.9853242715809181	3025527113447610
BIOGRID_INTERACTION	57621:ZBTB2~zinc finger and BTB domain containing 2	5	0.015729971076718866	STAT6, P4HB, HDAC1, CDK2AP1, FOXJ3	852	19	16152	1.0	0.9853242715809181	3025527113447610
BIOGRID_INTERACTION	708:C1QBP~complement C1q binding protein	15	0.015833842029607248	SPATA20, RSRP1, PRRC2A, TRMT1, COQ7, OCIAD1, NME4, CUL2, TARDBP, FYTTD1, GAB1, MAPK3, ATP5A1, TCF3, EMD	852	140	16152	1.0	0.9852165452750917	3042235157827430
BIOGRID_INTERACTION	27316:RBMX~RNA binding motif protein, X-linked	11	0.01595155046274253	SORBS3, CLK3, TRA2B, RBM3, TARDBP, SRRM1, CIRBP, HNRNPC, DDX5, HNRNPA1, MATR3	852	87	16152	1.0	0.9851645991863802	3.06112e+16
KEGG_PATHWAY	hsa00970:Aminoacyl-tRNA biosynthesis	9	0.01628455510736592	IARS, VARS2, TARS2, RARS, LARS, QARS, YARS2, SARS2, GATC	346	66	6910	0.9805608340558819	0.7311195606751342	190973089313323
BIOGRID_INTERACTION	22948:CCT5~chaperonin containing TCP1 subunit 5	14	0.016446535475574585	ACTB, TCP1, BTRC, STUB1, ATF2, CCT7, IARS, HDAC1, WRAP53, ILK, SRRM1, AHNAK, TERT, HDAC6	852	127	16152	1.0	0.9865246824704266	3140013424625250
BIOGRID_INTERACTION	7529:YWHAB~tyrosine 3-monooxygenase/tryptophan 5-monooxygenase activation protein beta	14	0.016446535475574585	HDAC4, GAPVD1, ARRB1, BTRC, TSC2, WWC1, YAP1, MAPK7, MDM4, TNFAIP3, EMD, WDR20, ATF2, MARK2	852	127	16152	1.0	0.9865246824704266	3140013424625250
GOTERM_BP_DIRECT	GO:0032212~positive regulation of telomere maintenance via telomerase	6	0.01652998320981333	CCT7, TCP1, DKC1, WRAP53, MAPK3, HNRNPA1	798	32	16787	1.0	0.6886286256690948	2.59367e+16
BIOGRID_INTERACTION	124540:MSI2~musashi RNA binding protein 2	6	0.016609551757833095	MRPL4, TARDBP, WDR1, PABPC1, CTSB, HNRNPA1	852	29	16152	1.0	0.9866278243786613	3.16581e+16
BIOCARTA	h_eif4Pathway:Regulation of eIF4e and p70 S6 Kinase	6	0.016838299988009453	EIF4G1, EIF4G3, EIF4A2, MAPK3, RPS6KB1, PABPC1	107	24	1625	0.9521517142936405	0.9521517142936405	1.88586e+16
GOTERM_BP_DIRECT	GO:0032211~negative regulation of telomere maintenance via telomerase	4	0.017003169105098987	PML, HNRNPC, HNRNPA1, PINX1	798	12	16787	1.0	0.6906165038397745	2.6576e+16
GOTERM_BP_DIRECT	GO:0007077~mitotic nuclear envelope disassembly	7	0.01702132679501201	CTDNEP1, NUP62, PLK1, NUP50, NUP85, BANF1, EMD	798	44	16787	1.0	0.6828367726589758	2.66004e+16
GOTERM_MF_DIRECT	GO:0043522~leucine zipper domain binding	4	0.017208704655580165	PAWR, ERC1, MKL1, DAPK3	779	12	16313	0.9999998712849472	0.4213699132476503	2374711437187730
BIOGRID_INTERACTION	84661:DPY30~dpy-30, histone methyltransferase complex regulatory subunit	7	0.017422397106848245	FANCI, KLC1, ARRB1, SRRM1, BANF1, EMD, MATR3	852	40	16152	1.0	0.9887914822197994	3293041681412730
BIOGRID_INTERACTION	60468:BACH2~BTB domain and CNC homolog 2	4	0.01749467634164365	MAFF, ARRB1, BCL6, NFE2L1	852	11	16152	1.0	0.98859609583125	3304245277887910
BIOGRID_INTERACTION	51778:MYOZ2~myozenin 2	4	0.01749467634164365	RBPMS, ACTN1, MYB, EWSR1	852	11	16152	1.0	0.98859609583125	3304245277887910
BIOGRID_INTERACTION	57520:HECW2~HECT, C2 and WW domain containing E3 ubiquitin protein ligase 2	4	0.01749467634164365	FZR1, LDLRAD4, ARRDC1, TP73	852	11	16152	1.0	0.98859609583125	3304245277887910
GOTERM_BP_DIRECT	GO:0043154~negative regulation of cysteine-type endopeptidase activity involved in apoptotic process	9	0.017513945922886864	DDX3X, CD44, ARRB1, VEGFA, MDM2, NR4A1, MKL1, DNAJB6, POR	798	70	16787	1.0	0.6853126454846136	2.72602e+16
BIOGRID_INTERACTION	5928:RBBP4~RB binding protein 4, chromatin remodeling factor	16	0.017788040449989474	ARID4A, NF2, NAP1L1, PARK7, HDAC4, BAZ1A, PSMC4, PHF1, HDAC1, CDK2AP1, DNMT1, LIN54, DNMT3B, CHD4, KPNA1, SMARCA4	852	156	16152	1.0	0.9890387585405404	3.34953e+16
REACTOME_PATHWAY	R-HSA-2408517:R-HSA-2408517	4	0.017901371172298248	IARS, RARS, LARS, QARS	472	11	8857	0.9999971577713027	0.6868249296556945	2.38734e+16
REACTOME_PATHWAY	R-HSA-5625970:R-HSA-5625970	4	0.017901371172298248	KLC1, KLC4, KTN1, KLC2	472	11	8857	0.9999971577713027	0.6868249296556945	2.38734e+16
BIOGRID_INTERACTION	1654:DDX3X~DEAD-box helicase 3, X-linked	13	0.018025052729805542	TDRD3, CUL2, ERG, EIF3B, NEDD4, CENPA, EIF4A2, TARDBP, ILK, HNRNPA1, PUS7, MATR3, CALM1	852	115	16152	1.0	0.9893058792016358	3385910326483070
BIOGRID_INTERACTION	1937:EEF1G~eukaryotic translation elongation factor 1 gamma	14	0.018511066061586652	CCT7, CUL2, TRAP1, GTF2E2, EXOSC9, DKC1, TARDBP, ERBB2, MLH1, NUP85, PABPC1, CHFR, EEF1D, HNRNPA1	852	129	16152	1.0	0.9901978497864531	3459907769520310
BIOGRID_INTERACTION	9114:ATP6V0D1~ATPase H+ transporting V0 subunit d1	8	0.01860964928313178	EIF3B, GNB2, ATP6AP2, SLC25A5, LIG4, ERC1, THOC2, NDUFS1	852	52	16152	1.0	0.99008762746375	3474820591925000
BIOGRID_INTERACTION	6294:SAFB~scaffold attachment factor B	8	0.01860964928313178	CPSF6, SRRM1, ABCC1, TCF3, HNRNPA1, MATR3, CDC37, EWSR1	852	52	16152	1.0	0.99008762746375	3474820591925000
BIOGRID_INTERACTION	11218:DDX20~DEAD-box helicase 20	8	0.01860964928313178	APP, PRRC2A, WHSC1, RNPS1, GIGYF2, TCF3, SMN2, COMTD1	852	52	16152	1.0	0.99008762746375	3474820591925000
GOTERM_BP_DIRECT	GO:0090316~positive regulation of intracellular protein transport	5	0.018627407369042958	CEP131, CEP290, BCAS3, PCM1, PRR5L	798	22	16787	1.0	0.700067374946852	2.87309e+16
GOTERM_BP_DIRECT	GO:0032465~regulation of cytokinesis	5	0.018627407369042958	GIT1, UVRAG, CALM3, AURKA, CALM1	798	22	16787	1.0	0.700067374946852	2.87309e+16
INTERPRO	IPR011948:Dullard phosphatase domain, eukaryotic	3	0.018950641475711703	CTDNEP1, CTDSP2, CTDSPL2	849	5	18593	0.9999999999999009	0.8105187342618034	2.73506e+16
BIOGRID_INTERACTION	4666:NACA~nascent polypeptide-associated complex alpha subunit	6	0.01909044092587104	TARDBP, MDM2, DDX5, DCTN1, EWSR1, ATF2	852	30	16152	1.0	0.9908857352511877	3547085943515670
BIOGRID_INTERACTION	7532:YWHAG~tyrosine 3-monooxygenase/tryptophan 5-monooxygenase activation protein gamma	13	0.019177241960675794	CAPNS1, BTRC, WWC1, MARK2, ATF2, HDAC4, APP, LTB4R, ARRB1, MDM4, PABPC1, MAPK7, YAP1	852	116	16152	1.0	0.9907530057326753	3560050765674620
BIOGRID_INTERACTION	1855:DVL1~dishevelled segment polarity protein 1	7	0.019527230451588586	DAB2, CSNK1D, ARRB1, BTRC, SMAD4, AHI1, DCTN1	852	41	16152	1.0	0.9912056372729328	3612073749843430
BIOGRID_INTERACTION	7402:UTRN~utrophin	7	0.019527230451588586	TTK, PI4KB, UBE2D1, THOC2, THOC3, MARK2, CALM1	852	41	16152	1.0	0.9912056372729328	3612073749843430
GOTERM_CC_DIRECT	GO:0002102~podosome	5	0.019559321916186246	DBNL, CTTN, WDR1, ADAM8, TPM4	838	23	18202	0.9999928748667143	0.2943139073845734	2.53036e+16
BIOGRID_INTERACTION	3182:HNRNPAB~heterogeneous nuclear ribonucleoprotein A/B	10	0.019578899422025706	DROSHA, CUL2, USP19, ERG, BTRC, TARDBP, HNRNPA1, EWSR1, ARHGDIA, AHNAK	852	77	16152	1.0	0.9910006937933368	3.61972e+16
BIOGRID_INTERACTION	10594:PRPF8~pre-mRNA processing factor 8	13	0.02038353915544788	ERG, NOP2, DDX3X, DDX23, NEDD4, SRRM1, RNPS1, SCARB2, PABPC1, GIGYF2, TCF3, HNRNPA1, GCFC2	852	117	16152	1.0	0.9923235221093568	3737668596710050
GOTERM_MF_DIRECT	GO:0004844~uracil DNA N-glycosylase activity	3	0.020631930946593734	UNG, TDG, SMUG1	779	5	16313	0.9999999946961715	0.4701499467088647	2.77915e+16
GOTERM_BP_DIRECT	GO:0034644~cellular response to UV	7	0.0208631916873008	USP28, NEDD4, POLD1, TMEM161A, INO80, NFATC4, TP73	798	46	16787	1.0	0.7334348063356506	3159969582303990
GOTERM_CC_DIRECT	GO:0005769~early endosome	19	0.020931253632542227	MYO5A, DBNL, CLCN3, ABCB9, RAP1GAP, NF2, RUSC1, FLOT1, UVRAG, RUBCN, VPS8, NUCB1, MGRN1, MIB2, P2RY2, MAPK3, NUMB, VPS28, CLTCL1	838	231	18202	0.9999969245236097	0.30415616671368184	2.68326e+16
BIOGRID_INTERACTION	1665:DHX15~DEAH-box helicase 15	12	0.020969750995929043	HNRNPL, CUL2, NF2, ILK, SRRM1, DEK, PABPC1, NOP56, DDX5, HNRNPA1, PUS7, PINX1	852	104	16152	1.0	0.9930846683310337	3.82228e+16
GOTERM_CC_DIRECT	GO:0016235~aggresome	6	0.020995331641530477	MVB12A, GIT1, DBF4B, POLD1, MECOM, HDAC6	838	35	18202	0.9999970429570125	0.29787778834720824	2690327605835510
GOTERM_BP_DIRECT	GO:0010332~response to gamma radiation	6	0.021139119886357412	MEN1, POLG, PML, POLB, LIG4, TP73	798	34	16787	1.0	0.730844914143697	3.19461e+16
GOTERM_BP_DIRECT	GO:0031054~pre-miRNA processing	4	0.02133740840559388	DROSHA, ZCCHC11, PRKRA, ADAR	798	13	16787	1.0	0.7270356771767272	3219398663529890
INTERPRO	IPR001680:WD40 repeat	21	0.021477838914029494	FZR1, SEC31A, IFT80, BTRC, TLE3, AHI1, WDR91, WDR90, VPS8, SHKBP1, BRWD1, GNB2, WRAP53, WDR1, MLST8, APAF1, THOC3, WDR20, WDR46, DYNC1I2, WDR45	849	268	18593	0.9999999999999982	0.8327675202065308	3.04136e+16
GOTERM_MF_DIRECT	GO:0008143~poly(A) binding	4	0.02159197039334645	ZC3H14, RBPMS, DDX3X, PABPC1	779	13	16313	0.9999999978358493	0.4745962775451087	2.88891e+16
BIOGRID_INTERACTION	23411:SIRT1~sirtuin 1	13	0.021645351102356825	PPP4R3A, GABARAPL1, PML, ZEB1, MECOM, TP73, HDAC4, PAPOLA, ATG7, TSC2, DNMT1, DNMT3B, EWSR1	852	118	16152	1.0	0.9938926814748872	3918444883239520
GAD_DISEASE	Platelet Count	12	0.021647388599083887	PPP4R3A, ARHGEF3, DAB2, BRF1, NUDT12, HBS1L, BCL6, GP1BA, BCAS3, TPM1, TPM4, THADA	595	120	12971	0.9999999999997861	0.9739206086938004	3.01232e+16
GOTERM_BP_DIRECT	GO:0051439~regulation of ubiquitin-protein ligase activity involved in mitotic cell cycle	5	0.02172284112519486	FZR1, ANAPC5, PLK1, ANAPC10, UBE2D1	798	23	16787	1.0	0.7264316311070425	3267341670815080
KEGG_PATHWAY	hsa05205:Proteoglycans in cancer	18	0.021789040837739408	ACTB, FGFR1, ARHGEF1, ROCK2, PIK3CB, ERBB2, CAMK2G, RPS6KB1, DDX5, DROSHA, CTTN, CD44, GAB1, VEGFA, MAPK3, PPP1R12A, MDM2, SLC9A1	346	200	6910	0.9949440151086377	0.7333439498201171	2.47498e+16
BIOGRID_INTERACTION	22933:SIRT2~sirtuin 2	6	0.021802792628207744	PAPOLA, NUDT12, BTRC, AHI1, DNAJB6, HDAC6	852	31	16152	1.0	0.9938927280651605	3.94065e+16
BIOGRID_INTERACTION	85363:TRIM5~tripartite motif containing 5	6	0.021802792628207744	UBE2D4, TRIM6, ZWINT, UBE2D1, TNFAIP3, EWSR1	852	31	16152	1.0	0.9938927280651605	3.94065e+16
BIOGRID_INTERACTION	11345:GABARAPL2~GABA type A receptor associated protein like 2	6	0.021802792628207744	TBC1D25, GABARAPL1, ATG7, MLX, UBA5, TAX1BP1	852	31	16152	1.0	0.9938927280651605	3.94065e+16
BIOGRID_INTERACTION	25913:POT1~protection of telomeres 1	6	0.021802792628207744	LAMC3, TPP1, CFL2, NAP1L1, MDM2, TERT	852	31	16152	1.0	0.9938927280651605	3.94065e+16
BIOGRID_INTERACTION	4686:NCBP1~nuclear cap binding protein subunit 1	9	0.022128191070501353	EIF4G1, EIF3B, PRMT5, POLDIP3, SRSF9, TARDBP, THOC2, HNRNPA1, THOC3	852	66	16152	1.0	0.9941289452190866	3.98629e+16
BIOGRID_INTERACTION	81611:ANP32E~acidic nuclear phosphoprotein 32 family member E	5	0.02235090518803405	FYTTD1, ATG7, UBA5, KPNA1, EWSR1	852	21	16152	1.0	0.9942161242857631	4.01734e+16
BIOGRID_INTERACTION	10714:POLD3~DNA polymerase delta 3, accessory subunit	5	0.02235090518803405	APP, HDAC1, POLD1, DNMT1, CHD4	852	21	16152	1.0	0.9942161242857631	4.01734e+16
BIOGRID_INTERACTION	23064:SETX~senataxin	5	0.02235090518803405	MEF2A, CNTROB, MLST8, SUPT5H, COMTD1	852	21	16152	1.0	0.9942161242857631	4.01734e+16
BIOGRID_INTERACTION	3161:HMMR~hyaluronan mediated motility receptor	5	0.02235090518803405	ACTB, AURKA, PCM1, DCTN1, CALM1	852	21	16152	1.0	0.9942161242857631	4.01734e+16
BIOGRID_INTERACTION	9652:TTC37~tetratricopeptide repeat domain 37	5	0.02235090518803405	SMAD9, CEP162, AP1B1, LARS, ITSN1	852	21	16152	1.0	0.9942161242857631	4.01734e+16
BIOGRID_INTERACTION	6599:SMARCC1~SWI/SNF related, matrix associated, actin dependent regulator of chromatin subfamily c member 1	12	0.022351428357390138	PLSCR1, HDAC1, NEDD4, CPSF6, NR4A1, ACTL6A, HNRNPC, EMD, CHD4, EWSR1, SMARCA4, HDAC6	852	105	16152	1.0	0.9940000103054422	4017414411956630
BIOGRID_INTERACTION	122953:JDP2~Jun dimerization protein 2	4	0.022427942716417987	HDAC4, HDAC1, ATF2, HDAC6	852	12	16152	1.0	0.9938867801671515	402804634120421
BIOGRID_INTERACTION	84722:PSRC1~proline and serine rich coiled-coil 1	4	0.022427942716417987	APP, ATXN3, PSME1, REEP5	852	12	16152	1.0	0.9938867801671515	402804634120421
BIOGRID_INTERACTION	55668:GPATCH2L~G-patch domain containing 2 like	4	0.022427942716417987	ZBTB48, APP, DIP2A, RBPMS	852	12	16152	1.0	0.9938867801671515	402804634120421
BIOGRID_INTERACTION	64777:RMND5B~required for meiotic nuclear division 5 homolog B	4	0.022427942716417987	UBE2D4, MRPL4, SMAD4, EWSR1	852	12	16152	1.0	0.9938867801671515	402804634120421
BIOGRID_INTERACTION	10486:CAP2~CAP, adenylate cyclase-associated protein, 2 (yeast)	4	0.022427942716417987	ACTB, ARHGEF1, CAP2, CFL2	852	12	16152	1.0	0.9938867801671515	402804634120421
BIOGRID_INTERACTION	115708:TRMT61A~tRNA methyltransferase 61A	4	0.022427942716417987	AP1B1, HDAC1, LIMCH1, KPNA1	852	12	16152	1.0	0.9938867801671515	402804634120421
BIOGRID_INTERACTION	672:BRCA1~BRCA1, DNA repair associated	20	0.02273529904142402	RAD23B, AP1M1, CEP57L1, ABLIM3, PPFIA1, MLH1, AURKA, EXD2, USF2, TRIM46, CSNK1D, PLK1, FAM184A, MAPK3, HNRNPC, PABPC1, SUPT5H, UBE2D1, ORC3, SMARCA4	852	219	16152	1.0	0.9940927284790194	4070572811955370
BIOGRID_INTERACTION	4188:MDFI~MyoD family inhibitor	10	0.022779480632064877	ENKD1, USP6, DBF4B, GNAI2, CLPB, EIF4A2, TSC2, GLIDR, CBFA2T2, EWSR1	852	79	16152	1.0	0.9939379275531192	4076662019473570
REACTOME_PATHWAY	R-HSA-190873:R-HSA-190873	4	0.022943116823207124	ACTB, DAB2, MYO6, CLTCL1	472	12	8857	0.9999999252978741	0.7452518257695273	2.9566e+16
REACTOME_PATHWAY	R-HSA-379726:R-HSA-379726	5	0.022971491312910115	VARS2, TARS2, QARS, YARS2, SARS2	472	21	8857	0.9999999268160288	0.7174411457104404	2959683618785860
BIOGRID_INTERACTION	4691:NCL~nucleolin	16	0.022975916400350703	ERG, AURKA, HNRNPA1, NAP1L4, CUL2, SRSF5, NUP62, ARRB1, PLOD2, TARDBP, FYTTD1, MDM2, NOP56, PABPC1, MYB, TERT	852	161	16152	1.0	0.993990909976226	4103662942283250
BIOGRID_INTERACTION	8878:SQSTM1~sequestosome 1	15	0.023200253152097523	TNFRSF10A, ATXN3, GABARAPL1, CD44, TARDBP, PML, MLH1, MALT1, PAWR, MLST8, EEF1D, STUB1, CDC37, CALM1, HDAC6	852	147	16152	1.0	0.9940798273790512	4134355051011980
GOTERM_CC_DIRECT	GO:0005884~actin filament	8	0.02320347655347081	MYO5A, CTTN, ACTN1, WDR1, PAWR, DAPK3, TMOD1, MARK2	838	62	18202	0.9999992371078689	0.3166217287483053	2.93008e+16
BIOGRID_INTERACTION	3837:KPNB1~karyopherin subunit beta 1	14	0.02321840506469692	FGFR1, ERBB2, MLH1, NUP85, CUL2, PAPOLA, FAN1, NUP62, CLK3, CDK11A, ILK, NUP50, NOP56, KPNA1	852	133	16152	1.0	0.9938928178908404	4136831772268010
BIOGRID_INTERACTION	7157:TP53~tumor protein p53	37	0.023328840625970182	SIVA1, FZR1, BTRC, PML, TTK, AURKA, DAXX, STUB1, PLAGL1, CLK3, SAFB, NUMB, TPT1, CEBPZ, PAFAH1B3, ACTL6A, KAT7, ZCCHC10, APTX, NR4A1, FOXJ3, DAPK3, PARK7, UHRF1, PSMC5, CSNK1D, HDAC1, PHF1, PLK1, MAPK3, TDG, MDM2, DNMT1, MAPK7, MDM4, TNFAIP3, SMARCA4	852	484	16152	1.0	0.993829519139076	4.15188e+16
BIOCARTA	h_mtorPathway:mTOR Signaling Pathway	6	0.02348431919762977	EIF4G1, EIF4G3, EIF4A2, TSC2, FKBP1A, RPS6KB1	107	26	1625	0.985790439153251	0.8807961374503787	2.53565e+16
GOTERM_CC_DIRECT	GO:0010494~cytoplasmic stress granule	6	0.023486851793840764	LSM14A, RBPMS, DDX3X, TIAL1, CIRBP, PABPC1	838	36	18202	0.9999993590013453	0.3128958751239955	2.96031e+16
GOTERM_BP_DIRECT	GO:0006284~base-excision repair	6	0.023727946321698213	MUTYH, UNG, TDG, NEIL1, POLB, SMUG1	798	35	16787	1.0	0.7509347709443055	3.51163e+16
GOTERM_BP_DIRECT	GO:0006298~mismatch repair	6	0.023727946321698213	MUTYH, POLD1, MSH5, TDG, MLH1, TP73	798	35	16787	1.0	0.7509347709443055	3.51163e+16
BIOGRID_INTERACTION	8761:PABPC4~poly(A) binding protein cytoplasmic 4	12	0.023798606615729707	EIF4G1, CUL2, EIF4G3, SMAD9, NF2, CLK3, NUBP2, TARDBP, WDR1, DDX5, HNRNPA1, PINX1	852	106	16152	1.0	0.9942387365761309	4.21547e+16
BIOGRID_INTERACTION	3728:JUP~junction plakoglobin	12	0.023798606615729707	CUL2, PLOD2, ATP6AP2, PKP3, BTRC, TARDBP, ITGB4, TRMT1, MAPK7, HNRNPA1, ARHGDIA, WDYHV1	852	106	16152	1.0	0.9942387365761309	4.21547e+16
BIOGRID_INTERACTION	1938:EEF2~eukaryotic translation elongation factor 2	12	0.023798606615729707	TARDBP, CASK, MLH1, DPH1, MDM2, AURKA, NOP56, DDX5, HNRNPA1, AHNAK, CDK13, ATF2	852	106	16152	1.0	0.9942387365761309	4.21547e+16
BIOGRID_INTERACTION	5887:RAD23B~RAD23 homolog B, nucleotide excision repair protein	9	0.02401069827663481	NUCB1, ATXN3, PSMC5, PSMC4, NUBP2, MLH1, EWSR1, CALM1, HDAC6	852	67	16152	1.0	0.9943051697263101	4243966635602060
BIOGRID_INTERACTION	9296:ATP6V1F~ATPase H+ transporting V1 subunit F	7	0.02424182639633896	HNRNPL, PICALM, DDX3X, ATP6AP2, MPV17, ABCC1, UBE2D1	852	43	16152	1.0	0.9943931758087068	4274865772328320
BIOGRID_INTERACTION	2130:EWSR1~EWS RNA binding protein 1	11	0.024365916695658536	TDRD3, CUL2, ATXN3, ILK, PRRC2A, ACTL6A, PCM1, HNRNPA1, MATR3, EWSR1, ARHGDIA	852	93	16152	1.0	0.9943501609753105	4.29139e+16
BIOGRID_INTERACTION	6418:SET~SET nuclear proto-oncogene	10	0.024512698465093283	NUCB1, APP, PLOD2, FYTTD1, NAP1L1, MDM2, BANF1, MATR3, UGP2, CALM1	852	80	16152	1.0	0.9943349439917798	4310876403370260
KEGG_PATHWAY	hsa03013:RNA transport	16	0.024576308696130627	EIF5, NUP85, RNPS1, SMN2, EIF4G1, EIF4G3, EIF3B, NUP62, EIF4A2, PRMT5, NUP50, SRRM1, PABPC1, THOC2, THOC3, EIF2B5	346	172	6910	0.9974508704377519	0.6971145704406618	2.74709e+16
BIOGRID_INTERACTION	156:GRK2~G protein-coupled receptor kinase 2	6	0.024753547773660886	GIT1, PAPOLA, GNB2, FERMT2, MDM2, HDAC6	852	32	16152	1.0	0.9944322413168358	4.34271e+16
BIOGRID_INTERACTION	860:RUNX2~runt related transcription factor 2	6	0.024753547773660886	HDAC4, HDAC1, PML, YAP1, STUB1, HDAC6	852	32	16152	1.0	0.9944322413168358	4.34271e+16
BIOGRID_INTERACTION	9677:PPIP5K1~diphosphoinositol pentakisphosphate kinase 1	3	0.024926147169743677	HMGN1, VAC14, MIF4GD	852	5	16152	1.0	0.9944473100190167	4365424450912930
BIOGRID_INTERACTION	7718:ZNF165~zinc finger protein 165	3	0.024926147169743677	ZKSCAN8, EMD, EWSR1	852	5	16152	1.0	0.9944473100190167	4365424450912930
BIOGRID_INTERACTION	5724:PTAFR~platelet activating factor receptor	3	0.024926147169743677	GTPBP3, ARRB1, CALM1	852	5	16152	1.0	0.9944473100190167	4365424450912930
GOTERM_BP_DIRECT	GO:0001933~negative regulation of protein phosphorylation	8	0.024951659172197764	MEN1, TARDBP, DNAJC10, CTDSP2, PRR5L, WWTR1, SLIT2, PARK7	798	61	16787	1.0	0.761895278696493	3.65658e+16
GOTERM_BP_DIRECT	GO:0000070~mitotic sister chromatid segregation	5	0.025114200489349613	CENPA, PLK1, CEP57L1, ZWINT, INO80	798	24	16787	1.0	0.7577445653131248	3.6756e+16
GOTERM_BP_DIRECT	GO:0006297~nucleotide-excision repair, DNA gap filling	5	0.025114200489349613	POLK, RFC2, POLD1, POLB, LIG4	798	24	16787	1.0	0.7577445653131248	3.6756e+16
BIOGRID_INTERACTION	3308:HSPA4~heat shock protein family A (Hsp70) member 4	23	0.025338822515113962	ERG, NF2, ERBB2, APTX, STUB1, PARK7, MEN1, USP19, HDAC1, MGRN1, PLK1, TARDBP, VEGFA, DNMT1, CHTF18, MDM2, YAP1, MAPK7, APAF1, KPNA1, TERT, CALM1, HDAC6	852	267	16152	1.0	0.9947340838751387	441937165425513
BIOGRID_INTERACTION	367:AR~androgen receptor	16	0.025342123741712318	KAT7, ERG, SMAD4, WHSC1, DAXX, DAPK3, STUB1, CDC37, PARK7, CUL2, HDAC4, HDAC1, TDG, MDM2, WDR20, CALM1	852	163	16152	1.0	0.9945577172122416	4.4198e+16
GOTERM_MF_DIRECT	GO:0003725~double-stranded RNA binding	8	0.025489533644992568	LSM14A, DROSHA, PRKRA, PRKRIP1, APTX, ACTN1, DHX36, TUBA1B	779	61	16313	0.9999999999436533	0.5216843062376766	3318695664977170
GOTERM_MF_DIRECT	GO:0048306~calcium-dependent protein binding	8	0.025489533644992568	STX1A, SEC31A, S100PBP, CALM3, DDX5, SLC9A1, DMBT1, CALM1	779	61	16313	0.9999999999436533	0.5216843062376766	3318695664977170
GAD_DISEASE	Head and Neck Neoplasms|Neoplasm Recurrence, Local|Neoplasms, Second Primary	13	0.02577182188438778	ATG9A, NAT1, E2F7, RPS6KB1, AURKA, MBD1, DROSHA, CD44, PLK1, VEGFA, MDM4, ATP5A1, DNMT3B	595	139	12971	0.9999999999999992	0.9790819250529447	3479457504414810
GOTERM_BP_DIRECT	GO:0043065~positive regulation of apoptotic process	24	0.02581809957208308	ARHGEF3, ABR, DNM1L, TNFRSF12A, NR4A1, RNPS1, REST, PAWR, ITSN1, DAXX, DAPK3, TP73, MCF2L, SLIT2, DDX3X, ATG7, PLEKHG5, SMPD1, BCL6, UNC5C, APAF1, PHLDA3, SLC9A1, EIF2B5	798	313	16787	1.0	0.7610531713658837	3757353796571960
BIOGRID_INTERACTION	11338:U2AF2~U2 small nuclear RNA auxiliary factor 2	14	0.02588038475634058	SRSF5, DDX3X, SRSF9, SAFB, TARDBP, CPSF6, MDM2, QKI, RNPS1, HNRNPC, NOP56, DDX5, GIGYF2, EWSR1	852	135	16152	1.0	0.9949674772098664	4489418842706820
BIOGRID_INTERACTION	5230:PGK1~phosphoglycerate kinase 1	9	0.026002660469409824	ALDOA, CEP162, SH3GLB2, CENPA, UBA5, ATP5A1, HNRNPA1, EWSR1, HDAC6	852	68	16152	1.0	0.9949254388340505	4.50512e+16
BIOGRID_INTERACTION	51491:NOP16~NOP16 nucleolar protein	5	0.02620880702094677	APP, TARDBP, PRKRA, NAP1L1, NOP56	852	22	16152	1.0	0.9949706622261906	4.53149e+16
BIOGRID_INTERACTION	818:CAMK2G~calcium/calmodulin dependent protein kinase II gamma	5	0.02620880702094677	SIVA1, USP19, MALT1, THOC2, CALM1	852	22	16152	1.0	0.9949706622261906	4.53149e+16
BIOGRID_INTERACTION	51053:GMNN~geminin, DNA replication inhibitor	5	0.02620880702094677	KAT7, FZR1, AURKA, EWSR1, SMARCA4	852	22	16152	1.0	0.9949706622261906	4.53149e+16
GOTERM_CC_DIRECT	GO:0005770~late endosome	12	0.026320252867414365	MYO5A, CLCN3, ATG9A, ZC3HAV1, SLC38A9, SNX14, TMEM9, MAPK3, UVRAG, ATP13A2, CLTCL1, RUBCN	838	123	18202	0.999999887880287	0.3365828147388912	3256038279545060
GOTERM_CC_DIRECT	GO:0005911~cell-cell junction	15	0.026483145747323848	TLN1, FLOT1, CASK, ACTN1, AHI1, NECTIN2, PTPRU, APP, PKP3, PLEKHG5, PKP4, ILK, CNN2, WDR1, CDCA3	838	171	18202	0.9999998985890499	0.33142193912940465	3272682336166520
GOTERM_BP_DIRECT	GO:1901998~toxin transport	6	0.02651262768284587	CCT7, SCFD1, TCP1, RAB43, COPZ1, ATP6V0A1	798	36	16787	1.0	0.764085394439133	3837039883048110
BIOGRID_INTERACTION	121441:NEDD1~neural precursor cell expressed, developmentally down-regulated 1	7	0.026861428321872025	CEP162, BTRC, CNTROB, CEP290, PCM1, TUBGCP2, DCTN1	852	44	16152	1.0	0.9954478303790449	4614174796697490
BIOGRID_INTERACTION	1452:CSNK1A1~casein kinase 1 alpha 1	7	0.026861428321872025	TEX264, BTRC, CPSF6, MDM2, MDM4, PCM1, NFATC3	852	44	16152	1.0	0.9954478303790449	4614174796697490
BIOGRID_INTERACTION	904:CCNT1~cyclin T1	7	0.026861428321872025	DAB2, MED26, PML, SUPT5H, HNRNPA1, TP73, COMTD1	852	44	16152	1.0	0.9954478303790449	4614174796697490
BIOGRID_INTERACTION	8626:TP63~tumor protein p63	7	0.026861428321872025	BTRC, PML, MDM2, MDM4, DAXX, SLC35A3, PINX1	852	44	16152	1.0	0.9954478303790449	4614174796697490
BIOGRID_INTERACTION	3609:ILF3~interleukin enhancer binding factor 3	12	0.02689581889998837	HNRNPL, CUL2, ERG, TARDBP, ILK, MDM2, AURKA, EIF2A, NOP56, HNRNPC, HNRNPA1, MATR3	852	108	16152	1.0	0.9953254143326816	4.6185e+16
GOTERM_CC_DIRECT	GO:0000922~spindle pole	11	0.02694397272229703	MAD1L1, NUP62, PLK1, PSRC1, PKP4, CALM3, HAUS8, TUBGCP2, CTDP1, DCTN1, CALM1	838	108	18202	0.9999999236677166	0.3294865121973255	3319561496958150
BIOGRID_INTERACTION	1432:MAPK14~mitogen-activated protein kinase 14	8	0.026958960577451414	SPAG9, ARRB1, BTRC, MAP2K3, MAP2K4, NFATC4, CDK13, ATF2	852	56	16152	1.0	0.9952289318566574	4626429004438240
GOTERM_BP_DIRECT	GO:0006977~DNA damage response, signal transduction by p53 class mediator resulting in cell cycle arrest	8	0.027017809281223246	PLAGL1, E2F7, PML, CNOT3, TFDP2, MDM2, AURKA, MDM4	798	62	16787	1.0	0.7645738093580198	3894396866130710
GOTERM_MF_DIRECT	GO:0003700~transcription factor activity, sequence-specific DNA binding	60	0.02707125896309808	SLC2A4RG, MEF2A, ZKSCAN8, ARID4A, E2F7, ZNF12, REST, ZEB1, ZNF205, CBFA2T2, ZGPAT, TARDBP, MKL1, BRD8, PITX2, ZNF281, ZFP30, ZNF189, FOSB, FOXJ3, MECOM, UHRF1, NFE2L1, ZNF79, ZNF841, ZBTB14, ATF2, STAT6, PLAGL1, XBP1, REXO4, TFDP2, BCL6, NFATC4, SUPT4H1, NFATC3, TCF3, ZBTB48, MAFF, KAT7, ERG, SMAD9, IKZF2, CREBZF, ZNF568, RFX5, SMAD4, TP73, GCFC2, USF2, SREBF2, PHF1, HDAC1, MLX, TRPS1, ZSCAN32, M…	779	962	16313	0.9999999999872338	0.5323932936048148	3486075157350680
INTERPRO	IPR013083:Zinc finger, RING/FYVE/PHD-type	31	0.02710390384282481	RSF1, TRIM17, PML, STUB1, DIDO1, ZMYND8, TTC3, TRIM46, MGRN1, TRIM6, LONRF3, ZNF598, RNF10, RNF167, PEX12, CHD4, TRAF4, RNF220, DTX3, TRIM26, WHSC1, VPS8, UHRF1, BAZ1A, PHF1, MIB2, MDM2, MDM4, CHFR, HDAC6, ZNHIT3	849	454	18593	1.0	0.8835336263252199	3.68021e+16
GOTERM_BP_DIRECT	GO:0051437~positive regulation of ubiquitin-protein ligase activity involved in regulation of mitotic cell cycle transition	9	0.027369145195473354	FZR1, PSMC5, ANAPC5, PSMC4, PSME1, PLK1, BTRC, ANAPC10, UBE2D1	798	76	16787	1.0	0.7631109594688316	3933988968994050
INTERPRO	IPR002300:Aminoacyl-tRNA synthetase, class Ia	3	0.027573673817879778	IARS, VARS2, LARS	849	6	18593	1.0	0.8755383344676764	3730980758964640
INTERPRO	IPR009008:Valyl/Leucyl/Isoleucyl-tRNA synthetase, class Ia, editing domain	3	0.027573673817879778	IARS, VARS2, LARS	849	6	18593	1.0	0.8755383344676764	3730980758964640
INTERPRO	IPR010506:DMAP1-binding	3	0.027573673817879778	DIP2A, DIP2B, DNMT1	849	6	18593	1.0	0.8755383344676764	3730980758964640
INTERPRO	IPR013155:Valyl/Leucyl/Isoleucyl-tRNA synthetase, class I, anticodon-binding	3	0.027573673817879778	IARS, VARS2, LARS	849	6	18593	1.0	0.8755383344676764	3730980758964640
INTERPRO	IPR013979:Translation initiation factor, beta propellor-like domain	3	0.027573673817879778	EIF3B, EIF2A, THOC3	849	6	18593	1.0	0.8755383344676764	3730980758964640
INTERPRO	IPR003121:SWIB/MDM2 domain	3	0.027573673817879778	SMARCD3, MDM2, MDM4	849	6	18593	1.0	0.8755383344676764	3730980758964640
INTERPRO	IPR002151:Kinesin light chain	3	0.027573673817879778	KLC1, KLC4, KLC2	849	6	18593	1.0	0.8755383344676764	3730980758964640
GOTERM_MF_DIRECT	GO:0019899~enzyme binding	25	0.027589754202394193	UNG, PAWR, BANF1, STUB1, DAXX, PUS7, APP, PRKRA, SLC4A2, SCARB2, PLCB1, SUPT5H, P4HB, NOXA1, POLB, DDX5, PARK7, POR, PLSCR1, HDAC1, RFC2, POLD1, MDM2, MDM4, HDAC6	779	331	16313	0.9999999999921573	0.5286248612636102	3.54008e+16
BIOGRID_INTERACTION	10471:PFDN6~prefoldin subunit 6	6	0.027948856820293567	HDAC1, NUBP2, BTRC, SLMAP, MAPK7, EWSR1	852	33	16152	1.0	0.9959548914147391	4749303383981980
BIOGRID_INTERACTION	4076:CAPRIN1~cell cycle associated protein 1	6	0.027948856820293567	NF2, TARDBP, ILK, GIGYF2, HNRNPA1, PINX1	852	33	16152	1.0	0.9959548914147391	4749303383981980
BIOGRID_INTERACTION	115426:UHRF2~ubiquitin like with PHD and ring finger domains 2	6	0.027948856820293567	UBE2D4, UHRF1, HDAC1, SMAD4, DNMT1, DNMT3B	852	33	16152	1.0	0.9959548914147391	4749303383981980
BIOGRID_INTERACTION	8615:USO1~USO1 vesicle transport factor	6	0.027948856820293567	USP28, CTTN, MAPK3, CEP290, MDM2, ACTL6A	852	33	16152	1.0	0.9959548914147391	4749303383981980
BIOGRID_INTERACTION	23567:ZNF346~zinc finger protein 346	4	0.028036828173691037	TARDBP, PRKRA, ANKHD1, THOC2	852	13	16152	1.0	0.9958891829057331	4760092213944640
BIOGRID_INTERACTION	4779:NFE2L1~nuclear factor, erythroid 2 like 1	4	0.028036828173691037	MAFF, CREBZF, BTRC, NFE2L1	852	13	16152	1.0	0.9958891829057331	4760092213944640
BIOGRID_INTERACTION	6595:SMARCA2~SWI/SNF related, matrix associated, actin dependent regulator of chromatin, subfamily a, member 2	9	0.028106824381562513	BAZ1A, HDAC1, PRMT5, MDM2, ACTL6A, MDM4, NOP56, BANF1, SMARCA4	852	69	16152	1.0	0.9958083687493702	4768661424265090
GAD_DISEASE	Acquired Immunodeficiency Syndrome|Disease Progression	55	0.028174301560317947	MRPL42, VARS2, TARS2, NIF3L1, CLPB, MPV17, PPOX, BPHL, FAM210A, ACSF2, TAMM41, MUTYH, DNAJC4, DDAH1, NDUFS1, NT5C, MRPL4, GTPBP3, MIEF1, POLG, TBRG4, ECSIT, COQ7, SARS2, NME6, NME4, TRAP1, DHX29, RARS, YARS2, VAMP1, GATC, PGS1, UNG, TIMM10, AASS, HK1, CHCHD7, ACSL1, HSD17B4, MICU1, MRPS22, ARMC10, AMACR, PRR5L, OCIAD1, PARK7, CCT7, SDHC, TSFM, RHOT1, SLC25A19, RHOT2, ATP5A1, COMTD1	595	909	12971	1.0	0.977841980611476	3737880065444390
GOTERM_CC_DIRECT	GO:0000776~kinetochore	9	0.028489542180769212	MAD1L1, PLK1, ZWINT, PPP1R12A, NUP85, CENPT, ZWILCH, DCTN1, PINX1	838	79	18202	0.9999999705904788	0.3382738694658475	3474575497570830
INTERPRO	IPR023394:SEC7-like, alpha orthogonal bundle	4	0.028530996798493764	CYTH1, CYTH2, CYTH3, IQSEC2	849	15	18593	1.0	0.8724321964306647	3833258368848190
BIOGRID_INTERACTION	3184:HNRNPD~heterogeneous nuclear ribonucleoprotein D	12	0.02854894694419307	CUL2, ERG, PICALM, BTRC, PAFAH1B3, MDM2, AURKA, HNRNPC, BANF1, HNRNPA1, EWSR1, AHNAK	852	109	16152	1.0	0.996028197030658	4822479034067570
BIOGRID_INTERACTION	5315:PKM~pyruvate kinase, muscle	12	0.02854894694419307	CUL2, ARRB1, PML, ENO3, MDM2, MAPK7, BANF1, HNRNPA1, CDC37, EWSR1, ATF2, HDAC6	852	109	16152	1.0	0.996028197030658	4822479034067570
GAD_DISEASE	Graft vs Host Disease	8	0.028559980645243815	MUTYH, POLI, RFC2, UNG, POLD1, TDG, POLB, SMUG1	595	65	12971	1.0	0.9701429518608443	3.77846e+16
KEGG_PATHWAY	hsa04611:Platelet activation	13	0.028570287645964615	ACTB, ADCY3, TLN1, ARHGEF1, GNAI2, PIK3CB, ROCK2, GP6, RASGRP1, MAPK3, PPP1R12A, GP1BA, PLCB1	346	130	6910	0.9990477919184914	0.686342764398238	3.1212e+16
REACTOME_PATHWAY	R-HSA-2564830:R-HSA-2564830	4	0.028673093530516842	NUBP2, POLD1, NARFL, ABCB7	472	13	8857	0.999999998832246	0.7698803692241608	3555207280041900
BIOGRID_INTERACTION	4193:MDM2~MDM2 proto-oncogene	21	0.028743530523131996	SIVA1, BTRC, PML, AURKA, RPS6KB1, DAXX, DAPK3, TP73, PSMC5, CSNK1D, HDAC1, NEDD4, ARRB1, PLK1, NUMB, TPT1, MDM2, RPS20, MDM4, UBE2D1, TERT	852	240	16152	1.0	0.9960476199971791	4.846e+16
GOTERM_BP_DIRECT	GO:0030010~establishment of cell polarity	5	0.028806687109387368	WWC1, PKD1, MARK3, JAM3, MARK2	798	25	16787	1.0	0.7749004137156336	4093474011592620
GOTERM_BP_DIRECT	GO:0035058~nonmotile primary cilium assembly	5	0.028806687109387368	BBS1, CSNK1D, IFT80, PCM1, FUZ	798	25	16787	1.0	0.7749004137156336	4093474011592620
GOTERM_MF_DIRECT	GO:0008022~protein C-terminus binding	16	0.02904668068031933	DBNL, BAIAP3, ERBB2, NEIL1, LIG4, DAPK3, BANF1, SREBF2, HIC2, DAB2, HOMER3, SNF8, YAP1, PEX12, PABPC1, MIF4GD	779	183	16313	0.999999999998008	0.5368794266447058	3.68961e+16
GOTERM_CC_DIRECT	GO:0005798~Golgi-associated vesicle	4	0.029141559814281848	NUCB1, SCFD1, ADAM10, AP1G2	838	15	18202	0.999999980341684	0.3381186458489809	353895881034538
BIOGRID_INTERACTION	25942:SIN3A~SIN3 transcription regulator family member A	16	0.029225786569407254	MAD1L1, IKZF2, ARID4A, PML, WHSC1, REST, MEN1, HDAC4, HDAC1, PRMT5, BCL6, MYB, CHFR, DNMT3B, CHD4, SMARCA4	852	166	16152	1.0	0.9962805119951633	4903843581695740
GOTERM_BP_DIRECT	GO:0006446~regulation of translational initiation	6	0.02949727463387828	EIF4G1, EIF4G3, EIF3B, EIF4A2, EIF5, EIF3K	798	37	16787	1.0	0.7773253600209608	4.16867e+16
BIOCARTA	h_fmlpPathway:fMLP induced chemokine gene expression in HMC-1 cells	7	0.02958580917716301	MAP2K3, MAPK3, CALM3, NFATC4, PLCB1, NFATC3, CALM1	107	37	1625	0.9953726979984814	0.8333612695529986	3089742171778670
BIOGRID_INTERACTION	5710:PSMD4~proteasome 26S subunit, non-ATPase 4	11	0.029599307163950712	RAD23B, CUL2, PSMC5, PSMC4, NUBP2, NEDD4, BTRC, MDM2, TCF3, STUB1, SREBF2	852	96	16152	1.0	0.9964229592043847	4948220487082860
BIOGRID_INTERACTION	7528:YY1~YY1 transcription factor	11	0.029599307163950712	HDAC4, HDAC1, NEDD4, SMAD4, INO80, MDM2, SLC39A7, BCL6, ACTL6A, ACTR8, ATF2	852	96	16152	1.0	0.9964229592043847	4948220487082860
BIOGRID_INTERACTION	3183:HNRNPC~heterogeneous nuclear ribonucleoprotein C (C1/C2)	11	0.029599307163950712	CUL2, ERG, CLK3, BTRC, TARDBP, HNRNPC, BANF1, HNRNPA1, MATR3, CHD4, SMARCA4	852	96	16152	1.0	0.9964229592043847	4948220487082860
GOTERM_CC_DIRECT	GO:0034451~centriolar satellite	5	0.02963804137973086	CEP131, EXOC7, FLOT1, CEP290, PCM1	838	26	18202	0.9999999855370311	0.3365258098611441	3587586049377740
BIOGRID_INTERACTION	9361:LONP1~lon peptidase 1, mitochondrial	7	0.029661838539894514	CEP162, PSMC5, PSMC4, ILK, ECSIT, DCTN1, CDC37	852	45	16152	1.0	0.9963465869120973	4955613465999640
GOTERM_BP_DIRECT	GO:0010216~maintenance of DNA methylation	3	0.029726845756189595	UHRF1, DNMT1, HELLS	798	6	16787	1.0	0.7744229788497344	4.19347e+16
GOTERM_BP_DIRECT	GO:0030422~production of siRNA involved in RNA interference	3	0.029726845756189595	DROSHA, PRKRA, TERT	798	6	16787	1.0	0.7744229788497344	4.19347e+16
GOTERM_MF_DIRECT	GO:0008420~CTD phosphatase activity	3	0.02997832891875897	CTDSP2, PPM1M, CTDP1	779	6	16313	0.9999999999991717	0.5382622637292571	3.78351e+16
GOTERM_MF_DIRECT	GO:0005089~Rho guanyl-nucleotide exchange factor activity	9	0.029999933231572778	PLEKHG4, ARHGEF3, ABR, ARHGEF1, ARHGEF28, PLEKHG5, ITSN1, EPS8L2, MCF2L	779	77	16313	0.9999999999991883	0.5287766279183919	3.78568e+16
GOTERM_CC_DIRECT	GO:0005789~endoplasmic reticulum membrane	53	0.03009303994170096	SEC31A, TMEM189-UBE2V1, CLSTN3, PITPNB, USE1, RTN2, ELOVL1, USP19, POMT2, PLOD2, POMT1, PIGB, ATP8B3, AGPAT1, ATG9A, DPAGT1, KTN1, PIGP, YIF1A, POR, VTI1A, ERGIC3, PITPNM1, SURF4, MOSPD3, NFE2L1, COPZ1, FKBP1A, UBAC2, NECAB3, TMCC1, ACSL1, LPCAT1, XBP1, RASGRP1, TAP2, SLC39A7, SEC61A2, DNM1L, ARMC10, OSBPL7, ICMT, REEP4, TMPRSS3, SREBF2, ATXN3, SCFD1, CTDNEP1, ATP13A1, MBOAT7, ALG13, SSR2, SLC9A1	838	870	18202	0.999999989084453	0.3346231634654341	3631850454673990
BIOGRID_INTERACTION	3796:KIF2A~kinesin family member 2A	5	0.03044128296139696	ILK, WBSCR22, TTK, DCTN1, EWSR1	852	23	16152	1.0	0.9967469881892593	5.0469e+16
BIOGRID_INTERACTION	51642:MRPL48~mitochondrial ribosomal protein L48	5	0.03044128296139696	MRPL4, BTRC, TARDBP, NIFK, HNRNPA1	852	23	16152	1.0	0.9967469881892593	5.0469e+16
BIOGRID_INTERACTION	6138:RPL15~ribosomal protein L15	13	0.030458474942033974	CUL2, NOP2, NF2, SLC25A5, ARRB1, TARDBP, NAP1L1, NIFK, PABPC1, RPS20, RPL7A, NOP56, EEF1D	852	124	16152	1.0	0.9966477957029163	504889785582121
GOTERM_CC_DIRECT	GO:0005881~cytoplasmic microtubule	7	0.03131563437747263	ENKD1, CLIP2, BCAS3, TUBGCP2, TUBA1B, DCXR, HDAC6	838	52	18202	0.9999999948787708	0.33965787228001754	3749383180983680
BIOGRID_INTERACTION	1788:DNMT3A~DNA methyltransferase 3 alpha	6	0.03139406180891683	UHRF1, HDAC1, PRMT5, DNMT1, DNMT3B, DAXX	852	34	16152	1.0	0.9970970313329847	5156347663251070
BIOGRID_INTERACTION	317772:HIST2H2AB~histone cluster 2 H2A family member b	6	0.03139406180891683	APP, ARRB1, NAP1L1, WBSCR22, NIFK, POLB	852	34	16152	1.0	0.9970970313329847	5156347663251070
BIOGRID_INTERACTION	8458:TTF2~transcription termination factor 2	6	0.03139406180891683	CEP162, RPGR, CLPB, CNTROB, PCM1, DCTN1	852	34	16152	1.0	0.9970970313329847	5156347663251070
BIOGRID_INTERACTION	1984:EIF5A~eukaryotic translation initiation factor 5A	6	0.03139406180891683	CUL2, WDR1, TCF3, STUB1, EWSR1, ATF2	852	34	16152	1.0	0.9970970313329847	5156347663251070
GOTERM_BP_DIRECT	GO:0006369~termination of RNA polymerase II transcription	8	0.03149238329467626	PAPOLA, SRSF5, POLDIP3, SRSF9, SRRM1, RNPS1, THOC2, THOC3	798	64	16787	1.0	0.7884928604565773	4.38088e+16
REACTOME_PATHWAY	R-HSA-380259:R-HSA-380259	9	0.03154071344994609	CEP131, CSNK1D, PLK1, ACTR1A, CEP290, HAUS8, PCM1, DCTN1, DYNC1I2	472	70	8857	0.9999999998556133	0.7792155530722975	3836620940355570
BIOCARTA	h_pyk2Pathway:Links between Pyk2 and Map Kinases	6	0.03163063335502044	MAP2K3, BCAR1, MAPK3, MAP2K4, CALM3, CALM1	107	28	1625	0.9968279018723999	0.7626787356600964	326681185596753
GOTERM_BP_DIRECT	GO:0002042~cell migration involved in sprouting angiogenesis	4	0.031640848069790964	VEGFA, NR4A1, EPHB4, SLIT2	798	15	16787	1.0	0.784794604065551	4396374441015050
GOTERM_BP_DIRECT	GO:0006450~regulation of translational fidelity	4	0.031640848069790964	IARS, VARS2, LARS, GATC	798	15	16787	1.0	0.784794604065551	4396374441015050
BIOGRID_INTERACTION	8945:BTRC~beta-transducin repeat containing E3 ubiquitin protein ligase	14	0.03186714965818081	FZR1, RAP1GAP, BTRC, WWC1, SMAD4, AURKA, REST, WWTR1, CTTN, UHRF1, LPCAT1, NEDD4, MDM2, YAP1	852	139	16152	1.0	0.9972534472237967	5209828374328040
BIOGRID_INTERACTION	1832:DSP~desmoplakin	8	0.031960870923634185	CUL2, PKP3, TARDBP, PKP4, CNTROB, AHI1, PCM1, HNRNPA1	852	58	16152	1.0	0.9972086711726772	5220355984281060
BIOGRID_INTERACTION	4734:NEDD4~neural precursor cell expressed, developmentally down-regulated 4, E3 ubiquitin protein ligase	12	0.03207170295968437	FGFR1, ERG, GABARAPL1, AP1G2, MGRN1, NEDD4, ARRB1, BTRC, MDM2, LDLRAD4, ARRDC1, TP73	852	111	16152	1.0	0.9971727033029296	5.23278e+16
GOTERM_MF_DIRECT	GO:0004004~ATP-dependent RNA helicase activity	8	0.03215489598036034	DDX23, DDX3X, DHX29, EIF4A2, DDX59, DHX16, DHX36, DDX5	779	64	16313	0.9999999999998936	0.5443897154224089	3997837505661930
SMART	SM01137:SM01137	3	0.03217848619274659	DIP2A, DIP2B, DNMT1	500	6	10071	0.9999882250428667	0.802370699474716	3603041090025380
BIOGRID_INTERACTION	8667:EIF3H~eukaryotic translation initiation factor 3 subunit H	7	0.0326470215869012	EIF3B, DDX3X, EIF4A2, TARDBP, SRRM1, RPS6KB1, HNRNPA1	852	46	16152	1.0	0.997372472236855	5296759576271160
BIOGRID_INTERACTION	5601:MAPK9~mitogen-activated protein kinase 9	7	0.0326470215869012	HDAC1, ARRB1, DTX3, MAP2K4, AHI1, NFATC4, ATF2	852	46	16152	1.0	0.997372472236855	5296759576271160
BIOGRID_INTERACTION	25929:GEMIN5~gem nuclear organelle associated protein 5	7	0.0326470215869012	MAPK3, MAP2K4, TTK, WHSC1, EWSR1, COMTD1, HDAC6	852	46	16152	1.0	0.997372472236855	5296759576271160
GOTERM_BP_DIRECT	GO:0010800~positive regulation of peptidyl-threonine phosphorylation	5	0.03280418407550937	PLK1, TRIM6, CALM3, EGF, CALM1	798	26	16787	1.0	0.7916830764517798	4.51641e+16
INTERPRO	IPR008984:SMAD/FHA domain	7	0.0328498974402979	KIF13A, SMAD9, SLMAP, SMAD4, APTX, IRF3, CHFR	849	53	18593	1.0	0.8969724697385671	4275481394825100
GOTERM_BP_DIRECT	GO:0006413~translational initiation	13	0.032954724156964044	EIF5, EIF2A, EIF4G1, EIF4G3, RPS18, EIF3B, DHX29, EIF4A2, EIF3K, RPL7A, RPS20, PABPC1, EIF2B5	798	139	16787	1.0	0.7881271795468958	453176166338395
GOTERM_MF_DIRECT	GO:0042803~protein homodimerization activity	47	0.03331815666783511	FGFR1, CLCN3, RAP1GAP, CAMK2G, TIMM10, PML, DAXX, STUB1, BANF1, DROSHA, XBP1, RASGRP1, ATG7, PRKRA, SNF8, ENO3, HSD17B4, PLCB1, TCF3, TERT, PITX2, CEP131, ABCB9, EMSY, DNM1L, IKZF2, ADAM10, LRRC41, SMAD4, NECTIN2, ACTN1, WWTR1, MECOM, DAPK3, PARK7, SLIT2, USF2, RBPMS, MLX, TSC2, VEGFA, CPNE1, MZF1, TDG, IRF3, YARS2, JAM3	779	731	16313	0.9999999999999646	0.5480326549914086	4109526155723960
BIOGRID_INTERACTION	5347:PLK1~polo like kinase 1	11	0.03350192008208424	FZR1, APP, CEP162, RAP1GAP, NEDD4, CNTROB, MDM2, AURKA, REST, PCM1, CHFR	852	98	16152	1.0	0.9976788988184355	539032060467151
[truncated: 579 more rows]
